# Supplementary material for: Tosylation of alcohols: an effective strategy for the functional group transformation of organic derivatives of polyoxometalates
Source: Sci Rep. 2017 Oct 2;7:12523. doi: 10.1038/s41598-017-12633-8 (PMC5624914; doi:10.1038/s41598-017-12633-8)
Supplement: Supplementary file 1 — Dataset 3 [file 41598_2017_12633_MOESM1_ESM.zip]

Archive with 8 entries (7 files):
- cif/
- cif/CCDC numbers.txt
- cif/Compound 1-checkcif.pdf
- cif/Compound 1.cif
- cif/Compound 2-checkcif.pdf
- cif/Compound 2.cif
- cif/Compound 3-checkcif.pdf
- cif/Compound 3.cif
