# Supplementary material for: Tosylation of alcohols: an effective strategy for the functional group transformation of organic derivatives of polyoxometalates
Source: Sci Rep. 2017 Oct 2;7:12523. doi: 10.1038/s41598-017-12633-8 (PMC5624914; doi:10.1038/s41598-017-12633-8)
Supplement: Supplementary file 1 — Dataset 3 [file 41598_2017_12633_MOESM1_ESM.zip › cif/CCDC numbers.txt]

Compound 1£ºCCDC 1520556
Compound 2£ºCCDC 1520557
Compound 3£ºCCDC 1557515
