# Supplementary material for: Tosylation of alcohols: an effective strategy for the functional group transformation of organic derivatives of polyoxometalates
Source: Sci Rep. 2017 Oct 2;7:12523. doi: 10.1038/s41598-017-12633-8 (PMC5624914; doi:10.1038/s41598-017-12633-8)
Supplement: Supplementary file 1 — Dataset 3 [file 41598_2017_12633_MOESM1_ESM.zip › cif/Compound 1.cif]

data_half-sr
_audit_creation_date              2016-11-28
_audit_creation_method
;
Olex2 1.2-beta
(compiled 2016.09.09 svn.r3337 for OlexSys, GUI svn.r5227)
;
_publ_contact_author_address      ?
_publ_contact_author_email        ?
_publ_contact_author_id_orcid     ?
_publ_contact_author_name         ''
_publ_contact_author_phone        ?
_publ_section_references
;
Burla, M.C., Caliandro, R., Camalli, M., Carrozzini, B., Cascarano, G.L.,
 De Caro, L., Giacovazzo, C., Polidori, G., Siliqi, D., Spagna, R.
 (2007). J. Appl. Cryst. 40, 609-613.

Dolomanov, O.V., Bourhis, L.J., Gildea, R.J, Howard, J.A.K. & Puschmann, H.
 (2009), J. Appl. Cryst. 42, 339-341.

Sheldrick, G.M. (2008). Acta Cryst. A64, 112-122.
;
_chemical_name_common             ?
_chemical_name_systematic
;
 ? 
;
_chemical_formula_moiety          'C24 H30 O25 S2 V6, 2(C16 H36 N)'
_chemical_formula_sum             'C61 H109.50 N4.50 O25 S2 V6'
_chemical_formula_weight          1675.79
_chemical_melting_point           ?
loop_
  _atom_type_symbol
  _atom_type_description
  _atom_type_scat_dispersion_real
  _atom_type_scat_dispersion_imag
  _atom_type_scat_source
 'C' 'C' 0.0181 0.0091 'International Tables Vol C Tables 4.2.6.8 and 6.1.1.4'
 'H' 'H' 0.0000 0.0000 'International Tables Vol C Tables 4.2.6.8 and 6.1.1.4'
 'N' 'N' 0.0311 0.0180 'International Tables Vol C Tables 4.2.6.8 and 6.1.1.4'
 'O' 'O' 0.0492 0.0322 'International Tables Vol C Tables 4.2.6.8 and 6.1.1.4'
 'S' 'S' 0.3331 0.5567 'International Tables Vol C Tables 4.2.6.8 and 6.1.1.4'
 'V' 'V' 0.0687 2.1097 'International Tables Vol C Tables 4.2.6.8 and 6.1.1.4'

_space_group_crystal_system       'monoclinic'
_space_group_IT_number            15
_space_group_name_H-M_alt         'C 1 2/c 1'
_space_group_name_Hall            '-C 2yc'
loop_
  _space_group_symop_id
  _space_group_symop_operation_xyz
 1 'x, y, z'
 2 '-x, y, -z+1/2'
 3 'x+1/2, y+1/2, z'
 4 '-x+1/2, y+1/2, -z+1/2'
 5 '-x, -y, -z'
 6 'x, -y, z-1/2'
 7 '-x+1/2, -y+1/2, -z'
 8 'x+1/2, -y+1/2, z-1/2'

_cell_length_a                    29.7672(12)
_cell_length_b                    16.4119(4)
_cell_length_c                    16.6684(5)
_cell_angle_alpha                 90.00
_cell_angle_beta                  108.645(3)
_cell_angle_gamma                 90.00
_cell_volume                      7715.7(4)
_cell_formula_units_Z             4
_cell_measurement_reflns_used     10481
_cell_measurement_temperature     173.00(10)
_cell_measurement_theta_max       75.3480
_cell_measurement_theta_min       3.8550
_exptl_absorpt_coefficient_mu     6.992
_exptl_absorpt_correction_T_max   1.00000
_exptl_absorpt_correction_T_min   0.50429
_exptl_absorpt_correction_type    multi-scan
_exptl_absorpt_process_details
;
CrysAlisPro 1.171.38.43f (Rigaku Oxford Diffraction, 2015)
Empirical absorption correction using spherical harmonics,
 implemented in SCALE3 ABSPACK scaling algorithm.
;
_exptl_crystal_colour             orange
_exptl_crystal_colour_primary     orange
_exptl_crystal_density_diffrn     1.443
_exptl_crystal_density_meas       .
_exptl_crystal_density_method     'not measured'
_exptl_crystal_description        needle
_exptl_crystal_F_000              3508
_exptl_crystal_size_max           0.3
_exptl_crystal_size_mid           0.2
_exptl_crystal_size_min           0.1
_exptl_special_details
;
 ? 
;
_diffrn_reflns_av_R_equivalents   0.0336
_diffrn_reflns_av_unetI/netI      0.0305
_diffrn_reflns_limit_h_max        33
_diffrn_reflns_limit_h_min        -37
_diffrn_reflns_limit_k_max        20
_diffrn_reflns_limit_k_min        -19
_diffrn_reflns_limit_l_max        20
_diffrn_reflns_limit_l_min        -14
_diffrn_reflns_number             27383
_diffrn_reflns_theta_full         76.32
_diffrn_reflns_theta_max          76.32
_diffrn_reflns_theta_min          3.84
_diffrn_ambient_temperature       173.00(10)
_diffrn_detector_area_resol_mean  5.2137
_diffrn_detector_type             AtlasS2
_diffrn_measured_fraction_theta_full 0.983
_diffrn_measured_fraction_theta_max 0.983
_diffrn_measurement_details
;
List of Runs (angles in degrees, time in seconds):

  # Type    Start    End  Width  t~exp~   \w     \q     \k     \f   Frames
--------------------------------------------------------------------------
  1  \w    -82.00  -3.00   1.00    3.50    --  -40.56 125.00 120.00   79
  2  \w    -89.00 -62.00   1.00    3.50    --  -40.56 125.00 -30.00   27
  3  \w   -114.00 -19.00   1.00    3.50    --  -40.56 -57.00  60.00   95
  4  \w   -114.00 -16.00   1.00    3.50    --  -40.56 -38.00 -60.00   98
  5  \w   -110.00 -19.00   1.00    3.50    --  -40.56 -38.00-150.00   91
  6  \w     45.00  93.00   1.00    3.50    --   40.56-125.00  30.00   48
  7  \w     36.00  63.00   1.00   22.50    --  111.52 -95.00-150.00   27
  8  \w     37.00 142.00   1.00   22.50    --  111.52 -77.00 -90.00  105
  9  \w     39.00  84.00   1.00   22.50    --  111.52 -61.00-120.00   45
 10  \w     88.00 176.00   1.00   22.50    --  111.52  45.00 -30.00   88
 11  \w     36.00 143.00   1.00   22.50    --  111.52 -77.00 120.00  107
 12  \w     86.00 122.00   1.00   22.50    --  111.52-125.00 -90.00   36
 13  \w     45.00 129.00   1.00   22.50    --  111.52 -30.00  30.00   84
 14  \w     37.00 134.00   1.00   22.50    --  111.52 -30.00 -60.00   97
 15  \w     98.00 125.00   1.00   22.50    --  111.52 -61.00-120.00   27
 16  \w     44.00 121.00   1.00   22.50    --  111.52-125.00 120.00   77
 17  \w     31.00 147.00   1.00   22.50    --  111.52 -15.00 150.00  116
;
_diffrn_measurement_device        'four-circle diffractometer'
_diffrn_measurement_device_type   'SuperNova, Dual, Cu at zero, AtlasS2'
_diffrn_measurement_method        '\w scans'
_diffrn_radiation_monochromator   graphite
_diffrn_radiation_type            CuK\a
_diffrn_radiation_wavelength      1.54178
_diffrn_source                    'fine-focus sealed tube'
_diffrn_standards_decay_%         ?
_diffrn_standards_interval_count  ?
_diffrn_standards_interval_time   ?
_diffrn_standards_number          ?
_reflns_number_gt                 6917
_reflns_number_total              7965
_reflns_threshold_expression      >2sigma(I)
_computing_cell_refinement        'CrysAlisPro 1.171.38.43f (Rigaku OD, 2015)'
_computing_data_collection        'CrysAlisPro 1.171.38.43f (Rigaku OD, 2015)'
_computing_data_reduction         'CrysAlisPro 1.171.38.43f (Rigaku OD, 2015)'
_computing_molecular_graphics     'Olex2 (Dolomanov et al., 2009)'
_computing_publication_material   'Olex2 (Dolomanov et al., 2009)'
_computing_structure_refinement   'XL (Sheldrick, 2008)'
_computing_structure_solution     'SIR2004 (Burla et al., 2007)'
_refine_diff_density_max          0.743
_refine_diff_density_min          -0.797
_refine_diff_density_rms          0.072
_refine_ls_extinction_coef        ?
_refine_ls_extinction_method      none
_refine_ls_goodness_of_fit_ref    1.048
_refine_ls_hydrogen_treatment     constr
_refine_ls_matrix_type            full
_refine_ls_number_parameters      441
_refine_ls_number_reflns          7965
_refine_ls_number_restraints      1
_refine_ls_R_factor_all           0.0562
_refine_ls_R_factor_gt            0.0509
_refine_ls_restrained_S_all       1.048
_refine_ls_shift/su_max           0.001
_refine_ls_shift/su_mean          0.000
_refine_ls_structure_factor_coef  Fsqd
_refine_ls_weighting_details
'calc w=1/[\s^2^(Fo^2^)+(0.0988P)^2^+3.6376P] where P=(Fo^2^+2Fc^2^)/3'
_refine_ls_weighting_scheme       calc
_refine_ls_wR_factor_gt           0.1456
_refine_ls_wR_factor_ref          0.1510
_refine_special_details
;
 Refinement of F^2^ against ALL reflections.  The weighted R-factor wR and 
 goodness of fit S are based on F^2^, conventional R-factors R are based 
 on F, with F set to zero for negative F^2^. The threshold expression of 
 F^2^ > 2sigma(F^2^) is used only for calculating R-factors(gt) etc. and is 
 not relevant to the choice of reflections for refinement.  R-factors based 
 on F^2^ are statistically about twice as large as those based on F, and R- 
 factors based on ALL data will be even larger. 
;
_olex2_refinement_description
;
1. Fixed Uiso
 At 1.2 times of:
  All C(H) groups, All C(H,H) groups, All C(H,H,H,H) groups, All C(H,H,H,H,H,
  H) groups
 At 1.5 times of:
  All C(H,H,H) groups
2. Others
 1*[Sof(C24A)+Sof(H24A)+Sof(H24B)+Sof(H24C)+Sof(H23A)+Sof(H23B)]+1*[Sof(H23E)+
 Sof(H23F)+Sof(C24C)+Sof(H24D)+Sof(H24E)+Sof(H24F)]+1*[Sof(H23C)+Sof(H23D)+
 Sof(C24B)+Sof(H24G)+Sof(H24H)+Sof(H24I)]=1 with esd of 0.001
 Sof(H27C)=Sof(H27D)=Sof(C28B)=Sof(H28D)=Sof(H28E)=Sof(H28F)=1-FVAR(1)
 Sof(H27A)=Sof(H27B)=Sof(C28A)=Sof(H28A)=Sof(H28B)=Sof(H28C)=FVAR(1)
 Sof(C24A)=Sof(H24A)=Sof(H24B)=Sof(H24C)=Sof(H23A)=Sof(H23B)=FVAR(2)
 Sof(H23E)=Sof(H23F)=Sof(C24C)=Sof(H24D)=Sof(H24E)=Sof(H24F)=FVAR(3)
 Sof(H23C)=Sof(H23D)=Sof(C24B)=Sof(H24G)=Sof(H24H)=Sof(H24I)=FVAR(4)
3.a Secondary CH2 refined with riding coordinates:
 C12(H12A,H12B), C11(H11A,H11B), C10(H10A,H10B), C8(H8A,H8B), C16(H16A,H16B),
 C25(H25A,H25B), C21(H21A,H21B), C14(H14A,H14B), C17(H17A,H17B), C18(H18A,H18B),
  C15(H15A,H15B), C19(H19A,H19B), C27(H27A,H27B), C27(H27C,H27D), C22(H22A,
 H22B), C26(H26A,H26B), C23(H23A,H23B), C23(H23E,H23F), C23(H23C,H23D)
3.b Aromatic/amide H refined with riding coordinates:
 C4(H4), C6(H6), C7(H7), C3(H3)
3.c Idealised Me refined as rotating group:
 C1(H1A,H1B,H1C), C24A(H24A,H24B,H24C), C13(H13A,H13B,H13C), C20(H20A,H20B,
 H20C), C28A(H28A,H28B,H28C), C24C(H24D,H24E,H24F), C28B(H28D,H28E,H28F),
 C24B(H24G,H24H,H24I)
;
_atom_sites_solution_hydrogens    geom
_atom_sites_solution_primary      direct
_atom_sites_solution_secondary    difmap
loop_
  _atom_site_label
  _atom_site_type_symbol
  _atom_site_fract_x
  _atom_site_fract_y
  _atom_site_fract_z
  _atom_site_U_iso_or_equiv
  _atom_site_adp_type
  _atom_site_occupancy
  _atom_site_calc_flag
  _atom_site_disorder_assembly
  _atom_site_disorder_group
  _atom_site_site_symmetry_order
  _atom_site_refinement_flags_posn
  _atom_site_refinement_flags_adp
  _atom_site_refinement_flags_occupancy
 V2 V 0.239275(17) 0.22962(3) 0.36236(3) 0.04016(13) Uani 1 d . . 1 . . .
 V3 V 0.184197(17) 0.18379(3) 0.49934(3) 0.04118(13) Uani 1 d . . 1 . . .
 V1 V 0.216404(17) 0.37406(2) 0.48178(3) 0.03986(13) Uani 1 d . . 1 . . .
 S1 S 0.03572(3) 0.33096(6) 0.09247(5) 0.0662(2) Uani 1 d . . 1 . . .
 O12 O 0.2500 0.2500 0.5000 0.0349(5) Uani 1 d . . 2 S T P
 O8 O 0.20503(7) 0.33828(10) 0.36278(11) 0.0398(4) Uani 1 d . . 1 . . .
 O7 O 0.17958(7) 0.18322(10) 0.37364(11) 0.0416(4) Uani 1 d . . 1 . . .
 O5 O 0.16091(7) 0.29754(11) 0.47242(11) 0.0414(4) Uani 1 d . . 1 . . .
 O13 O 0.22469(7) 0.09473(10) 0.50901(11) 0.0426(4) Uani 1 d . . 1 . . .
 O11 O 0.27002(7) 0.13690(11) 0.40070(11) 0.0434(4) Uani 1 d . . 1 . . .
 O4 O 0.18565(8) 0.45589(11) 0.46107(12) 0.0481(4) Uani 1 d . . 1 . . .
 O9 O 0.22424(8) 0.22303(12) 0.26138(12) 0.0486(4) Uani 1 d . . 1 . . .
 O10 O 0.29453(7) 0.29288(11) 0.39036(11) 0.0434(4) Uani 1 d . . 1 . . .
 O6 O 0.13385(8) 0.14132(13) 0.48606(14) 0.0524(5) Uani 1 d . . 1 . . .
 O3 O 0.07571(9) 0.29170(16) 0.16958(14) 0.0641(6) Uani 1 d . . 1 . . .
 O1 O -0.00875(10) 0.3252(2) 0.10854(19) 0.0799(8) Uani 1 d . . 1 . . .
 O2 O 0.04140(13) 0.2930(2) 0.01979(17) 0.0922(10) Uani 1 d . . 1 . . .
 C12 C 0.15913(10) 0.34960(16) 0.30194(16) 0.0441(5) Uani 1 d . . 1 . . .
 H12A H 0.1609 0.3391 0.2445 0.053 Uiso 1 calc . . 1 R . .
 H12B H 0.1491 0.4069 0.3040 0.053 Uiso 1 calc . . 1 R . .
 C9 C 0.12231(10) 0.29318(18) 0.31816(17) 0.0468(6) Uani 1 d . . 1 . . .
 C11 C 0.13532(11) 0.20362(17) 0.31247(17) 0.0471(6) Uani 1 d . . 1 . . .
 H11A H 0.1102 0.1687 0.3212 0.057 Uiso 1 calc . . 1 R . .
 H11B H 0.1369 0.1925 0.2551 0.057 Uiso 1 calc . . 1 R . .
 C10 C 0.11746(10) 0.31052(18) 0.40589(18) 0.0477(6) Uani 1 d . . 1 . . .
 H10A H 0.1072 0.3677 0.4078 0.057 Uiso 1 calc . . 1 R . .
 H10B H 0.0927 0.2746 0.4146 0.057 Uiso 1 calc . . 1 R . .
 C8 C 0.07395(12) 0.3109(2) 0.25421(19) 0.0543(7) Uani 1 d . . 1 . . .
 H8A H 0.0494 0.2773 0.2669 0.065 Uiso 1 calc . . 1 R . .
 H8B H 0.0658 0.3690 0.2572 0.065 Uiso 1 calc . . 1 R . .
 C5 C 0.05262(12) 0.4341(2) 0.0970(2) 0.0585(7) Uani 1 d . . 1 . . .
 C2 C 0.08106(16) 0.5953(3) 0.1046(2) 0.0740(10) Uani 1 d . . 1 . . .
 C4 C 0.02509(15) 0.4924(3) 0.1167(3) 0.0734(10) Uani 1 d . . 1 . . .
 H4 H -0.0033 0.4780 0.1277 0.088 Uiso 1 calc . . 1 R . .
 C6 C 0.09318(16) 0.4544(3) 0.0801(3) 0.0804(12) Uani 1 d . . 1 . . .
 H6 H 0.1117 0.4131 0.0661 0.096 Uiso 1 calc . . 1 R . .
 C7 C 0.10725(17) 0.5349(3) 0.0833(3) 0.0833(12) Uani 1 d . . 1 . . .
 H7 H 0.1353 0.5486 0.0708 0.100 Uiso 1 calc . . 1 R . .
 C3 C 0.03956(17) 0.5733(3) 0.1201(3) 0.0810(11) Uani 1 d . . 1 . . .
 H3 H 0.0206 0.6144 0.1335 0.097 Uiso 1 calc . . 1 R . .
 C1 C 0.0970(2) 0.6820(3) 0.1095(3) 0.0978(16) Uani 1 d . . 1 . . .
 H1A H 0.1269 0.6852 0.0971 0.147 Uiso 1 calc . . 1 GR . .
 H1B H 0.1016 0.7031 0.1666 0.147 Uiso 1 calc . . 1 GR . .
 H1C H 0.0729 0.7146 0.0682 0.147 Uiso 1 calc . . 1 GR . .
 N1 N 0.31708(10) 0.43658(15) 0.21459(16) 0.0522(6) Uani 1 d . . 1 . . .
 C24A C 0.4694(4) 0.3657(9) 0.3487(8) 0.122(5) Uani 0.566(13) d A 1 1 . . .
 H24A H 0.4523 0.3232 0.3094 0.183 Uiso 0.566(13) calc A 1 1 GR . .
 H24B H 0.4970 0.3416 0.3912 0.183 Uiso 0.566(13) calc A 1 1 GR . .
 H24C H 0.4800 0.4079 0.3172 0.183 Uiso 0.566(13) calc A 1 1 GR . .
 C16 C 0.29688(13) 0.50919(18) 0.2479(2) 0.0549(7) Uani 1 d . . 1 . . .
 H16A H 0.2702 0.5319 0.2012 0.066 Uiso 1 calc . . 1 R . .
 H16B H 0.3216 0.5518 0.2657 0.066 Uiso 1 calc . . 1 R . .
 C25 C 0.27954(14) 0.37202(19) 0.1805(2) 0.0584(8) Uani 1 d . . 1 . . .
 H25A H 0.2680 0.3537 0.2271 0.070 Uiso 1 calc . . 1 R . .
 H25B H 0.2943 0.3245 0.1622 0.070 Uiso 1 calc . . 1 R . .
 C21 C 0.35647(13) 0.3961(2) 0.2845(2) 0.0590(8) Uani 1 d . . 1 . . .
 H21A H 0.3693 0.3506 0.2595 0.071 Uiso 1 calc . . 1 R . .
 H21B H 0.3425 0.3724 0.3258 0.071 Uiso 1 calc . . 1 R . .
 C14 C 0.25571(15) 0.5642(2) 0.3480(2) 0.0628(8) Uani 1 d . . 1 . . .
 H14A H 0.2525 0.5543 0.4045 0.075 Uiso 1 calc . . 1 R . .
 H14B H 0.2767 0.6121 0.3528 0.075 Uiso 1 calc . . 1 R . .
 C17 C 0.33555(14) 0.46806(18) 0.1449(2) 0.0569(7) Uani 1 d . . 1 . . .
 H17A H 0.3098 0.4988 0.1036 0.068 Uiso 1 calc . . 1 R . .
 H17B H 0.3617 0.5068 0.1705 0.068 Uiso 1 calc . . 1 R . .
 C18 C 0.35330(16) 0.4041(2) 0.0975(3) 0.0683(9) Uani 1 d . . 1 . . .
 H18A H 0.3752 0.3673 0.1389 0.082 Uiso 1 calc . . 1 R . .
 H18B H 0.3261 0.3711 0.0632 0.082 Uiso 1 calc . . 1 R . .
 C15 C 0.27917(16) 0.4899(2) 0.3226(2) 0.0645(9) Uani 1 d . . 1 . . .
 H15A H 0.3062 0.4719 0.3716 0.077 Uiso 1 calc . . 1 R . .
 H15B H 0.2560 0.4446 0.3069 0.077 Uiso 1 calc . . 1 R . .
 C13 C 0.20735(16) 0.5842(3) 0.2863(3) 0.0724(10) Uani 1 d . . 1 . . .
 H13A H 0.2100 0.5934 0.2299 0.109 Uiso 1 calc . . 1 GR . .
 H13B H 0.1950 0.6334 0.3052 0.109 Uiso 1 calc . . 1 GR . .
 H13C H 0.1857 0.5386 0.2839 0.109 Uiso 1 calc . . 1 GR . .
 C19 C 0.37819(18) 0.4384(2) 0.0408(3) 0.0777(11) Uani 1 d . . 1 . . .
 H19A H 0.4065 0.4686 0.0756 0.093 Uiso 1 calc . . 1 R . .
 H19B H 0.3569 0.4778 0.0017 0.093 Uiso 1 calc . . 1 R . .
 C27 C 0.20237(18) 0.3287(3) 0.0726(3) 0.0852(12) Uani 1 d . . 1 . . .
 H27A H 0.2210 0.2776 0.0801 0.102 Uiso 0.637(11) calc B 1 1 R . .
 H27B H 0.1817 0.3244 0.1086 0.102 Uiso 0.637(11) calc B 1 1 R . .
 H27C H 0.2016 0.2912 0.1187 0.102 Uiso 0.363(11) calc B 2 1 R . .
 H27D H 0.1699 0.3494 0.0442 0.102 Uiso 0.363(11) calc B 2 1 R . .
 C20 C 0.39353(19) 0.3753(3) -0.0106(3) 0.0836(13) Uani 1 d . . 1 . . .
 H20A H 0.4116 0.3325 0.0271 0.125 Uiso 1 calc . . 1 GR . .
 H20B H 0.4135 0.4010 -0.0402 0.125 Uiso 1 calc . . 1 GR . .
 H20C H 0.3655 0.3513 -0.0520 0.125 Uiso 1 calc . . 1 GR . .
 C22 C 0.39746(17) 0.4507(3) 0.3322(3) 0.0875(13) Uani 1 d A . 1 . . .
 H22A H 0.4090 0.4808 0.2912 0.105 Uiso 1 calc . . 1 R . .
 H22B H 0.3862 0.4912 0.3656 0.105 Uiso 1 calc . . 1 R . .
 C26 C 0.23736(19) 0.3993(3) 0.1070(3) 0.0941(15) Uani 1 d B . 1 . . .
 H26A H 0.2486 0.4204 0.0611 0.113 Uiso 1 calc . . 1 R . .
 H26B H 0.2208 0.4442 0.1258 0.113 Uiso 1 calc . . 1 R . .
 C23 C 0.4379(2) 0.4021(4) 0.3911(4) 0.1058(17) Uani 1 d . . 1 . . .
 H23A H 0.4568 0.4382 0.4371 0.127 Uiso 0.566(13) calc A 1 1 R . .
 H23B H 0.4246 0.3581 0.4173 0.127 Uiso 0.566(13) calc A 1 1 R . .
 H23E H 0.4220 0.3574 0.4115 0.127 Uiso 0.199(18) calc C 3 1 R . .
 H23F H 0.4531 0.3758 0.3528 0.127 Uiso 0.199(18) calc C 3 1 R . .
 H23C H 0.4416 0.3493 0.3651 0.127 Uiso 0.234(18) calc D 2 1 R . .
 H23D H 0.4323 0.3915 0.4456 0.127 Uiso 0.234(18) calc D 2 1 R . .
 C28A C 0.1712(3) 0.3327(4) -0.0175(5) 0.084(2) Uani 0.637(11) d B 1 1 . . .
 H28A H 0.1561 0.3864 -0.0289 0.126 Uiso 0.637(11) calc B 1 1 GR . .
 H28B H 0.1468 0.2905 -0.0278 0.126 Uiso 0.637(11) calc B 1 1 GR . .
 H28C H 0.1904 0.3239 -0.0549 0.126 Uiso 0.637(11) calc B 1 1 GR . .
 C24C C 0.4770(13) 0.424(3) 0.464(3) 0.123(15) Uiso 0.199(18) d A 3 1 . . .
 H24D H 0.4817 0.3823 0.5078 0.185 Uiso 0.199(18) calc C 3 1 GR . .
 H24E H 0.4702 0.4766 0.4864 0.185 Uiso 0.199(18) calc C 3 1 GR . .
 H24F H 0.5059 0.4295 0.4482 0.185 Uiso 0.199(18) calc C 3 1 GR . .
 C28B C 0.2197(5) 0.2914(10) 0.0174(9) 0.091(5) Uani 0.363(11) d B 2 1 . . .
 H28D H 0.2197 0.3295 -0.0279 0.137 Uiso 0.363(11) calc B 2 1 GR . .
 H28E H 0.1999 0.2442 -0.0070 0.137 Uiso 0.363(11) calc B 2 1 GR . .
 H28F H 0.2522 0.2732 0.0466 0.137 Uiso 0.363(11) calc B 2 1 GR . .
 C24B C 0.4844(12) 0.459(2) 0.405(2) 0.130(13) Uiso 0.234(18) d A 2 1 . . .
 H24G H 0.5128 0.4278 0.4365 0.195 Uiso 0.234(18) calc D 2 1 GR . .
 H24H H 0.4818 0.5074 0.4371 0.195 Uiso 0.234(18) calc D 2 1 GR . .
 H24I H 0.4867 0.4747 0.3499 0.195 Uiso 0.234(18) calc D 2 1 GR . .

loop_
  _atom_site_aniso_label
  _atom_site_aniso_U_11
  _atom_site_aniso_U_22
  _atom_site_aniso_U_33
  _atom_site_aniso_U_23
  _atom_site_aniso_U_13
  _atom_site_aniso_U_12
 V2 0.0555(3) 0.0336(2) 0.0306(2) 0.00122(14) 0.01277(17) 0.00259(17)
 V3 0.0512(3) 0.0326(2) 0.0381(2) 0.00640(15) 0.01185(18) -0.00256(16)
 V1 0.0551(3) 0.0262(2) 0.0355(2) 0.00132(14) 0.01046(18) 0.00256(16)
 S1 0.0687(5) 0.0679(5) 0.0494(4) 0.0024(3) 0.0014(3) 0.0075(4)
 O12 0.0469(12) 0.0275(10) 0.0292(10) 0.0017(8) 0.0104(9) 0.0010(9)
 O8 0.0533(10) 0.0314(8) 0.0332(8) 0.0039(6) 0.0117(7) 0.0024(7)
 O7 0.0529(10) 0.0323(8) 0.0340(8) 0.0021(6) 0.0061(7) -0.0027(7)
 O5 0.0501(10) 0.0355(8) 0.0367(8) 0.0049(7) 0.0112(7) 0.0019(7)
 O13 0.0589(11) 0.0284(8) 0.0381(9) 0.0040(7) 0.0122(7) -0.0042(7)
 O11 0.0589(11) 0.0350(8) 0.0360(8) -0.0018(7) 0.0148(8) 0.0027(7)
 O4 0.0649(12) 0.0327(9) 0.0442(10) 0.0034(7) 0.0138(8) 0.0064(8)
 O9 0.0675(12) 0.0410(10) 0.0354(9) 0.0008(7) 0.0136(8) 0.0029(9)
 O10 0.0566(10) 0.0355(9) 0.0397(9) 0.0069(7) 0.0178(8) 0.0013(8)
 O6 0.0560(11) 0.0431(10) 0.0570(12) 0.0087(9) 0.0166(9) -0.0063(8)
 O3 0.0700(14) 0.0639(14) 0.0479(12) 0.0009(10) 0.0040(10) 0.0084(11)
 O1 0.0601(15) 0.0884(19) 0.0758(17) 0.0160(14) 0.0003(12) -0.0042(13)
 O2 0.119(3) 0.089(2) 0.0500(14) -0.0066(14) 0.0002(14) 0.0232(19)
 C12 0.0547(15) 0.0368(12) 0.0359(12) 0.0071(9) 0.0077(10) 0.0050(11)
 C9 0.0510(14) 0.0439(14) 0.0399(13) 0.0055(11) 0.0068(11) 0.0026(11)
 C11 0.0547(15) 0.0405(13) 0.0390(13) 0.0008(10) 0.0050(11) -0.0022(11)
 C10 0.0487(14) 0.0452(14) 0.0445(14) 0.0063(11) 0.0083(11) 0.0048(11)
 C8 0.0557(16) 0.0558(17) 0.0443(15) 0.0052(12) 0.0058(12) 0.0037(13)
 C5 0.0610(17) 0.067(2) 0.0449(15) 0.0087(13) 0.0139(12) 0.0080(15)
 C2 0.088(3) 0.080(3) 0.0538(19) 0.0088(17) 0.0226(18) -0.004(2)
 C4 0.069(2) 0.075(2) 0.082(2) 0.0009(19) 0.0329(19) 0.0029(18)
 C6 0.083(3) 0.089(3) 0.079(3) 0.019(2) 0.040(2) 0.019(2)
 C7 0.076(2) 0.094(3) 0.090(3) 0.028(2) 0.041(2) 0.007(2)
 C3 0.087(3) 0.072(2) 0.094(3) -0.008(2) 0.043(2) 0.006(2)
 C1 0.129(4) 0.088(3) 0.076(3) 0.007(2) 0.032(3) -0.027(3)
 N1 0.0761(17) 0.0364(11) 0.0499(13) 0.0085(10) 0.0282(12) 0.0039(11)
 C24A 0.088(7) 0.141(11) 0.131(10) 0.013(8) 0.028(6) 0.008(7)
 C16 0.082(2) 0.0376(14) 0.0519(16) 0.0085(11) 0.0311(15) 0.0049(13)
 C25 0.080(2) 0.0407(15) 0.0593(18) 0.0051(12) 0.0296(16) -0.0015(14)
 C21 0.080(2) 0.0465(15) 0.0521(16) 0.0102(13) 0.0231(15) 0.0077(14)
 C14 0.098(3) 0.0472(16) 0.0531(17) 0.0074(13) 0.0377(17) 0.0062(16)
 C17 0.086(2) 0.0380(14) 0.0556(16) 0.0094(12) 0.0359(16) 0.0036(14)
 C18 0.100(3) 0.0475(17) 0.072(2) 0.0074(15) 0.049(2) 0.0052(17)
 C15 0.105(3) 0.0436(16) 0.0565(18) 0.0125(13) 0.0426(18) 0.0101(16)
 C13 0.089(3) 0.068(2) 0.072(2) 0.0111(18) 0.043(2) 0.0057(19)
 C19 0.111(3) 0.057(2) 0.086(3) 0.0129(19) 0.061(3) 0.011(2)
 C27 0.092(3) 0.093(3) 0.069(2) 0.008(2) 0.023(2) -0.013(2)
 C20 0.111(3) 0.070(2) 0.091(3) 0.014(2) 0.062(3) 0.019(2)
 C22 0.084(3) 0.076(3) 0.092(3) 0.005(2) 0.013(2) -0.002(2)
 C26 0.091(3) 0.086(3) 0.088(3) 0.022(3) 0.006(2) -0.014(3)
 C23 0.087(3) 0.130(5) 0.089(3) -0.002(3) 0.013(3) 0.004(3)
 C28A 0.111(6) 0.065(4) 0.086(5) -0.005(3) 0.044(4) -0.013(4)
 C28B 0.088(9) 0.098(10) 0.088(9) -0.021(7) 0.028(7) -0.016(7)

_geom_special_details
;
 All esds (except the esd in the dihedral angle between two l.s. planes) 
 are estimated using the full covariance matrix.  The cell esds are taken 
 into account individually in the estimation of esds in distances, angles 
 and torsion angles; correlations between esds in cell parameters are only 
 used when they are defined by crystal symmetry.  An approximate (isotropic) 
 treatment of cell esds is used for estimating esds involving l.s. planes. 
;
loop_
  _geom_bond_atom_site_label_1
  _geom_bond_atom_site_label_2
  _geom_bond_distance
  _geom_bond_site_symmetry_2
  _geom_bond_publ_flag
 V2 V3 3.0274(6) 7_556 ?
 V2 V1 3.0321(6) 7_556 ?
 V2 O12 2.2381(4) . ?
 V2 O8 2.0553(18) . ?
 V2 O7 1.997(2) . ?
 V2 O11 1.7854(19) . ?
 V2 O9 1.6010(19) . ?
 V2 O10 1.874(2) . ?
 V3 V2 3.0274(6) 7_556 ?
 V3 V1 3.0266(7) 7_556 ?
 V3 O12 2.2369(5) . ?
 V3 O7 2.0555(18) . ?
 V3 O5 1.9919(18) . ?
 V3 O13 1.8685(19) . ?
 V3 O10 1.7841(19) 7_556 ?
 V3 O6 1.603(2) . ?
 V1 V2 3.0321(6) 7_556 ?
 V1 V3 3.0265(7) 7_556 ?
 V1 O12 2.2458(4) . ?
 V1 O8 1.9911(18) . ?
 V1 O5 2.0409(19) . ?
 V1 O13 1.786(2) 7_556 ?
 V1 O11 1.8779(18) 7_556 ?
 V1 O4 1.5997(19) . ?
 S1 O3 1.583(2) . ?
 S1 O1 1.435(3) . ?
 S1 O2 1.420(3) . ?
 S1 C5 1.761(4) . ?
 O12 V2 2.2381(4) 7_556 ?
 O12 V3 2.2369(5) 7_556 ?
 O12 V1 2.2458(4) 7_556 ?
 O8 C12 1.429(3) . ?
 O7 C11 1.424(3) . ?
 O5 C10 1.425(3) . ?
 O13 V1 1.786(2) 7_556 ?
 O11 V1 1.8778(18) 7_556 ?
 O10 V3 1.7841(19) 7_556 ?
 O3 C8 1.463(4) . ?
 C12 H12A 0.9900 . ?
 C12 H12B 0.9900 . ?
 C12 C9 1.524(4) . ?
 C9 C11 1.531(4) . ?
 C9 C10 1.541(4) . ?
 C9 C8 1.520(4) . ?
 C11 H11A 0.9900 . ?
 C11 H11B 0.9900 . ?
 C10 H10A 0.9900 . ?
 C10 H10B 0.9900 . ?
 C8 H8A 0.9900 . ?
 C8 H8B 0.9900 . ?
 C5 C4 1.366(5) . ?
 C5 C6 1.366(6) . ?
 C2 C7 1.375(7) . ?
 C2 C3 1.389(6) . ?
 C2 C1 1.494(7) . ?
 C4 H4 0.9500 . ?
 C4 C3 1.391(6) . ?
 C6 H6 0.9500 . ?
 C6 C7 1.381(7) . ?
 C7 H7 0.9500 . ?
 C3 H3 0.9500 . ?
 C1 H1A 0.9800 . ?
 C1 H1B 0.9800 . ?
 C1 H1C 0.9800 . ?
 N1 C16 1.518(4) . ?
 N1 C25 1.513(4) . ?
 N1 C21 1.517(4) . ?
 N1 C17 1.526(4) . ?
 C24A H24A 0.9800 . ?
 C24A H24B 0.9800 . ?
 C24A H24C 0.9800 . ?
 C24A C23 1.470(13) . ?
 C16 H16A 0.9900 . ?
 C16 H16B 0.9900 . ?
 C16 C15 1.532(4) . ?
 C25 H25A 0.9900 . ?
 C25 H25B 0.9900 . ?
 C25 C26 1.515(6) . ?
 C21 H21A 0.9900 . ?
 C21 H21B 0.9900 . ?
 C21 C22 1.518(6) . ?
 C14 H14A 0.9900 . ?
 C14 H14B 0.9900 . ?
 C14 C15 1.532(5) . ?
 C14 C13 1.513(6) . ?
 C17 H17A 0.9900 . ?
 C17 H17B 0.9900 . ?
 C17 C18 1.507(5) . ?
 C18 H18A 0.9900 . ?
 C18 H18B 0.9900 . ?
 C18 C19 1.485(5) . ?
 C15 H15A 0.9900 . ?
 C15 H15B 0.9900 . ?
 C13 H13A 0.9800 . ?
 C13 H13B 0.9800 . ?
 C13 H13C 0.9800 . ?
 C19 H19A 0.9900 . ?
 C19 H19B 0.9900 . ?
 C19 C20 1.504(6) . ?
 C27 H27A 0.9900 . ?
 C27 H27B 0.9900 . ?
 C27 H27C 0.9900 . ?
 C27 H27D 0.9900 . ?
 C27 C26 1.541(7) . ?
 C27 C28A 1.493(9) . ?
 C27 C28B 1.339(15) . ?
 C20 H20A 0.9800 . ?
 C20 H20B 0.9800 . ?
 C20 H20C 0.9800 . ?
 C22 H22A 0.9900 . ?
 C22 H22B 0.9900 . ?
 C22 C23 1.515(7) . ?
 C26 H26A 0.9900 . ?
 C26 H26B 0.9900 . ?
 C23 H23A 0.9900 . ?
 C23 H23B 0.9900 . ?
 C23 H23E 0.9900 . ?
 C23 H23F 0.9900 . ?
 C23 H23C 0.9900 . ?
 C23 H23D 0.9900 . ?
 C23 C24C 1.44(4) . ?
 C23 C24B 1.62(4) . ?
 C28A H28A 0.9800 . ?
 C28A H28B 0.9800 . ?
 C28A H28C 0.9800 . ?
 C24C H24D 0.9800 . ?
 C24C H24E 0.9800 . ?
 C24C H24F 0.9800 . ?
 C28B H28D 0.9800 . ?
 C28B H28E 0.9800 . ?
 C28B H28F 0.9800 . ?
 C24B H24G 0.9800 . ?
 C24B H24H 0.9800 . ?
 C24B H24I 0.9800 . ?

loop_
  _geom_angle_atom_site_label_1
  _geom_angle_atom_site_label_2
  _geom_angle_atom_site_label_3
  _geom_angle
  _geom_angle_site_symmetry_1
  _geom_angle_site_symmetry_3
  _geom_angle_publ_flag
 V3 V2 V1 66.146(14) 7_556 7_556 ?
 O12 V2 V3 47.411(12) . 7_556 ?
 O12 V2 V1 47.557(11) . 7_556 ?
 O8 V2 V3 80.99(5) . 7_556 ?
 O8 V2 V1 124.36(5) . 7_556 ?
 O8 V2 O12 77.01(5) . . ?
 O7 V2 V3 125.66(5) . 7_556 ?
 O7 V2 V1 82.06(5) . 7_556 ?
 O7 V2 O12 78.46(5) . . ?
 O7 V2 O8 82.72(8) . . ?
 O11 V2 V3 87.29(6) . 7_556 ?
 O11 V2 V1 35.13(6) . 7_556 ?
 O11 V2 O12 82.62(6) . . ?
 O11 V2 O8 159.44(8) . . ?
 O11 V2 O7 90.63(8) . . ?
 O11 V2 O10 94.27(9) . . ?
 O9 V2 V3 136.19(8) . 7_556 ?
 O9 V2 V1 139.61(7) . 7_556 ?
 O9 V2 O12 171.14(8) . . ?
 O9 V2 O8 95.16(9) . . ?
 O9 V2 O7 96.61(10) . . ?
 O9 V2 O11 104.94(9) . . ?
 O9 V2 O10 103.15(10) . . ?
 O10 V2 V3 33.20(6) . 7_556 ?
 O10 V2 V1 89.46(6) . 7_556 ?
 O10 V2 O12 80.54(6) . . ?
 O10 V2 O8 85.14(8) . . ?
 O10 V2 O7 157.63(8) . . ?
 V1 V3 V2 66.137(15) 7_556 7_556 ?
 O12 V3 V2 47.446(12) . 7_556 ?
 O12 V3 V1 47.656(12) . 7_556 ?
 O7 V3 V2 124.55(6) . 7_556 ?
 O7 V3 V1 81.32(6) . 7_556 ?
 O7 V3 O12 77.31(5) . . ?
 O5 V3 V2 81.64(5) . 7_556 ?
 O5 V3 V1 125.14(6) . 7_556 ?
 O5 V3 O12 77.70(6) . . ?
 O5 V3 O7 82.51(7) . . ?
 O13 V3 V2 89.65(6) . 7_556 ?
 O13 V3 V1 33.21(6) . 7_556 ?
 O13 V3 O12 80.78(6) . . ?
 O13 V3 O7 85.15(8) . . ?
 O13 V3 O5 157.07(8) . . ?
 O10 V3 V2 35.10(6) 7_556 7_556 ?
 O10 V3 V1 86.97(7) 7_556 7_556 ?
 O10 V3 O12 82.47(6) 7_556 . ?
 O10 V3 O7 159.63(8) 7_556 . ?
 O10 V3 O5 90.82(8) 7_556 . ?
 O10 V3 O13 94.15(9) 7_556 . ?
 O6 V3 V2 138.77(8) . 7_556 ?
 O6 V3 V1 135.87(8) . 7_556 ?
 O6 V3 O12 172.14(8) . . ?
 O6 V3 O7 95.87(10) . . ?
 O6 V3 O5 97.69(10) . . ?
 O6 V3 O13 102.74(10) . . ?
 O6 V3 O10 104.11(10) . 7_556 ?
 V3 V1 V2 65.905(15) 7_556 7_556 ?
 O12 V1 V2 47.344(11) . 7_556 ?
 O12 V1 V3 47.410(12) . 7_556 ?
 O8 V1 V2 125.24(5) . 7_556 ?
 O8 V1 V3 81.97(6) . 7_556 ?
 O8 V1 O12 78.11(5) . . ?
 O8 V1 O5 82.34(8) . . ?
 O5 V1 V2 80.79(5) . 7_556 ?
 O5 V1 V3 123.74(6) . 7_556 ?
 O5 V1 O12 76.53(5) . . ?
 O13 V1 V2 86.62(6) 7_556 7_556 ?
 O13 V1 V3 34.97(6) 7_556 7_556 ?
 O13 V1 O12 82.29(6) 7_556 . ?
 O13 V1 O8 91.14(8) 7_556 . ?
 O13 V1 O5 158.69(8) 7_556 . ?
 O13 V1 O11 93.43(9) 7_556 7_556 ?
 O11 V1 V2 33.16(6) 7_556 7_556 ?
 O11 V1 V3 89.09(6) 7_556 7_556 ?
 O11 V1 O12 80.45(6) 7_556 . ?
 O11 V1 O8 157.26(8) 7_556 . ?
 O11 V1 O5 85.40(8) 7_556 . ?
 O4 V1 V2 135.91(7) . 7_556 ?
 O4 V1 V3 139.36(8) . 7_556 ?
 O4 V1 O12 171.78(8) . . ?
 O4 V1 O8 97.43(9) . . ?
 O4 V1 O5 96.13(10) . . ?
 O4 V1 O13 104.85(10) . 7_556 ?
 O4 V1 O11 102.89(9) . 7_556 ?
 O3 S1 C5 103.08(15) . . ?
 O1 S1 O3 108.70(16) . . ?
 O1 S1 C5 108.88(19) . . ?
 O2 S1 O3 104.49(17) . . ?
 O2 S1 O1 119.9(2) . . ?
 O2 S1 C5 110.4(2) . . ?
 V2 O12 V2 180.0 . 7_556 ?
 V2 O12 V1 94.902(15) 7_556 7_556 ?
 V2 O12 V1 85.098(15) . 7_556 ?
 V2 O12 V1 94.901(15) . . ?
 V2 O12 V1 85.099(15) 7_556 . ?
 V3 O12 V2 85.143(17) 7_556 . ?
 V3 O12 V2 85.142(17) . 7_556 ?
 V3 O12 V2 94.858(17) . . ?
 V3 O12 V2 94.857(17) 7_556 7_556 ?
 V3 O12 V3 180.0 7_556 . ?
 V3 O12 V1 95.066(17) 7_556 7_556 ?
 V3 O12 V1 84.935(17) . 7_556 ?
 V3 O12 V1 84.931(17) 7_556 . ?
 V3 O12 V1 95.068(17) . . ?
 V1 O12 V1 180.0 . 7_556 ?
 V1 O8 V2 109.43(8) . . ?
 C12 O8 V2 118.22(15) . . ?
 C12 O8 V1 119.21(16) . . ?
 V2 O7 V3 108.83(8) . . ?
 C11 O7 V2 119.36(16) . . ?
 C11 O7 V3 118.28(17) . . ?
 V3 O5 V1 110.16(9) . . ?
 C10 O5 V3 118.64(16) . . ?
 C10 O5 V1 118.59(16) . . ?
 V1 O13 V3 111.82(9) 7_556 . ?
 V2 O11 V1 111.71(9) . 7_556 ?
 V3 O10 V2 111.70(10) 7_556 . ?
 C8 O3 S1 116.5(2) . . ?
 O8 C12 H12A 109.2 . . ?
 O8 C12 H12B 109.2 . . ?
 O8 C12 C9 111.9(2) . . ?
 H12A C12 H12B 107.9 . . ?
 C9 C12 H12A 109.2 . . ?
 C9 C12 H12B 109.2 . . ?
 C12 C9 C11 111.2(2) . . ?
 C12 C9 C10 110.3(2) . . ?
 C11 C9 C10 109.8(2) . . ?
 C8 C9 C12 109.5(2) . . ?
 C8 C9 C11 110.0(2) . . ?
 C8 C9 C10 106.0(3) . . ?
 O7 C11 C9 112.1(2) . . ?
 O7 C11 H11A 109.2 . . ?
 O7 C11 H11B 109.2 . . ?
 C9 C11 H11A 109.2 . . ?
 C9 C11 H11B 109.2 . . ?
 H11A C11 H11B 107.9 . . ?
 O5 C10 C9 111.9(2) . . ?
 O5 C10 H10A 109.2 . . ?
 O5 C10 H10B 109.2 . . ?
 C9 C10 H10A 109.2 . . ?
 C9 C10 H10B 109.2 . . ?
 H10A C10 H10B 107.9 . . ?
 O3 C8 C9 108.5(3) . . ?
 O3 C8 H8A 110.0 . . ?
 O3 C8 H8B 110.0 . . ?
 C9 C8 H8A 110.0 . . ?
 C9 C8 H8B 110.0 . . ?
 H8A C8 H8B 108.4 . . ?
 C4 C5 S1 119.9(3) . . ?
 C6 C5 S1 119.0(3) . . ?
 C6 C5 C4 121.1(4) . . ?
 C7 C2 C3 118.2(4) . . ?
 C7 C2 C1 120.3(5) . . ?
 C3 C2 C1 121.5(5) . . ?
 C5 C4 H4 120.8 . . ?
 C5 C4 C3 118.5(4) . . ?
 C3 C4 H4 120.8 . . ?
 C5 C6 H6 119.9 . . ?
 C5 C6 C7 120.2(4) . . ?
 C7 C6 H6 119.9 . . ?
 C2 C7 C6 120.6(4) . . ?
 C2 C7 H7 119.7 . . ?
 C6 C7 H7 119.7 . . ?
 C2 C3 C4 121.5(4) . . ?
 C2 C3 H3 119.3 . . ?
 C4 C3 H3 119.3 . . ?
 C2 C1 H1A 109.5 . . ?
 C2 C1 H1B 109.5 . . ?
 C2 C1 H1C 109.5 . . ?
 H1A C1 H1B 109.5 . . ?
 H1A C1 H1C 109.5 . . ?
 H1B C1 H1C 109.5 . . ?
 C16 N1 C17 107.1(2) . . ?
 C25 N1 C16 110.8(3) . . ?
 C25 N1 C21 106.2(2) . . ?
 C25 N1 C17 110.8(3) . . ?
 C21 N1 C16 111.2(2) . . ?
 C21 N1 C17 110.8(3) . . ?
 C23 C24A H24A 109.5 . . ?
 C23 C24A H24B 109.5 . . ?
 C23 C24A H24C 109.5 . . ?
 N1 C16 H16A 108.6 . . ?
 N1 C16 H16B 108.6 . . ?
 N1 C16 C15 114.5(2) . . ?
 H16A C16 H16B 107.6 . . ?
 C15 C16 H16A 108.6 . . ?
 C15 C16 H16B 108.6 . . ?
 N1 C25 H25A 108.6 . . ?
 N1 C25 H25B 108.6 . . ?
 N1 C25 C26 114.7(3) . . ?
 H25A C25 H25B 107.6 . . ?
 C26 C25 H25A 108.6 . . ?
 C26 C25 H25B 108.6 . . ?
 N1 C21 H21A 108.3 . . ?
 N1 C21 H21B 108.3 . . ?
 N1 C21 C22 116.0(3) . . ?
 H21A C21 H21B 107.4 . . ?
 C22 C21 H21A 108.3 . . ?
 C22 C21 H21B 108.3 . . ?
 H14A C14 H14B 107.7 . . ?
 C15 C14 H14A 108.8 . . ?
 C15 C14 H14B 108.8 . . ?
 C13 C14 H14A 108.8 . . ?
 C13 C14 H14B 108.8 . . ?
 C13 C14 C15 113.8(3) . . ?
 N1 C17 H17A 108.3 . . ?
 N1 C17 H17B 108.3 . . ?
 H17A C17 H17B 107.4 . . ?
 C18 C17 N1 115.8(2) . . ?
 C18 C17 H17A 108.3 . . ?
 C18 C17 H17B 108.3 . . ?
 C17 C18 H18A 108.9 . . ?
 C17 C18 H18B 108.9 . . ?
 H18A C18 H18B 107.7 . . ?
 C19 C18 C17 113.5(3) . . ?
 C19 C18 H18A 108.9 . . ?
 C19 C18 H18B 108.9 . . ?
 C16 C15 C14 111.4(3) . . ?
 C16 C15 H15A 109.3 . . ?
 C16 C15 H15B 109.3 . . ?
 C14 C15 H15A 109.3 . . ?
 C14 C15 H15B 109.3 . . ?
 H15A C15 H15B 108.0 . . ?
 C14 C13 H13A 109.5 . . ?
 C14 C13 H13B 109.5 . . ?
 C14 C13 H13C 109.5 . . ?
 H13A C13 H13B 109.5 . . ?
 H13A C13 H13C 109.5 . . ?
 H13B C13 H13C 109.5 . . ?
 C18 C19 H19A 108.8 . . ?
 C18 C19 H19B 108.8 . . ?
 C18 C19 C20 113.9(3) . . ?
 H19A C19 H19B 107.7 . . ?
 C20 C19 H19A 108.8 . . ?
 C20 C19 H19B 108.8 . . ?
 H27A C27 H27B 107.1 . . ?
 H27A C27 H27C 61.7 . . ?
 H27A C27 H27D 140.5 . . ?
 H27B C27 H27C 46.6 . . ?
 H27B C27 H27D 67.3 . . ?
 H27C C27 H27D 109.0 . . ?
 C26 C27 H27A 107.8 . . ?
 C26 C27 H27B 107.8 . . ?
 C26 C27 H27C 111.0 . . ?
 C26 C27 H27D 111.0 . . ?
 C28A C27 H27A 107.8 . . ?
 C28A C27 H27B 107.8 . . ?
 C28A C27 H27C 130.4 . . ?
 C28A C27 H27D 46.1 . . ?
 C28A C27 C26 118.0(5) . . ?
 C28B C27 H27A 51.4 . . ?
 C28B C27 H27B 146.6 . . ?
 C28B C27 H27C 111.0 . . ?
 C28B C27 H27D 111.0 . . ?
 C28B C27 C26 103.7(7) . . ?
 C28B C27 C28A 65.2(7) . . ?
 C19 C20 H20A 109.5 . . ?
 C19 C20 H20B 109.5 . . ?
 C19 C20 H20C 109.5 . . ?
 H20A C20 H20B 109.5 . . ?
 H20A C20 H20C 109.5 . . ?
 H20B C20 H20C 109.5 . . ?
 C21 C22 H22A 109.3 . . ?
 C21 C22 H22B 109.3 . . ?
 H22A C22 H22B 108.0 . . ?
 C23 C22 C21 111.6(4) . . ?
 C23 C22 H22A 109.3 . . ?
 C23 C22 H22B 109.3 . . ?
 C25 C26 C27 111.4(4) . . ?
 C25 C26 H26A 109.3 . . ?
 C25 C26 H26B 109.3 . . ?
 C27 C26 H26A 109.3 . . ?
 C27 C26 H26B 109.3 . . ?
 H26A C26 H26B 108.0 . . ?
 C24A C23 C22 113.6(7) . . ?
 C24A C23 H23A 108.8 . . ?
 C24A C23 H23B 108.8 . . ?
 C24A C23 H23E 108.3 . . ?
 C24A C23 H23F 11.7 . . ?
 C24A C23 H23C 42.0 . . ?
 C24A C23 H23D 133.7 . . ?
 C24A C23 C24B 69.8(14) . . ?
 C22 C23 H23A 108.8 . . ?
 C22 C23 H23B 108.8 . . ?
 C22 C23 H23E 104.1 . . ?
 C22 C23 H23F 104.1 . . ?
 C22 C23 H23C 110.8 . . ?
 C22 C23 H23D 110.8 . . ?
 C22 C23 C24B 104.9(14) . . ?
 H23A C23 H23B 107.7 . . ?
 H23A C23 H23E 113.2 . . ?
 H23A C23 H23F 119.7 . . ?
 H23A C23 H23C 138.4 . . ?
 H23A C23 H23D 67.4 . . ?
 H23B C23 H23E 6.0 . . ?
 H23B C23 H23F 107.3 . . ?
 H23B C23 H23C 70.8 . . ?
 H23B C23 H23D 42.2 . . ?
 H23E C23 H23F 105.5 . . ?
 H23E C23 H23C 68.6 . . ?
 H23E C23 H23D 46.8 . . ?
 H23F C23 H23C 37.0 . . ?
 H23F C23 H23D 139.5 . . ?
 H23C C23 H23D 108.8 . . ?
 C24C C23 C24A 92.5(17) . . ?
 C24C C23 C22 132.5(18) . . ?
 C24C C23 H23A 23.9 . . ?
 C24C C23 H23B 98.1 . . ?
 C24C C23 H23E 104.1 . . ?
 C24C C23 H23F 104.1 . . ?
 C24C C23 H23C 114.8 . . ?
 C24C C23 H23D 66.1 . . ?
 C24C C23 C24B 46.3(18) . . ?
 C24B C23 H23A 45.3 . . ?
 C24B C23 H23B 143.0 . . ?
 C24B C23 H23E 148.8 . . ?
 C24B C23 H23F 78.3 . . ?
 C24B C23 H23C 110.8 . . ?
 C24B C23 H23D 110.8 . . ?
 C27 C28A H28A 109.5 . . ?
 C27 C28A H28B 109.5 . . ?
 C27 C28A H28C 109.5 . . ?
 C23 C24C H24D 109.5 . . ?
 C23 C24C H24E 109.5 . . ?
 C23 C24C H24F 109.5 . . ?
 C27 C28B H28D 109.5 . . ?
 C27 C28B H28E 109.5 . . ?
 C27 C28B H28F 109.5 . . ?
 H28D C28B H28E 109.5 . . ?
 H28D C28B H28F 109.5 . . ?
 H28E C28B H28F 109.5 . . ?
 C23 C24B H24G 109.5 . . ?
 C23 C24B H24H 109.5 . . ?
 C23 C24B H24I 109.5 . . ?
 H24G C24B H24H 109.5 . . ?
 H24G C24B H24I 109.5 . . ?
 H24H C24B H24I 109.5 . . ?

loop_
  _geom_torsion_atom_site_label_1
  _geom_torsion_atom_site_label_2
  _geom_torsion_atom_site_label_3
  _geom_torsion_atom_site_label_4
  _geom_torsion
  _geom_torsion_site_symmetry_1
  _geom_torsion_site_symmetry_2
  _geom_torsion_site_symmetry_3
  _geom_torsion_site_symmetry_4
  _geom_torsion_publ_flag
 V2 V3 O12 V2 180.0 7_556 . . . ?
 V2 V3 O12 V3 -30(3) 7_556 . . 7_556 ?
 V2 V3 O12 V1 95.373(15) 7_556 . . 7_556 ?
 V2 V3 O12 V1 -84.628(15) 7_556 . . . ?
 V2 V3 O7 V2 10.66(11) 7_556 . . . ?
 V2 V3 O7 C11 -129.85(16) 7_556 . . . ?
 V2 V3 O5 V1 41.97(7) 7_556 . . . ?
 V2 V3 O5 C10 -176.65(19) 7_556 . . . ?
 V2 V3 O13 V1 -43.17(9) 7_556 . . 7_556 ?
 V2 V1 O12 V2 180.0 7_556 . . . ?
 V2 V1 O12 V3 -95.331(17) 7_556 . . 7_556 ?
 V2 V1 O12 V3 84.668(17) 7_556 . . . ?
 V2 V1 O12 V1 -112(3) 7_556 . . 7_556 ?
 V2 V1 O8 V2 -10.90(12) 7_556 . . . ?
 V2 V1 O8 C12 129.61(15) 7_556 . . . ?
 V2 V1 O5 V3 -42.01(7) 7_556 . . . ?
 V2 V1 O5 C10 176.59(19) 7_556 . . . ?
 V2 O8 C12 C9 67.1(3) . . . . ?
 V2 O7 C11 C9 -68.6(3) . . . . ?
 V3 V2 O12 V2 30(15) 7_556 . . 7_556 ?
 V3 V2 O12 V3 180.0 7_556 . . . ?
 V3 V2 O12 V1 -95.522(17) 7_556 . . 7_556 ?
 V3 V2 O12 V1 84.475(17) 7_556 . . . ?
 V3 V2 O8 V1 -42.03(7) 7_556 . . . ?
 V3 V2 O8 C12 177.01(17) 7_556 . . . ?
 V3 V2 O7 V3 -10.81(11) 7_556 . . . ?
 V3 V2 O7 C11 129.20(17) 7_556 . . . ?
 V3 V2 O11 V1 50.48(9) 7_556 . . 7_556 ?
 V3 V1 O12 V2 -84.668(17) 7_556 . . . ?
 V3 V1 O12 V2 95.331(17) 7_556 . . 7_556 ?
 V3 V1 O12 V3 180.0 7_556 . . . ?
 V3 V1 O12 V1 -17(3) 7_556 . . 7_556 ?
 V3 V1 O8 V2 41.92(7) 7_556 . . . ?
 V3 V1 O8 C12 -177.57(17) 7_556 . . . ?
 V3 V1 O5 V3 10.72(11) 7_556 . . . ?
 V3 V1 O5 C10 -130.68(17) 7_556 . . . ?
 V3 O7 C11 C9 67.7(3) . . . . ?
 V3 O5 C10 C9 -70.6(3) . . . . ?
 V1 V2 O12 V2 125(15) 7_556 . . 7_556 ?
 V1 V2 O12 V3 95.522(17) 7_556 . . 7_556 ?
 V1 V2 O12 V3 -84.479(17) 7_556 . . . ?
 V1 V2 O12 V1 179.997(2) 7_556 . . . ?
 V1 V2 O8 V1 10.78(12) 7_556 . . . ?
 V1 V2 O8 C12 -130.17(16) 7_556 . . . ?
 V1 V2 O7 V3 42.13(7) 7_556 . . . ?
 V1 V2 O7 C11 -177.86(18) 7_556 . . . ?
 V1 V2 O10 V3 -43.59(9) 7_556 . . 7_556 ?
 V1 V3 O12 V2 84.628(15) 7_556 . . . ?
 V1 V3 O12 V2 -95.373(15) 7_556 . . 7_556 ?
 V1 V3 O12 V3 -126(3) 7_556 . . 7_556 ?
 V1 V3 O12 V1 180.0 7_556 . . . ?
 V1 V3 O7 V2 -42.32(7) 7_556 . . . ?
 V1 V3 O7 C11 177.17(17) 7_556 . . . ?
 V1 V3 O5 V1 -10.91(11) 7_556 . . . ?
 V1 V3 O5 C10 130.47(17) 7_556 . . . ?
 V1 O8 C12 C9 -70.0(3) . . . . ?
 V1 O5 C10 C9 67.5(3) . . . . ?
 S1 O3 C8 C9 -161.1(2) . . . . ?
 S1 C5 C4 C3 179.7(3) . . . . ?
 S1 C5 C6 C7 -179.9(3) . . . . ?
 O12 V2 O8 V1 6.16(7) . . . . ?
 O12 V2 O8 C12 -134.79(17) . . . . ?
 O12 V2 O7 V3 -6.04(6) . . . . ?
 O12 V2 O7 C11 133.98(18) . . . . ?
 O12 V2 O11 V1 3.09(9) . . . 7_556 ?
 O12 V2 O10 V3 3.36(8) . . . 7_556 ?
 O12 V3 O7 V2 6.07(6) . . . . ?
 O12 V3 O7 C11 -134.44(17) . . . . ?
 O12 V3 O5 V1 -6.15(6) . . . . ?
 O12 V3 O5 C10 135.23(19) . . . . ?
 O12 V3 O13 V1 3.66(8) . . . 7_556 ?
 O12 V1 O8 V2 -6.12(7) . . . . ?
 O12 V1 O8 C12 134.40(17) . . . . ?
 O12 V1 O5 V3 6.15(6) . . . . ?
 O12 V1 O5 C10 -135.25(19) . . . . ?
 O8 V2 O12 V2 -60(15) . . . 7_556 ?
 O8 V2 O12 V3 90.36(6) . . . . ?
 O8 V2 O12 V3 -89.64(6) . . . 7_556 ?
 O8 V2 O12 V1 174.83(6) . . . 7_556 ?
 O8 V2 O12 V1 -5.17(6) . . . . ?
 O8 V2 O7 V3 -84.19(9) . . . . ?
 O8 V2 O7 C11 55.82(18) . . . . ?
 O8 V2 O11 V1 -4.6(3) . . . 7_556 ?
 O8 V2 O10 V3 80.97(10) . . . 7_556 ?
 O8 V1 O12 V2 5.31(6) . . . . ?
 O8 V1 O12 V2 -174.69(6) . . . 7_556 ?
 O8 V1 O12 V3 89.98(6) . . . 7_556 ?
 O8 V1 O12 V3 -90.02(6) . . . . ?
 O8 V1 O12 V1 73(3) . . . 7_556 ?
 O8 V1 O5 V3 85.69(9) . . . . ?
 O8 V1 O5 C10 -55.71(19) . . . . ?
 O8 C12 C9 C11 -61.0(3) . . . . ?
 O8 C12 C9 C10 61.1(3) . . . . ?
 O8 C12 C9 C8 177.3(2) . . . . ?
 O7 V2 O12 V2 -145(15) . . . 7_556 ?
 O7 V2 O12 V3 -174.73(5) . . . 7_556 ?
 O7 V2 O12 V3 5.27(5) . . . . ?
 O7 V2 O12 V1 -90.26(5) . . . . ?
 O7 V2 O12 V1 89.75(5) . . . 7_556 ?
 O7 V2 O8 V1 85.94(9) . . . . ?
 O7 V2 O8 C12 -55.01(17) . . . . ?
 O7 V2 O11 V1 -75.19(11) . . . 7_556 ?
 O7 V2 O10 V3 23.7(3) . . . 7_556 ?
 O7 V3 O12 V2 -5.14(5) . . . . ?
 O7 V3 O12 V2 174.86(5) . . . 7_556 ?
 O7 V3 O12 V3 145(3) . . . 7_556 ?
 O7 V3 O12 V1 90.23(5) . . . . ?
 O7 V3 O12 V1 -89.77(5) . . . 7_556 ?
 O7 V3 O5 V1 -84.72(9) . . . . ?
 O7 V3 O5 C10 56.66(19) . . . . ?
 O7 V3 O13 V1 81.56(10) . . . 7_556 ?
 O5 V3 O12 V2 -90.11(5) . . . . ?
 O5 V3 O12 V2 89.89(5) . . . 7_556 ?
 O5 V3 O12 V3 60(3) . . . 7_556 ?
 O5 V3 O12 V1 5.26(5) . . . . ?
 O5 V3 O12 V1 -174.74(5) . . . 7_556 ?
 O5 V3 O7 V2 85.08(9) . . . . ?
 O5 V3 O7 C11 -55.43(18) . . . . ?
 O5 V3 O13 V1 24.0(3) . . . 7_556 ?
 O5 V1 O12 V2 90.17(5) . . . . ?
 O5 V1 O12 V2 -89.83(5) . . . 7_556 ?
 O5 V1 O12 V3 174.84(5) . . . 7_556 ?
 O5 V1 O12 V3 -5.16(5) . . . . ?
 O5 V1 O12 V1 158(3) . . . 7_556 ?
 O5 V1 O8 V2 -83.88(9) . . . . ?
 O5 V1 O8 C12 56.63(17) . . . . ?
 O13 V3 O12 V2 -98.08(6) . . . 7_556 ?
 O13 V3 O12 V2 81.92(6) . . . . ?
 O13 V3 O12 V3 -128(3) . . . 7_556 ?
 O13 V3 O12 V1 -2.71(6) . . . 7_556 ?
 O13 V3 O12 V1 177.29(6) . . . . ?
 O13 V3 O7 V2 -75.56(9) . . . . ?
 O13 V3 O7 C11 143.93(18) . . . . ?
 O13 V3 O5 V1 -26.7(2) . . . . ?
 O13 V3 O5 C10 114.7(2) . . . . ?
 O13 V1 O12 V2 -87.49(6) 7_556 . . . ?
 O13 V1 O12 V2 92.51(6) 7_556 . . 7_556 ?
 O13 V1 O12 V3 177.18(6) 7_556 . . . ?
 O13 V1 O12 V3 -2.82(6) 7_556 . . 7_556 ?
 O13 V1 O12 V1 -20(3) 7_556 . . 7_556 ?
 O13 V1 O8 V2 75.76(9) 7_556 . . . ?
 O13 V1 O8 C12 -143.72(17) 7_556 . . . ?
 O13 V1 O5 V3 12.5(3) 7_556 . . . ?
 O13 V1 O5 C10 -128.9(2) 7_556 . . . ?
 O11 V2 O12 V2 123(15) . . . 7_556 ?
 O11 V2 O12 V3 -86.89(7) . . . . ?
 O11 V2 O12 V3 93.11(7) . . . 7_556 ?
 O11 V2 O12 V1 177.58(7) . . . . ?
 O11 V2 O12 V1 -2.41(7) . . . 7_556 ?
 O11 V2 O8 V1 14.0(3) . . . . ?
 O11 V2 O8 C12 -127.0(3) . . . . ?
 O11 V2 O7 V3 76.30(9) . . . . ?
 O11 V2 O7 C11 -143.69(19) . . . . ?
 O11 V2 O10 V3 -78.42(11) . . . 7_556 ?
 O11 V1 O12 V2 177.69(6) 7_556 . . . ?
 O11 V1 O12 V2 -2.31(6) 7_556 . . 7_556 ?
 O11 V1 O12 V3 82.36(6) 7_556 . . . ?
 O11 V1 O12 V3 -97.64(6) 7_556 . . 7_556 ?
 O11 V1 O12 V1 -115(3) 7_556 . . 7_556 ?
 O11 V1 O8 V2 -25.9(3) 7_556 . . . ?
 O11 V1 O8 C12 114.6(2) 7_556 . . . ?
 O11 V1 O5 V3 -75.11(9) 7_556 . . . ?
 O11 V1 O5 C10 143.49(19) 7_556 . . . ?
 O4 V1 O12 V2 63.1(5) . . . . ?
 O4 V1 O12 V2 -116.9(5) . . . 7_556 ?
 O4 V1 O12 V3 -32.2(5) . . . . ?
 O4 V1 O12 V3 147.8(5) . . . 7_556 ?
 O4 V1 O12 V1 131(3) . . . 7_556 ?
 O4 V1 O8 V2 -179.11(10) . . . . ?
 O4 V1 O8 C12 -38.59(19) . . . . ?
 O4 V1 O5 V3 -177.60(10) . . . . ?
 O4 V1 O5 C10 41.0(2) . . . . ?
 O9 V2 O12 V2 -88(15) . . . 7_556 ?
 O9 V2 O12 V3 62.1(5) . . . . ?
 O9 V2 O12 V3 -117.9(5) . . . 7_556 ?
 O9 V2 O12 V1 -33.4(5) . . . . ?
 O9 V2 O12 V1 146.6(5) . . . 7_556 ?
 O9 V2 O8 V1 -178.03(11) . . . . ?
 O9 V2 O8 C12 41.02(19) . . . . ?
 O9 V2 O7 V3 -178.58(10) . . . . ?
 O9 V2 O7 C11 -38.57(19) . . . . ?
 O9 V2 O11 V1 -172.20(11) . . . 7_556 ?
 O9 V2 O10 V3 175.15(10) . . . 7_556 ?
 O10 V2 O12 V2 27(15) . . . 7_556 ?
 O10 V2 O12 V3 177.50(6) . . . . ?
 O10 V2 O12 V3 -2.50(6) . . . 7_556 ?
 O10 V2 O12 V1 81.98(6) . . . . ?
 O10 V2 O12 V1 -98.02(6) . . . 7_556 ?
 O10 V2 O8 V1 -75.23(9) . . . . ?
 O10 V2 O8 C12 143.82(18) . . . . ?
 O10 V2 O7 V3 -26.5(2) . . . . ?
 O10 V2 O7 C11 113.5(2) . . . . ?
 O10 V2 O11 V1 82.97(11) . . . 7_556 ?
 O10 V3 O12 V2 177.39(6) 7_556 . . . ?
 O10 V3 O12 V2 -2.61(6) 7_556 . . 7_556 ?
 O10 V3 O12 V3 -33(3) 7_556 . . 7_556 ?
 O10 V3 O12 V1 -87.24(6) 7_556 . . . ?
 O10 V3 O12 V1 92.76(6) 7_556 . . 7_556 ?
 O10 V3 O7 V2 13.3(3) 7_556 . . . ?
 O10 V3 O7 C11 -127.2(3) 7_556 . . . ?
 O10 V3 O5 V1 75.96(10) 7_556 . . . ?
 O10 V3 O5 C10 -142.66(19) 7_556 . . . ?
 O10 V3 O13 V1 -78.02(11) 7_556 . . 7_556 ?
 O6 V3 O12 V2 -35.4(6) . . . . ?
 O6 V3 O12 V2 144.6(6) . . . 7_556 ?
 O6 V3 O12 V3 114(3) . . . 7_556 ?
 O6 V3 O12 V1 -120.0(6) . . . 7_556 ?
 O6 V3 O12 V1 60.0(6) . . . . ?
 O6 V3 O7 V2 -177.91(10) . . . . ?
 O6 V3 O7 C11 41.59(19) . . . . ?
 O6 V3 O5 V1 -179.68(10) . . . . ?
 O6 V3 O5 C10 -38.3(2) . . . . ?
 O6 V3 O13 V1 176.50(11) . . . 7_556 ?
 O3 S1 C5 C4 -113.0(3) . . . . ?
 O3 S1 C5 C6 67.4(3) . . . . ?
 O1 S1 O3 C8 -42.2(3) . . . . ?
 O1 S1 C5 C4 2.3(4) . . . . ?
 O1 S1 C5 C6 -177.4(3) . . . . ?
 O2 S1 O3 C8 -171.3(3) . . . . ?
 O2 S1 C5 C4 135.9(3) . . . . ?
 O2 S1 C5 C6 -43.8(4) . . . . ?
 C12 C9 C11 O7 60.9(3) . . . . ?
 C12 C9 C10 O5 -60.7(3) . . . . ?
 C12 C9 C8 O3 63.7(3) . . . . ?
 C11 C9 C10 O5 62.2(3) . . . . ?
 C11 C9 C8 O3 -58.7(3) . . . . ?
 C10 C9 C11 O7 -61.4(3) . . . . ?
 C10 C9 C8 O3 -177.3(2) . . . . ?
 C8 C9 C11 O7 -177.6(2) . . . . ?
 C8 C9 C10 O5 -179.0(2) . . . . ?
 C5 S1 O3 C8 73.3(3) . . . . ?
 C5 C4 C3 C2 -0.4(7) . . . . ?
 C5 C6 C7 C2 0.8(7) . . . . ?
 C4 C5 C6 C7 0.5(6) . . . . ?
 C6 C5 C4 C3 -0.7(6) . . . . ?
 C7 C2 C3 C4 1.6(7) . . . . ?
 C3 C2 C7 C6 -1.8(7) . . . . ?
 C1 C2 C7 C6 178.9(4) . . . . ?
 C1 C2 C3 C4 -179.1(4) . . . . ?
 N1 C16 C15 C14 -175.4(3) . . . . ?
 N1 C25 C26 C27 176.5(4) . . . . ?
 N1 C21 C22 C23 -171.4(4) . . . . ?
 N1 C17 C18 C19 -170.2(4) . . . . ?
 C16 N1 C25 C26 61.3(4) . . . . ?
 C16 N1 C21 C22 -56.1(4) . . . . ?
 C16 N1 C17 C18 -174.7(3) . . . . ?
 C25 N1 C16 C15 62.5(4) . . . . ?
 C25 N1 C21 C22 -176.7(3) . . . . ?
 C25 N1 C17 C18 -53.7(4) . . . . ?
 C21 N1 C16 C15 -55.3(4) . . . . ?
 C21 N1 C25 C26 -177.8(4) . . . . ?
 C21 N1 C17 C18 63.8(4) . . . . ?
 C21 C22 C23 C24A 82.6(8) . . . . ?
 C21 C22 C23 C24C -160(2) . . . . ?
 C21 C22 C23 C24B 156.7(14) . . . . ?
 C17 N1 C16 C15 -176.5(3) . . . . ?
 C17 N1 C25 C26 -57.4(4) . . . . ?
 C17 N1 C21 C22 63.0(4) . . . . ?
 C17 C18 C19 C20 -176.6(4) . . . . ?
 C13 C14 C15 C16 73.3(4) . . . . ?
 C28A C27 C26 C25 -154.7(5) . . . . ?
 C28B C27 C26 C25 -85.8(9) . . . . ?

loop_
  _refln_index_h
  _refln_index_k
  _refln_index_l
  _refln_F_squared_meas
  _refln_F_squared_sigma
  _refln_scale_group_code
 0 0 -2 173525 2570 1
 0 0 2 172110 1918 1
 0 0 -3 23460 1050 1
 0 0 3 24599 805 1
 0 0 4 4207 194 1
 0 0 -4 4354 274 1
 0 0 -5 11161 1409 1
 0 0 5 10950 1086 1
 0 0 6 33022 1028 1
 0 0 -6 32227 1294 1
 0 0 -7 6769 786 1
 0 0 7 6840 601 1
 0 0 -8 3757 784 1
 0 0 8 2858 572 1
 0 0 9 99 250 1
 0 0 -9 17 187 1
 0 0 10 15615 1255 1
 0 0 -10 14945 1548 1
 0 0 -11 7176 363 1
 0 0 11 6911 467 1
 0 0 11 7464 985 1
 0 0 -11 8634 1219 1
 0 0 12 17 139 1
 0 0 -12 5 94 1
 0 0 -13 251 111 1
 0 0 13 279 140 1
 0 0 -14 5710 315 1
 0 0 14 7367 435 1
 0 0 15 1413 191 1
 0 0 -15 1068 134 1
 0 0 16 1509 176 1
 0 0 17 61 57 1
 -1 0 -2 147842 1394 1
 -1 0 1 150573 1170 1
 -1 0 -2 150994 1452 1
 1 0 2 148120 1068 1
 1 0 3 4022 209 1
 -1 0 -3 4229 271 1
 1 0 -2 3992 294 1
 -1 0 2 3875 229 1
 -1 0 3 64737 1833 1
 1 0 -3 65887 2380 1
 1 0 4 65093 1753 1
 -1 0 -4 63454 2338 1
 1 0 -4 2074 214 1
 -1 0 4 1796 153 1
 1 0 5 1780 129 1
 -1 0 -5 1510 201 1
 -1 0 -6 1094 316 1
 1 0 -5 1083 345 1
 -1 0 5 802 204 1
 1 0 6 855 107 1
 1 0 6 1139 247 1
 1 0 7 300 176 1
 -1 0 6 407 192 1
 -1 0 -7 325 265 1
 1 0 -6 569 288 1
 -1 0 7 3656 635 1
 1 0 -7 3847 802 1
 -1 0 -8 3634 786 1
 1 0 8 3883 622 1
 1 0 9 16210 1261 1
 1 0 -8 17196 1598 1
 -1 0 8 16415 1288 1
 -1 0 -9 16876 1610 1
 -1 0 -10 11781 1251 1
 1 0 -9 13145 1274 1
 1 0 10 12679 1044 1
 -1 0 9 13740 1075 1
 -1 0 10 7720 932 1
 -1 0 -11 8462 1142 1
 1 0 -10 7417 1080 1
 1 0 11 8146 926 1
 -1 0 11 988 211 1
 -1 0 11 1303 472 1
 1 0 12 1261 221 1
 -1 0 -12 1544 625 1
 1 0 -11 1290 504 1
 1 0 -11 923 158 1
 1 0 12 1401 484 1
 -1 0 -12 1142 184 1
 1 0 -12 2071 220 1
 -1 0 -13 2111 216 1
 1 0 13 2529 273 1
 -1 0 12 2910 299 1
 -1 0 -14 72 85 1
 1 0 -13 106 90 1
 1 0 14 134 120 1
 -1 0 13 110 125 1
 1 0 -14 88 72 1
 -1 0 -15 0 81 1
 -1 0 14 24 104 1
 1 0 15 0 108 1
 -1 0 -16 18 71 1
 -1 0 15 100 96 1
 1 0 16 126 102 1
 1 0 17 0 64 1
 -1 0 16 54 62 1
 -1 0 17 66 41 1
 1 0 18 0 41 1
 -2 0 -1 250262 1922 1
 -2 0 0 92596 1039 1
 -2 0 -2 91277 1277 1
 2 0 0 89975 1214 1
 -2 0 -3 34846 1057 1
 2 0 -1 32853 1018 1
 2 0 3 33248 740 1
 -2 0 1 33895 830 1
 2 0 -2 4089 427 1
 -2 0 -4 3802 410 1
 -2 0 2 4225 352 1
 2 0 4 4291 326 1
 -2 0 -4 3598 405 1
 2 0 -3 1466 313 1
 -2 0 3 1270 231 1
 2 0 5 1459 223 1
 -2 0 -5 1118 253 1
 2 0 6 22540 992 1
 -2 0 -6 22586 1354 1
 -2 0 4 24020 1108 1
 2 0 -4 23519 1348 1
 -2 0 -7 5849 614 1
 2 0 -5 6679 670 1
 -2 0 5 5908 509 1
 2 0 7 5953 482 1
 -2 0 -8 2885 665 1
 2 0 -6 3469 702 1
 2 0 8 3115 535 1
 -2 0 6 2941 534 1
 2 0 -7 16181 1304 1
 -2 0 -9 15806 1349 1
 -2 0 7 15901 1068 1
 2 0 9 15722 1026 1
 2 0 -8 4770 786 1
 -2 0 8 4318 660 1
 -2 0 -10 4789 834 1
 2 0 10 4173 604 1
 2 0 11 2015 480 1
 -2 0 9 2296 527 1
 -2 0 -11 1904 611 1
 2 0 -9 2506 640 1
 -2 0 -12 219 342 1
 -2 0 10 428 177 1
 -2 0 -12 57 89 1
 -2 0 10 488 227 1
 2 0 -10 68 235 1
 2 0 -10 213 87 1
 2 0 12 227 116 1
 2 0 12 285 137 1
 2 0 12 25 192 1
 -2 0 -13 2190 223 1
 -2 0 11 2128 267 1
 2 0 13 2334 271 1
 2 0 -11 1949 187 1
 -2 0 -14 2022 217 1
 2 0 -12 1775 188 1
 2 0 14 2413 272 1
 -2 0 12 2078 261 1
 -2 0 -15 442 121 1
 2 0 -13 242 93 1
 -2 0 13 565 163 1
 2 0 15 428 146 1
 2 0 16 59 98 1
 -2 0 -16 4 76 1
 -2 0 14 172 113 1
 2 0 -14 49 64 1
 2 0 17 11 74 1
 -2 0 -17 2 58 1
 -2 0 15 2 78 1
 -2 0 16 35 54 1
 2 0 18 148 62 1
 -3 0 -2 81919 1423 1
 -3 0 -1 82649 1332 1
 -3 0 -3 9832 455 1
 -3 0 0 10835 387 1
 -3 0 -4 6327 262 1
 3 0 4 6286 180 1
 -3 0 -4 5803 86 1
 3 0 -1 6336 236 1
 3 0 5 40070 1227 1
 -3 0 -5 39488 1698 1
 3 0 -2 40144 1647 1
 -3 0 2 40212 1399 1
 -3 0 -5 39959 1625 1
 3 0 -3 24068 1153 1
 -3 0 -6 23326 1136 1
 -3 0 3 25144 1004 1
 3 0 6 24505 878 1
 -3 0 -7 32881 1732 1
 3 0 7 33864 1297 1
 3 0 -4 34173 1702 1
 -3 0 4 34867 1449 1
 3 0 8 24636 1086 1
 -3 0 -8 24216 1438 1
 -3 0 5 24016 1181 1
 3 0 -5 25504 1438 1
 -3 0 6 3180 643 1
 3 0 9 3226 585 1
 3 0 -6 3779 798 1
 -3 0 -9 2882 741 1
 3 0 10 29775 1608 1
 -3 0 -10 29619 2137 1
 3 0 -7 31071 2090 1
 -3 0 7 28593 1682 1
 3 0 -8 66626 3028 1
 3 0 11 64681 2381 1
 -3 0 -11 64330 3061 1
 -3 0 8 58115 2410 1
 -3 0 9 43921 2217 1
 -3 0 -12 45186 2752 1
 3 0 12 44473 2168 1
 3 0 12 42855 1037 1
 3 0 -9 48578 2715 1
 -3 0 -12 39548 877 1
 3 0 13 2131 552 1
 -3 0 -13 2099 657 1
 -3 0 -13 2402 235 1
 3 0 -10 3458 804 1
 3 0 13 2420 280 1
 -3 0 10 2068 286 1
 3 0 -10 2267 205 1
 -3 0 11 16362 687 1
 3 0 -11 15372 518 1
 -3 0 -14 15526 557 1
 3 0 14 17511 665 1
 -3 0 12 0 127 1
 -3 0 -15 0 92 1
 3 0 15 17 113 1
 3 0 -12 13 77 1
 3 0 -13 156 83 1
 -3 0 -16 49 83 1
 3 0 16 3 97 1
 -3 0 13 231 131 1
 -3 0 14 565 123 1
 -3 0 -17 604 104 1
 3 0 17 619 123 1
 -3 0 15 303 82 1
 3 0 18 480 87 1
 -4 0 -2 100214 1903 1
 -4 0 -1 4093 166 1
 -4 0 -3 6045 278 1
 4 0 4 3587 173 1
 -4 0 0 3157 194 1
 4 0 5 15762 724 1
 -4 0 -5 14692 1005 1
 -4 0 -5 14512 365 1
 4 0 -1 14741 938 1
 -4 0 1 15882 817 1
 -4 0 -6 7810 555 1
 4 0 6 7608 413 1
 -4 0 -6 7700 578 1
 4 0 -2 7436 528 1
 4 0 7 6338 683 1
 -4 0 -7 5675 874 1
 -4 0 3 6359 781 1
 4 0 -3 5942 857 1
 -4 0 -8 69938 2364 1
 -4 0 4 69197 1991 1
 4 0 8 69530 1763 1
 4 0 -4 67136 2224 1
 4 0 -5 71236 2891 1
 -4 0 5 67830 2474 1
 4 0 9 71918 2230 1
 -4 0 -9 73172 3040 1
 4 0 10 38113 1639 1
 -4 0 -10 36727 2164 1
 -4 0 6 34470 1759 1
 4 0 -6 40409 2162 1
 4 0 11 12959 1073 1
 -4 0 7 12302 940 1
 4 0 -7 12984 1356 1
 -4 0 -11 12901 1428 1
 -4 0 7 11805 1130 1
 4 0 -8 4286 780 1
 4 0 12 4173 618 1
 -4 0 -12 4472 846 1
 4 0 13 4187 727 1
 -4 0 9 3695 390 1
 4 0 -9 3640 267 1
 4 0 -9 4836 940 1
 -4 0 -13 3794 312 1
 -4 0 -13 4175 889 1
 4 0 13 4077 381 1
 -4 0 -14 66 97 1
 4 0 14 4 112 1
 4 0 -10 36 80 1
 -4 0 10 4 136 1
 4 0 15 166 121 1
 -4 0 -15 405 122 1
 4 0 -11 231 96 1
 -4 0 11 371 152 1
 -4 0 11 274 135 1
 -4 0 12 2549 275 1
 -4 0 -16 2297 219 1
 4 0 16 2774 256 1
 4 0 -12 2486 201 1
 4 0 17 935 155 1
 -4 0 -17 1052 143 1
 -4 0 13 825 159 1
 -4 0 -18 641 95 1
 4 0 18 681 119 1
 -4 0 15 235 57 1
 4 0 19 456 70 1
 -5 0 -3 88894 2149 1
 -5 0 -2 91785 2095 1
 -5 0 -4 120576 2573 1
 -5 0 -1 121547 2271 1
 -5 0 -5 243790 3456 1
 -5 0 0 240880 2866 1
 5 0 5 245706 2381 1
 -5 0 1 127610 2476 1
 5 0 6 130798 2166 1
 -5 0 -7 19139 1031 1
 -5 0 -7 19140 1103 1
 -5 0 2 16498 824 1
 5 0 -2 18231 986 1
 5 0 7 16811 720 1
 -5 0 3 208 111 1
 -5 0 -8 55 193 1
 5 0 -3 317 155 1
 5 0 8 524 152 1
 -5 0 4 113 172 1
 5 0 9 2 133 1
 5 0 -4 25 181 1
 -5 0 -9 21 169 1
 -5 0 -10 39 190 1
 5 0 -5 32 250 1
 5 0 10 74 193 1
 -5 0 5 63 211 1
 5 0 11 8225 783 1
 -5 0 6 7703 856 1
 5 0 -6 8913 1019 1
 -5 0 -11 8262 1059 1
 5 0 -7 5942 996 1
 5 0 12 4660 704 1
 -5 0 -12 4532 911 1
 -5 0 7 4092 766 1
 5 0 -8 5723 310 1
 -5 0 -13 7014 1180 1
 5 0 -8 7381 1143 1
 -5 0 -13 6305 374 1
 5 0 13 6317 829 1
 5 0 13 5779 414 1
 -5 0 8 4715 445 1
 5 0 14 972 175 1
 -5 0 9 1147 225 1
 5 0 -9 1367 163 1
 -5 0 -14 1093 184 1
 -5 0 -15 3125 297 1
 5 0 15 3859 356 1
 5 0 -10 3536 251 1
 -5 0 10 3122 372 1
 -5 0 -16 102 118 1
 5 0 -11 262 105 1
 -5 0 11 175 138 1
 5 0 16 248 139 1
 -5 0 -17 117 92 1
 5 0 17 6 94 1
 -5 0 12 6 118 1
 5 0 18 2655 209 1
 -5 0 -18 2045 171 1
 -5 0 13 2518 214 1
 5 0 19 1412 126 1
 -5 0 14 1218 123 1
 -6 0 -3 56434 1432 1
 -6 0 -4 14824 712 1
 -6 0 -2 17377 735 1
 -6 0 -1 32893 1307 1
 -6 0 -5 32841 1509 1
 -6 0 0 232317 3300 1
 -6 0 -6 230109 2056 1
 6 0 6 233085 2670 1
 -6 0 -6 234460 3979 1
 -6 0 1 85031 2303 1
 6 0 7 82370 1885 1
 -6 0 -7 83609 2786 1
 -6 0 -8 89213 2822 1
 -6 0 -8 95228 2701 1
 -6 0 2 99219 2456 1
 6 0 8 91065 1980 1
 -6 0 -9 18138 1485 1
 -6 0 3 19064 1347 1
 6 0 -3 18857 1480 1
 6 0 9 19105 1126 1
 6 0 -4 3581 726 1
 -6 0 4 3351 651 1
 6 0 10 3320 521 1
 -6 0 -10 3639 752 1
 -6 0 5 247 236 1
 6 0 -5 186 189 1
 6 0 11 234 142 1
 -6 0 -11 302 252 1
 -6 0 -12 841 503 1
 6 0 -6 470 370 1
 -6 0 6 552 333 1
 6 0 12 522 259 1
 6 0 13 2379 283 1
 -6 0 -13 2539 263 1
 -6 0 7 2682 346 1
 6 0 -7 2532 214 1
 6 0 -7 3295 839 1
 -6 0 -13 2907 744 1
 6 0 13 2828 547 1
 6 0 14 659 175 1
 6 0 -8 439 106 1
 -6 0 -14 602 155 1
 -6 0 8 233 156 1
 6 0 -9 142 86 1
 6 0 15 53 119 1
 -6 0 -15 214 138 1
 -6 0 9 113 137 1
 -6 0 -16 438 142 1
 -6 0 10 275 169 1
 6 0 16 338 142 1
 -6 0 -17 966 155 1
 6 0 17 954 176 1
 -6 0 11 1111 193 1
 6 0 18 98 82 1
 -6 0 12 4 93 1
 -6 0 -18 53 76 1
 -6 0 13 398 89 1
 6 0 19 426 86 1
 -7 0 -3 7162 698 1
 -7 0 -4 7769 740 1
 -7 0 -5 30614 1346 1
 -7 0 -2 30006 1205 1
 -7 0 -6 160243 3612 1
 7 0 6 157405 2421 1
 -7 0 -1 154175 3105 1
 7 0 7 30321 1062 1
 -7 0 0 29907 1323 1
 -7 0 -8 54565 2314 1
 -7 0 1 53108 1905 1
 7 0 8 52655 1524 1
 7 0 9 13420 939 1
 -7 0 -9 14223 1407 1
 -7 0 -9 14530 1308 1
 -7 0 2 14152 1211 1
 -7 0 -10 9856 1084 1
 -7 0 3 8707 914 1
 7 0 10 8904 751 1
 -7 0 -11 13404 1441 1
 -7 0 4 11892 1224 1
 7 0 11 12797 992 1
 -7 0 -12 2528 594 1
 7 0 12 2772 488 1
 -7 0 5 2041 503 1
 -7 0 -13 1093 215 1
 7 0 13 1766 470 1
 7 0 13 1187 240 1
 -7 0 6 2160 543 1
 -7 0 6 1323 294 1
 -7 0 -13 1474 632 1
 7 0 -6 1262 175 1
 7 0 -7 1094 128 1
 -7 0 7 1186 200 1
 7 0 14 1565 218 1
 -7 0 -14 1516 189 1
 7 0 -8 562 129 1
 7 0 15 686 190 1
 -7 0 8 360 188 1
 -7 0 -15 536 173 1
 -7 0 -16 589 163 1
 -7 0 9 328 156 1
 7 0 16 741 187 1
 -7 0 10 97 141 1
 7 0 17 38 99 1
 -7 0 -17 115 93 1
 -7 0 11 949 156 1
 7 0 18 907 145 1
 -7 0 -18 893 134 1
 7 0 19 281 82 1
 -7 0 12 355 97 1
 -7 0 13 409 64 1
 7 0 20 508 64 1
 -8 0 -4 54110 1959 1
 -8 0 -3 63003 2004 1
 -8 0 -5 57091 2012 1
 -8 0 -6 96093 3028 1
 -8 0 -2 97448 2749 1
 8 0 6 96602 2036 1
 8 0 7 103518 1900 1
 -8 0 -1 106672 2565 1
 -8 0 0 115310 3168 1
 -8 0 -8 118303 3727 1
 8 0 8 115971 2441 1
 8 0 9 13217 825 1
 -8 0 -9 15279 1193 1
 -8 0 -9 13501 1256 1
 -8 0 1 12435 1062 1
 8 0 10 7178 656 1
 -8 0 2 7172 891 1
 -8 0 -10 7071 922 1
 -8 0 3 78617 3173 1
 8 0 11 70416 2334 1
 -8 0 -11 73718 3342 1
 -8 0 4 45265 2397 1
 8 0 12 46503 1890 1
 -8 0 -12 48427 2746 1
 -8 0 5 9896 1087 1
 8 0 13 6958 456 1
 -8 0 -13 7690 461 1
 -8 0 5 8475 593 1
 -8 0 -13 9481 1372 1
 8 0 -5 7149 365 1
 -8 0 -14 100 122 1
 8 0 -6 0 103 1
 -8 0 6 0 140 1
 8 0 14 193 131 1
 8 0 15 3163 334 1
 8 0 -7 4049 262 1
 -8 0 7 3190 385 1
 -8 0 -15 3345 325 1
 -8 0 -16 269 121 1
 8 0 16 267 138 1
 -8 0 8 402 182 1
 -8 0 9 2166 288 1
 8 0 17 2747 256 1
 -8 0 -17 2553 244 1
 -8 0 10 0 123 1
 -8 0 10 0 100 1
 8 0 18 0 99 1
 -8 0 -18 0 86 1
 8 0 19 234 84 1
 -8 0 11 118 78 1
 -8 0 12 1 56 1
 8 0 20 1 45 1
 -9 0 -4 5594 919 1
 -9 0 -5 5975 976 1
 -9 0 -3 1371 503 1
 -9 0 -6 981 491 1
 -9 0 -2 7556 872 1
 -9 0 -7 7899 999 1
 -9 0 -7 7766 634 1
 9 0 7 7869 644 1
 -9 0 -8 3061 590 1
 9 0 8 3328 369 1
 -9 0 -1 2966 516 1
 9 0 9 11345 846 1
 -9 0 0 10585 1110 1
 -9 0 -9 11062 1299 1
 -9 0 1 33168 1847 1
 9 0 10 31725 1340 1
 -9 0 -10 32352 1855 1
 -9 0 -10 31673 2039 1
 -9 0 2 4444 841 1
 -9 0 -11 4584 869 1
 -9 0 3 3168 712 1
 -9 0 3 2958 345 1
 9 0 12 2812 277 1
 -9 0 -12 3544 849 1
 -9 0 3 3261 487 1
 -9 0 -12 2919 288 1
 -9 0 -13 910 213 1
 9 0 13 739 198 1
 -9 0 -13 887 607 1
 -9 0 4 646 270 1
 9 0 -4 994 181 1
 -9 0 4 993 259 1
 -9 0 4 859 403 1
 9 0 -5 324 90 1
 9 0 14 404 138 1
 -9 0 5 216 135 1
 -9 0 -14 268 136 1
 9 0 15 5865 425 1
 -9 0 6 5652 500 1
 -9 0 -15 5619 409 1
 9 0 -6 6031 315 1
 -9 0 7 3084 346 1
 -9 0 -16 3084 300 1
 9 0 16 3556 316 1
 -9 0 -17 6408 374 1
 -9 0 8 5850 452 1
 9 0 17 6653 394 1
 9 0 18 2743 227 1
 -9 0 9 2190 263 1
 -9 0 -18 2165 206 1
 -9 0 10 1306 148 1
 9 0 19 2505 189 1
 -9 0 11 1 49 1
 9 0 20 39 47 1
 -10 0 -5 13518 1124 1
 -10 0 -6 373 233 1
 -10 0 -4 629 251 1
 -10 0 -7 5969 535 1
 -10 0 -3 6249 735 1
 10 0 7 6501 528 1
 -10 0 -7 5984 770 1
 10 0 8 3822 494 1
 -10 0 -2 3696 721 1
 -10 0 -8 4150 809 1
 -10 0 -1 9932 1011 1
 -10 0 -9 10805 1199 1
 -10 0 -10 2827 680 1
 -10 0 -10 2502 514 1
 -10 0 0 2222 521 1
 -10 0 -11 1097 460 1
 -10 0 1 910 421 1
 -10 0 2 9174 554 1
 10 0 12 8367 463 1
 -10 0 -12 10058 1307 1
 -10 0 2 7907 609 1
 -10 0 -12 8622 461 1
 -10 0 3 5 310 1
 10 0 13 25 133 1
 -10 0 3 174 131 1
 -10 0 3 93 152 1
 -10 0 -13 324 123 1
 10 0 -4 12 83 1
 -10 0 4 2 136 1
 10 0 14 67 115 1
 -10 0 -14 4 113 1
 10 0 15 2711 299 1
 -10 0 5 2977 358 1
 10 0 -5 2865 224 1
 -10 0 -15 2738 287 1
 -10 0 -16 256 134 1
 10 0 16 203 136 1
 -10 0 6 94 153 1
 -10 0 -17 321 133 1
 -10 0 7 256 139 1
 10 0 17 374 134 1
 -10 0 -18 250 86 1
 10 0 18 363 115 1
 -10 0 8 310 132 1
 -10 0 9 82 86 1
 -10 0 9 31 79 1
 10 0 19 118 77 1
 -10 0 10 241 67 1
 10 0 20 357 71 1
 -11 0 -6 744 333 1
 -11 0 -6 912 330 1
 -11 0 -5 857 319 1
 -11 0 -7 46696 2516 1
 -11 0 -4 51342 2511 1
 -11 0 -8 35627 2131 1
 -11 0 -3 33691 1918 1
 -11 0 -2 9019 1124 1
 -11 0 -9 11528 1346 1
 -11 0 -1 7044 988 1
 -11 0 -10 6875 1041 1
 11 0 11 12744 537 1
 -11 0 -11 15663 1697 1
 -11 0 0 13717 1457 1
 -11 0 -11 13927 1433 1
 -11 0 0 12408 684 1
 -11 0 -11 12558 484 1
 -11 0 0 12972 618 1
 -11 0 1 5031 418 1
 -11 0 1 4510 433 1
 11 0 12 5058 350 1
 -11 0 -12 4865 302 1
 11 0 13 4232 355 1
 -11 0 2 4208 475 1
 -11 0 -13 4191 322 1
 -11 0 2 4825 446 1
 11 0 -3 17 90 1
 -11 0 3 187 206 1
 11 0 14 2 138 1
 -11 0 3 2 128 1
 11 0 15 669 175 1
 -11 0 4 474 190 1
 11 0 -4 773 136 1
 11 0 16 276 138 1
 -11 0 -16 235 108 1
 -11 0 5 210 149 1
 11 0 17 3692 305 1
 -11 0 6 3841 366 1
 -11 0 -17 3645 245 1
 -11 0 -18 12310 383 1
 -11 0 7 12417 593 1
 -11 0 8 5351 334 1
 11 0 19 4810 259 1
 11 0 20 2256 136 1
 -11 0 9 1225 114 1
 -12 0 -6 12032 1227 1
 -12 0 -6 12338 1031 1
 -12 0 -7 14647 1467 1
 -12 0 -5 12428 1335 1
 -12 0 -5 12106 1168 1
 -12 0 -8 4049 777 1
 -12 0 -4 4999 826 1
 12 0 9 4333 283 1
 12 0 3 3627 270 1
 -12 0 -3 4985 326 1
 -12 0 -3 5543 806 1
 -12 0 -3 4193 297 1
 -12 0 -9 5506 891 1
 -12 0 -10 1522 595 1
 -12 0 -2 913 212 1
 -12 0 -2 675 372 1
 -12 0 -10 889 154 1
 -12 0 -2 904 181 1
 12 0 10 906 180 1
 -12 0 -11 2817 235 1
 -12 0 -11 2731 709 1
 -12 0 -1 2487 309 1
 -12 0 -1 3016 305 1
 -12 0 -1 2649 676 1
 12 0 11 3010 278 1
 12 0 12 1480 207 1
 -12 0 0 1064 202 1
 -12 0 0 1131 245 1
 -12 0 -12 1319 178 1
 -12 0 -13 10604 474 1
 12 0 13 11003 550 1
 -12 0 1 11321 640 1
 -12 0 -14 3717 265 1
 12 0 14 4496 334 1
 -12 0 2 3985 360 1
 -12 0 2 3449 405 1
 -12 0 3 8081 588 1
 12 0 15 7253 482 1
 -12 0 -15 7775 417 1
 12 0 -3 8408 390 1
 12 0 16 2013 256 1
 -12 0 -16 2382 209 1
 -12 0 4 2456 310 1
 -12 0 -17 79 88 1
 -12 0 5 0 116 1
 12 0 17 235 132 1
 -12 0 6 49 119 1
 12 0 18 139 101 1
 -12 0 7 516 125 1
 12 0 19 379 94 1
 12 0 20 69 50 1
 -12 0 8 1 66 1
 -13 0 -7 159 124 1
 -13 0 -7 15 257 1
 -13 0 -6 301 329 1
 -13 0 -6 75 111 1
 -13 0 -6 168 141 1
 13 0 6 216 154 1
 13 0 7 252 152 1
 -13 0 -6 137 315 1
 -13 0 -7 174 109 1
 -13 0 -8 90 85 1
 -13 0 -8 21 75 1
 13 0 5 93 104 1
 -13 0 -5 0 192 1
 13 0 8 147 116 1
 -13 0 -8 0 345 1
 -13 0 -5 53 86 1
 -13 0 -5 228 145 1
 -13 0 -5 0 254 1
 -13 0 -4 1044 166 1
 -13 0 -4 752 141 1
 -13 0 -4 34 264 1
 -13 0 -4 624 285 1
 -13 0 -9 841 118 1
 13 0 9 952 169 1
 -13 0 -9 661 300 1
 13 0 4 727 149 1
 -13 0 -3 10058 1295 1
 -13 0 -3 9224 1128 1
 -13 0 -10 7674 1172 1
 -13 0 -3 9290 474 1
 -13 0 -3 8836 499 1
 13 0 10 8863 455 1
 -13 0 -10 8453 381 1
 13 0 11 30972 860 1
 -13 0 -2 30880 1007 1
 -13 0 -11 30870 733 1
 -13 0 -1 17466 782 1
 -13 0 -12 15617 579 1
 13 0 12 16790 679 1
 -13 0 0 13938 666 1
 13 0 13 14722 596 1
 -13 0 0 12967 724 1
 -13 0 -13 13384 507 1
 -13 0 1 1162 273 1
 13 0 14 1258 211 1
 -13 0 1 1461 260 1
 -13 0 -14 979 151 1
 -13 0 2 1740 283 1
 13 0 15 1512 230 1
 -13 0 -15 1457 190 1
 13 0 -2 1274 165 1
 13 0 16 200 135 1
 -13 0 -16 213 95 1
 -13 0 3 154 125 1
 -13 0 4 101 142 1
 -13 0 -17 94 66 1
 13 0 17 116 131 1
 13 0 18 382 126 1
 -13 0 5 241 129 1
 -13 0 6 707 135 1
 13 0 19 711 105 1
 13 0 20 303 59 1
 -13 0 7 362 81 1
 14 0 7 669 129 1
 -14 0 -7 784 146 1
 -14 0 -7 616 155 1
 14 0 6 118 125 1
 -14 0 -8 136 104 1
 -14 0 -8 162 95 1
 14 0 8 124 139 1
 -14 0 -6 77 114 1
 -14 0 -6 152 106 1
 14 0 9 961 156 1
 -14 0 -5 932 139 1
 -14 0 -9 1155 160 1
 14 0 5 1214 169 1
 -14 0 -5 1172 167 1
 -14 0 -9 1217 134 1
 14 0 10 8335 483 1
 -14 0 -4 9252 516 1
 -14 0 -10 8611 483 1
 -14 0 -4 9444 565 1
 -14 0 -10 8906 430 1
 -14 0 -3 6257 463 1
 -14 0 -3 7171 451 1
 14 0 11 6419 415 1
 -14 0 -11 6839 360 1
 -14 0 -12 3073 230 1
 -14 0 -2 3521 315 1
 -14 0 -2 3147 336 1
 14 0 12 3171 274 1
 -14 0 -1 4878 404 1
 -14 0 -1 4152 426 1
 14 0 13 4786 345 1
 -14 0 -13 4961 298 1
 -14 0 0 9784 576 1
 -14 0 -14 9709 429 1
 -14 0 0 8889 629 1
 14 0 14 10079 515 1
 14 0 -1 2597 215 1
 14 0 15 2826 302 1
 -14 0 1 2088 353 1
 -14 0 -15 2369 220 1
 -14 0 1 2658 340 1
 14 0 16 801 167 1
 -14 0 -16 752 121 1
 -14 0 2 874 209 1
 14 0 17 126 98 1
 -14 0 3 0 96 1
 -14 0 4 1001 168 1
 14 0 18 882 132 1
 14 0 19 934 116 1
 -14 0 5 872 136 1
 -14 0 6 49 44 1
 -15 0 -8 23 98 1
 -15 0 -7 5 102 1
 15 0 8 69 138 1
 -15 0 -7 5 106 1
 -15 0 -8 5 111 1
 15 0 7 47 130 1
 -15 0 -9 1122 171 1
 15 0 9 1489 224 1
 15 0 6 1429 212 1
 -15 0 -6 1334 219 1
 -15 0 -6 1145 194 1
 -15 0 -9 1312 200 1
 -15 0 -10 844 146 1
 -15 0 -10 758 178 1
 -15 0 -5 813 195 1
 15 0 10 849 172 1
 -15 0 -5 734 167 1
 -15 0 -11 4807 300 1
 -15 0 -4 4809 384 1
 -15 0 -4 5134 425 1
 -15 0 -11 5273 354 1
 15 0 11 5178 364 1
 -15 0 -12 3471 272 1
 -15 0 -12 3528 301 1
 -15 0 -3 3007 362 1
 -15 0 -3 3235 338 1
 15 0 12 3628 323 1
 -15 0 -13 9793 420 1
 -15 0 -13 10540 477 1
 15 0 13 9464 501 1
 -15 0 -2 9606 545 1
 -15 0 -1 16646 739 1
 15 0 14 15499 630 1
 -15 0 -14 15806 534 1
 15 0 0 4108 250 1
 15 0 15 4375 336 1
 -15 0 -15 3980 268 1
 -15 0 0 3738 371 1
 -15 0 1 2321 280 1
 15 0 16 1866 214 1
 -15 0 -16 2163 175 1
 -15 0 2 41 96 1
 15 0 17 1 107 1
 -15 0 3 127 86 1
 15 0 18 189 82 1
 -15 0 4 85 67 1
 15 0 19 1 49 1
 -16 0 -8 10938 507 1
 -16 0 -8 11005 499 1
 16 0 8 11837 542 1
 -16 0 -7 4858 355 1
 -16 0 -7 4880 355 1
 -16 0 -9 4783 331 1
 16 0 7 5423 373 1
 -16 0 -9 4484 309 1
 16 0 9 5321 376 1
 16 0 10 429 158 1
 -16 0 -6 506 162 1
 -16 0 -10 466 156 1
 -16 0 -10 434 140 1
 -16 0 -6 251 141 1
 16 0 11 1119 198 1
 -16 0 -5 1107 214 1
 -16 0 -11 1221 204 1
 -16 0 -11 1056 173 1
 -16 0 -5 1112 231 1
 16 0 12 4627 349 1
 -16 0 -12 4596 298 1
 -16 0 -12 5267 353 1
 -16 0 -4 5064 387 1
 -16 0 -4 4449 402 1
 -16 0 -3 5667 462 1
 16 0 13 6289 399 1
 -16 0 -3 7122 457 1
 -16 0 -13 7094 355 1
 -16 0 -13 8169 419 1
 16 0 14 677 168 1
 -16 0 -14 815 142 1
 -16 0 -2 761 223 1
 -16 0 -2 730 194 1
 -16 0 -1 298 145 1
 -16 0 -15 488 106 1
 -16 0 -1 429 154 1
 16 0 15 498 144 1
 16 0 1 575 106 1
 -16 0 0 826 170 1
 16 0 16 827 155 1
 -16 0 1 347 120 1
 16 0 17 130 94 1
 -16 0 2 884 134 1
 16 0 18 989 126 1
 -16 0 3 532 97 1
 16 0 19 386 67 1
 17 0 8 169 127 1
 17 0 9 75 119 1
 -17 0 -9 67 105 1
 -17 0 -9 58 98 1
 -17 0 -8 117 115 1
 -17 0 -8 96 118 1
 -17 0 -10 4469 313 1
 -17 0 -10 4076 295 1
 -17 0 -7 3906 322 1
 17 0 10 4084 303 1
 -17 0 -7 4300 329 1
 -17 0 -6 86 105 1
 -17 0 -11 207 101 1
 -17 0 -11 141 104 1
 -17 0 -6 21 111 1
 17 0 11 89 113 1
 -17 0 -5 74 126 1
 -17 0 -12 284 124 1
 -17 0 -5 38 115 1
 17 0 12 65 101 1
 -17 0 -12 166 103 1
 -17 0 -4 869 179 1
 17 0 13 1105 178 1
 -17 0 -13 1183 159 1
 -17 0 -13 1099 165 1
 -17 0 -4 945 207 1
 -17 0 -14 3869 244 1
 17 0 14 4159 301 1
 -17 0 -3 3042 329 1
 -17 0 -3 3630 330 1
 17 0 15 36 97 1
 -17 0 -2 81 108 1
 17 0 16 1144 157 1
 -17 0 -1 1095 181 1
 17 0 17 4018 239 1
 -17 0 0 4536 300 1
 -17 0 1 2457 194 1
 17 0 18 2017 139 1
 -18 0 -9 47 103 1
 -18 0 -9 66 103 1
 -18 0 -10 90 105 1
 -18 0 -8 104 112 1
 18 0 10 33 103 1
 -18 0 -8 71 108 1
 -18 0 -10 24 90 1
 -18 0 -7 3156 301 1
 18 0 11 3643 281 1
 -18 0 -11 3811 284 1
 -18 0 -11 3787 279 1
 -18 0 -7 3830 297 1
 18 0 12 1318 182 1
 -18 0 -12 1170 156 1
 -18 0 -6 1097 169 1
 -18 0 -12 1133 162 1
 -18 0 -6 693 162 1
 -18 0 -5 189 109 1
 18 0 13 357 115 1
 -18 0 -13 269 91 1
 -18 0 -5 465 142 1
 -18 0 -4 245 118 1
 -18 0 -4 112 94 1
 18 0 14 197 103 1
 18 0 15 80 91 1
 -18 0 -3 73 88 1
 -18 0 -2 274 93 1
 18 0 16 317 93 1
 -18 0 -1 220 75 1
 18 0 17 1 63 1
 -19 0 -10 541 130 1
 -19 0 -10 438 118 1
 -19 0 -9 499 123 1
 -19 0 -9 324 115 1
 -19 0 -11 1067 162 1
 -19 0 -11 1241 160 1
 -19 0 -8 1075 160 1
 -19 0 -8 971 168 1
 -19 0 -7 450 110 1
 -19 0 -12 536 111 1
 -19 0 -7 508 122 1
 -19 0 -12 661 111 1
 -19 0 -6 628 124 1
 -19 0 -6 816 122 1
 19 0 13 980 133 1
 19 0 14 5523 288 1
 -19 0 -5 5486 317 1
 19 0 15 3473 209 1
 -19 0 -4 3847 243 1
 -19 0 -3 536 101 1
 19 0 16 610 90 1
 -20 0 -10 4788 249 1
 -20 0 -9 4646 256 1
 -20 0 -8 7968 325 1
 -20 0 -7 878 109 1
 -1 -1 16 12 54 1
 1 -1 17 1 58 1
 1 -1 16 1046 147 1
 -1 -1 15 946 144 1
 1 1 -15 908 112 1
 -1 1 -16 844 116 1
 -1 1 -15 3 84 1
 1 -1 15 161 102 1
 1 1 -14 0 83 1
 -1 -1 14 20 103 1
 1 -1 14 33 104 1
 1 1 -13 0 96 1
 -1 1 -14 262 106 1
 -1 -1 13 261 133 1
 1 -1 13 2972 288 1
 -1 1 -13 2973 243 1
 -1 -1 12 2677 286 1
 1 1 -12 2461 232 1
 -1 1 -12 9584 455 1
 -1 -1 11 10546 1156 1
 1 1 -11 8325 420 1
 1 -1 12 10592 1173 1
 1 -1 12 9447 510 1
 1 1 -11 11803 1392 1
 -1 1 -12 10679 1390 1
 -1 -1 11 8838 510 1
 -1 -1 10 1108 199 1
 1 -1 11 1166 185 1
 1 1 -10 1143 169 1
 -1 -1 10 769 295 1
 -1 1 -11 1353 423 1
 1 -1 11 1049 427 1
 1 1 -10 1120 396 1
 -1 1 -11 1024 149 1
 1 1 -9 48214 2525 1
 -1 1 -10 44888 2465 1
 1 -1 10 45677 2011 1
 -1 -1 9 44080 2049 1
 1 -1 9 443 308 1
 1 1 -8 406 346 1
 -1 -1 8 462 325 1
 -1 1 -9 634 485 1
 -1 1 -8 646 171 1
 1 1 -7 1002 196 1
 -1 -1 7 1168 147 1
 1 -1 8 1261 162 1
 1 -1 7 2862 568 1
 1 1 -6 3257 742 1
 -1 1 -7 3025 720 1
 -1 -1 6 2861 572 1
 -1 1 -6 19162 1207 1
 1 -1 6 19163 946 1
 -1 -1 5 20497 985 1
 1 1 -5 19539 1210 1
 -1 -1 4 28862 1096 1
 -1 1 -5 28357 1346 1
 1 1 -4 29554 1371 1
 1 -1 5 27629 1034 1
 -1 1 -4 92 108 1
 -1 1 -4 283 356 1
 -1 -1 3 265 296 1
 1 1 -3 443 381 1
 1 -1 4 312 278 1
 1 1 -2 25581 1423 1
 1 -1 3 26188 1100 1
 -1 -1 2 26347 1201 1
 -1 1 -3 24351 1429 1
 1 -1 2 114084 1463 1
 -1 -1 1 117841 1643 1
 1 1 -1 112433 1837 1
 -1 1 -2 116950 1053 1
 -1 1 -2 116737 1112 1
 -1 1 -2 116437 1847 1
 -1 1 -1 310346 1692 1
 -1 1 -1 307433 2347 1
 -1 -1 0 307808 1720 1
 -1 1 -1 309468 1502 1
 -1 -1 -1 1163145 2899 1
 -1 1 0 1164830 2889 1
 1 1 2 261404 1588 1
 1 1 2 258048 1338 1
 -1 -1 -2 258549 2013 1
 -1 -1 -3 933 265 1
 1 1 3 960 197 1
 1 -1 -2 949 295 1
 -1 -1 -3 928 227 1
 -1 1 2 975 211 1
 1 1 3 971 115 1
 1 1 3 980 107 1
 1 -1 -3 21666 623 1
 -1 -1 -4 21762 607 1
 1 1 4 19350 216 1
 -1 1 3 21304 442 1
 1 1 4 21030 430 1
 1 1 5 2039 58 1
 1 1 5 1985 120 1
 1 -1 -4 2356 217 1
 -1 -1 -5 2449 205 1
 -1 1 4 2462 155 1
 1 -1 -5 8856 813 1
 1 1 6 8952 603 1
 -1 1 5 8583 604 1
 -1 -1 -6 9175 823 1
 1 1 6 8149 290 1
 -1 1 6 23994 924 1
 -1 -1 -7 24411 1634 1
 1 1 7 24344 1178 1
 1 -1 -6 26082 1628 1
 -1 1 6 25535 1253 1
 -1 -1 -8 9465 868 1
 1 -1 -7 9586 853 1
 -1 1 7 9509 673 1
 1 1 8 8911 632 1
 -1 1 7 9232 463 1
 1 1 9 53787 2111 1
 1 -1 -8 53374 2764 1
 -1 1 8 54155 2200 1
 -1 -1 -9 53594 2842 1
 -1 -1 -10 141 235 1
 1 1 10 141 150 1
 -1 1 9 81 252 1
 1 -1 -9 141 189 1
 -1 1 10 427 263 1
 -1 -1 -11 21 309 1
 1 1 11 21 188 1
 1 -1 -10 192 275 1
 1 -1 -11 2388 212 1
 -1 1 11 2396 279 1
 1 1 12 3138 677 1
 1 -1 -11 3499 802 1
 -1 1 11 3015 644 1
 1 1 12 2418 270 1
 -1 -1 -12 3195 799 1
 1 1 12 2388 262 1
 -1 -1 -12 2351 222 1
 -1 -1 -13 8877 431 1
 -1 1 12 9145 538 1
 1 -1 -12 8978 394 1
 1 1 13 10522 545 1
 -1 -1 -14 990 142 1
 1 1 14 1235 200 1
 -1 1 13 1563 235 1
 1 -1 -13 980 148 1
 1 1 15 5966 409 1
 -1 1 14 6194 410 1
 1 1 16 5342 336 1
 -1 1 15 5998 355 1
 -1 1 16 915 132 1
 1 1 17 877 130 1
 -1 1 17 221 65 1
 1 1 18 213 59 1
 -2 -1 16 84 42 1
 2 -1 18 69 40 1
 2 -1 17 144 67 1
 -2 1 -17 304 71 1
 -2 -1 15 252 82 1
 2 1 -14 0 67 1
 -2 1 -16 77 81 1
 -2 -1 14 96 93 1
 2 -1 16 0 80 1
 2 1 -13 114 83 1
 2 -1 15 109 112 1
 -2 1 -15 9 82 1
 -2 -1 13 207 120 1
 2 -1 14 2 104 1
 -2 1 -14 2 106 1
 2 1 -12 2 95 1
 -2 -1 12 124 127 1
 -2 -1 11 187 124 1
 2 1 -11 175 83 1
 2 -1 13 345 146 1
 -2 1 -13 82 100 1
 2 1 -10 418 124 1
 2 -1 12 407 209 1
 -2 -1 10 100 191 1
 -2 1 -12 350 126 1
 -2 1 -12 309 339 1
 2 1 -10 303 272 1
 2 -1 12 287 126 1
 -2 1 -11 49391 2790 1
 -2 -1 9 45694 2254 1
 2 1 -9 50250 2704 1
 2 -1 11 47537 2258 1
 -2 -1 8 17491 1298 1
 2 1 -8 18224 1577 1
 -2 1 -10 17539 1558 1
 2 -1 10 17388 1282 1
 2 1 -7 14133 1172 1
 2 -1 9 13253 936 1
 -2 -1 7 13095 946 1
 -2 1 -9 13040 1179 1
 -2 -1 6 1869 338 1
 2 -1 8 2043 353 1
 2 1 -6 2169 459 1
 -2 1 -8 1863 448 1
 -2 -1 5 1864 244 1
 2 1 -5 2047 329 1
 -2 1 -7 1741 251 1
 2 -1 7 1992 218 1
 2 -1 6 30499 1441 1
 -2 1 -6 29590 1844 1
 -2 -1 4 31725 1541 1
 2 1 -4 30465 1842 1
 2 -1 5 41630 985 1
 -2 -1 3 43804 1095 1
 2 1 -3 41264 1253 1
 -2 1 -5 38982 1248 1
 2 1 -2 120917 2284 1
 2 -1 4 118807 1759 1
 -2 -1 2 120576 1963 1
 -2 1 -4 115364 2242 1
 -2 1 -3 57 134 1
 -2 1 -3 11 41 1
 2 -1 3 51 77 1
 2 1 -1 27 122 1
 -2 -1 1 25 97 1
 -2 1 -3 38 117 1
 -2 1 -2 14856 181 1
 -2 -1 0 14179 217 1
 -2 1 -2 15333 329 1
 -2 1 -1 262644 1446 1
 -2 1 -1 256967 1213 1
 -2 -1 -2 30272 134 1
 -2 1 0 30947 110 1
 2 -1 0 30868 127 1
 -2 1 1 28662 824 1
 2 -1 -1 27350 1208 1
 2 1 3 28178 819 1
 -2 -1 -3 29049 1157 1
 2 1 4 6379 389 1
 -2 -1 -4 5580 485 1
 -2 -1 -4 6026 522 1
 -2 1 2 6049 418 1
 2 -1 -2 5888 533 1
 -2 -1 -5 185640 3297 1
 2 -1 -3 187354 3355 1
 -2 1 3 191697 2643 1
 2 1 5 186960 2376 1
 -2 1 4 25359 831 1
 -2 -1 -6 26608 1109 1
 2 -1 -4 25290 1054 1
 2 1 6 25775 770 1
 -2 -1 -7 29070 2013 1
 2 -1 -5 31467 2021 1
 2 1 7 31390 1503 1
 -2 1 5 30995 1608 1
 -2 1 6 53534 1700 1
 2 -1 -6 49891 2032 1
 2 1 8 53796 1571 1
 -2 -1 -8 52555 2146 1
 2 -1 -7 15 179 1
 -2 -1 -9 263 240 1
 -2 1 7 232 120 1
 -2 1 7 39 130 1
 2 1 9 15 134 1
 -2 1 8 13773 1092 1
 -2 -1 -10 14548 1442 1
 2 -1 -8 14112 1333 1
 2 1 10 13992 1046 1
 2 1 11 66819 2505 1
 -2 -1 -11 68774 3324 1
 -2 1 9 70128 2644 1
 2 -1 -9 68646 3181 1
 -2 1 10 10817 636 1
 2 1 12 11194 547 1
 -2 -1 -12 13659 1634 1
 2 -1 -10 14330 1588 1
 2 1 12 14006 1253 1
 -2 1 10 12867 1269 1
 2 1 12 13321 612 1
 2 1 13 1892 515 1
 -2 1 11 1181 201 1
 -2 -1 -13 1499 524 1
 2 1 13 1395 198 1
 2 -1 -11 1946 644 1
 -2 -1 -13 1745 183 1
 2 1 13 1526 214 1
 -2 1 11 1253 194 1
 -2 -1 -14 1230 157 1
 -2 1 12 1504 229 1
 2 1 14 1870 238 1
 2 1 15 1483 215 1
 -2 -1 -15 1172 162 1
 -2 1 13 1303 222 1
 -2 -1 -16 132 80 1
 -2 1 14 90 116 1
 2 1 16 291 125 1
 2 1 17 103 89 1
 -2 1 15 188 113 1
 -2 1 16 181 75 1
 2 1 18 39 57 1
 -3 1 -18 659 75 1
 -3 -1 15 755 100 1
 3 -1 18 708 94 1
 3 -1 17 354 94 1
 -3 1 -17 329 82 1
 -3 -1 14 421 111 1
 3 1 -14 487 92 1
 3 -1 16 2260 219 1
 -3 1 -16 2030 191 1
 3 1 -13 2310 180 1
 -3 -1 13 2681 255 1
 3 1 -12 516 125 1
 -3 -1 12 515 160 1
 3 -1 15 674 164 1
 -3 1 -15 438 128 1
 3 1 -11 393 108 1
 3 -1 14 441 144 1
 -3 1 -14 281 121 1
 -3 -1 11 334 138 1
 3 -1 13 358 122 1
 -3 1 -13 451 124 1
 3 1 -10 326 89 1
 -3 1 -12 2188 200 1
 3 -1 12 2205 235 1
 -3 1 -12 2567 597 1
 3 -1 12 2237 451 1
 -3 -1 9 2631 514 1
 3 1 -9 3361 663 1
 3 1 -9 2271 174 1
 -3 -1 8 443 249 1
 3 -1 11 740 272 1
 3 1 -8 384 252 1
 -3 1 -11 694 417 1
 3 1 -7 2136 586 1
 -3 -1 7 1693 481 1
 3 -1 10 1696 416 1
 -3 1 -10 1521 533 1
 -3 -1 6 19002 1194 1
 3 -1 9 20766 1176 1
 3 1 -6 21599 1506 1
 -3 1 -9 19785 1474 1
 -3 1 -8 13396 1160 1
 3 1 -5 14909 1182 1
 3 -1 8 14013 915 1
 -3 -1 5 13841 988 1
 3 1 -4 3874 597 1
 -3 1 -7 3048 563 1
 -3 -1 4 3697 515 1
 3 -1 7 3883 494 1
 -3 1 -6 901 316 1
 -3 -1 3 1041 267 1
 3 1 -3 868 291 1
 3 -1 6 841 222 1
 -3 -1 2 4808 240 1
 3 1 -2 4301 257 1
 -3 1 -5 4272 227 1
 3 -1 5 4422 202 1
 -3 1 -4 35412 343 1
 -3 1 -4 39008 916 1
 -3 1 -4 37975 778 1
 3 1 -1 36418 787 1
 3 -1 4 35370 603 1
 -3 -1 1 36190 672 1
 -3 1 -3 32307 1546 1
 -3 -1 0 31090 1095 1
 -3 -1 0 31311 1254 1
 -3 1 -3 31754 849 1
 -3 -1 -1 31568 520 1
 -3 1 -2 28183 521 1
 -3 1 -1 287431 2180 1
 -3 -1 -2 291522 2325 1
 -3 -1 -3 107167 2002 1
 3 1 3 106098 1237 1
 -3 1 0 108156 1637 1
 3 -1 0 109985 1904 1
 -3 -1 -4 14619 1152 1
 3 -1 -1 14083 1124 1
 3 1 4 14960 805 1
 -3 1 1 14413 856 1
 3 1 5 74141 1711 1
 -3 -1 -5 73128 2336 1
 3 -1 -2 73415 2389 1
 -3 1 3 55059 1263 1
 3 1 6 54082 1098 1
 3 -1 -3 55272 1534 1
 -3 -1 -6 53513 1509 1
 -3 -1 -6 53920 1459 1
 3 -1 -4 114292 3180 1
 3 1 7 111921 2290 1
 -3 1 4 112244 2582 1
 -3 -1 -7 111978 3182 1
 3 1 8 134123 2654 1
 -3 -1 -8 137824 3715 1
 3 -1 -5 131285 3521 1
 -3 1 5 128309 2882 1
 -3 1 6 82648 2552 1
 -3 -1 -9 85615 3279 1
 3 1 9 87270 2368 1
 3 -1 -6 84371 3086 1
 3 1 10 49366 1822 1
 -3 1 7 49314 1589 1
 3 -1 -7 47701 2341 1
 -3 1 7 47139 1979 1
 -3 -1 -10 48487 2500 1
 3 1 11 41582 1925 1
 -3 1 8 40463 2069 1
 -3 -1 -11 42088 2655 1
 3 -1 -8 41221 2526 1
 -3 -1 -12 14141 1595 1
 3 -1 -9 16813 1608 1
 3 1 12 15245 1246 1
 -3 -1 -13 1662 180 1
 3 1 13 1430 216 1
 3 1 13 1618 205 1
 -3 -1 -13 1941 576 1
 3 -1 -10 2176 599 1
 3 1 13 1743 497 1
 -3 1 10 1786 277 1
 -3 1 11 1240 245 1
 -3 -1 -14 1465 178 1
 3 1 14 1790 240 1
 -3 1 12 1307 215 1
 3 1 15 1665 229 1
 -3 -1 -15 1206 169 1
 3 1 16 6 119 1
 -3 -1 -16 29 80 1
 -3 1 13 142 122 1
 3 1 17 2 86 1
 -3 -1 -17 65 64 1
 3 1 18 426 102 1
 -3 1 15 391 102 1
 3 1 19 72 49 1
 -3 1 16 139 54 1
 -4 1 -18 260 62 1
 4 -1 18 409 84 1
 -4 -1 14 354 88 1
 4 1 -13 1784 148 1
 -4 1 -17 1936 174 1
 4 -1 17 1635 169 1
 -4 -1 13 2048 199 1
 -4 -1 12 982 174 1
 -4 1 -16 767 131 1
 4 1 -12 780 115 1
 4 -1 16 822 141 1
 4 -1 15 831 180 1
 -4 -1 11 689 185 1
 -4 1 -15 908 172 1
 4 1 -11 465 127 1
 -4 1 -14 6991 377 1
 -4 -1 10 6823 454 1
 4 1 -10 7378 341 1
 4 -1 14 7607 423 1
 -4 -1 9 11598 655 1
 4 1 -9 14372 1540 1
 4 -1 13 12207 1275 1
 4 1 -9 11606 456 1
 -4 1 -13 12265 520 1
 4 -1 13 11914 564 1
 -4 1 -13 13530 1571 1
 4 1 -8 48939 2717 1
 4 -1 12 46279 2159 1
 -4 1 -12 44415 2668 1
 -4 1 -12 40620 914 1
 4 -1 12 39481 1019 1
 -4 1 -11 7667 1048 1
 4 1 -7 7842 1006 1
 -4 -1 7 6102 794 1
 4 -1 11 6521 804 1
 -4 1 -10 9805 1186 1
 4 -1 10 8975 874 1
 -4 -1 6 8726 933 1
 4 1 -6 10377 1170 1
 -4 1 -9 2454 550 1
 4 -1 9 3132 447 1
 4 1 -5 3810 596 1
 -4 -1 5 3133 511 1
 -4 1 -8 7392 947 1
 4 -1 8 7343 731 1
 4 1 -4 7576 926 1
 -4 -1 4 7471 819 1
 4 1 -3 2705 407 1
 4 -1 7 2986 310 1
 -4 -1 3 3214 388 1
 -4 1 -7 2808 417 1
 -4 1 -6 4567 632 1
 4 -1 6 4623 507 1
 -4 -1 2 5001 577 1
 4 1 -2 4595 632 1
 4 1 -1 71750 1979 1
 -4 -1 1 70582 1654 1
 -4 1 -5 74137 2224 1
 -4 1 -5 72218 1909 1
 -4 -1 1 69438 1728 1
 4 -1 5 68971 1509 1
 -4 1 -5 68807 809 1
 4 -1 4 38594 905 1
 -4 1 -4 37763 673 1
 -4 1 -4 40128 1295 1
 -4 1 -3 240957 3053 1
 -4 1 -3 234205 2090 1
 -4 -1 -1 236008 2699 1
 -4 1 -2 560 237 1
 -4 -1 -2 236 211 1
 -4 -1 -3 14873 567 1
 -4 1 -1 14400 512 1
 4 1 4 158790 1676 1
 -4 1 0 160921 2152 1
 -4 -1 -4 163354 2616 1
 -4 -1 -5 89878 1955 1
 4 1 5 87534 1306 1
 -4 1 1 83598 1450 1
 4 -1 -1 86294 1829 1
 4 1 6 89069 1581 1
 -4 1 2 87278 1678 1
 4 -1 -2 84292 2106 1
 -4 -1 -6 86553 2199 1
 4 1 7 65786 1682 1
 -4 -1 -7 64977 2291 1
 4 -1 -3 64200 2260 1
 -4 -1 -7 65908 2265 1
 4 1 8 115938 2283 1
 4 -1 -4 117726 3114 1
 -4 -1 -8 122873 3267 1
 4 -1 -5 70785 2856 1
 -4 -1 -9 74070 3063 1
 4 1 9 72982 2145 1
 -4 -1 -10 112 213 1
 4 1 10 434 228 1
 4 -1 -6 141 256 1
 4 1 11 24295 1401 1
 -4 -1 -11 24524 2000 1
 4 -1 -7 24691 1836 1
 -4 1 7 24254 1281 1
 4 -1 -8 65701 3129 1
 -4 -1 -12 65639 3375 1
 4 1 12 65106 2410 1
 4 1 13 8016 459 1
 -4 -1 -13 7619 413 1
 -4 1 9 8526 554 1
 4 -1 -9 10230 1291 1
 4 1 13 8246 492 1
 4 1 13 9302 985 1
 -4 -1 -13 10551 1422 1
 -4 -1 -14 9518 467 1
 -4 1 10 9968 626 1
 -4 1 11 14679 727 1
 4 1 15 15187 609 1
 4 1 16 111 121 1
 -4 -1 -16 131 106 1
 -4 1 12 183 142 1
 -4 -1 -17 835 143 1
 -4 1 13 1039 186 1
 4 1 17 1044 175 1
 -4 1 14 524 119 1
 4 1 18 451 103 1
 -4 1 15 1340 125 1
 4 1 19 1812 143 1
 -5 -1 14 247 56 1
 5 -1 19 239 51 1
 -5 1 -18 1987 160 1
 5 -1 18 2537 186 1
 -5 -1 13 2437 188 1
 5 -1 17 569 129 1
 5 1 -12 467 92 1
 -5 1 -17 490 125 1
 -5 -1 12 441 128 1
 5 -1 16 2278 226 1
 -5 -1 11 1934 222 1
 5 1 -11 2128 188 1
 -5 1 -16 1963 205 1
 -5 1 -15 1634 225 1
 5 1 -10 1937 200 1
 5 -1 15 1551 229 1
 -5 -1 10 1445 268 1
 5 -1 14 6 122 1
 5 1 -9 281 102 1
 -5 1 -14 63 94 1
 -5 -1 9 312 166 1
 5 1 -8 684 130 1
 5 -1 13 738 316 1
 -5 1 -13 693 160 1
 -5 -1 8 681 194 1
 -5 -1 8 544 281 1
 -5 1 -13 546 319 1
 5 1 -8 891 427 1
 5 -1 13 531 148 1
 -5 -1 7 510 255 1
 5 -1 12 5 101 1
 5 1 -7 5 300 1
 -5 1 -12 170 96 1
 5 -1 12 166 178 1
 -5 1 -12 379 215 1
 -5 1 -11 6390 939 1
 5 1 -6 7060 984 1
 5 -1 11 6688 774 1
 5 -1 10 2337 451 1
 5 1 -5 2823 573 1
 -5 1 -10 2106 526 1
 5 1 -4 5 169 1
 5 -1 9 123 156 1
 -5 1 -9 244 258 1
 5 -1 8 5112 575 1
 5 1 -3 5872 765 1
 -5 1 -8 5344 772 1
 -5 -1 3 5001 684 1
 5 -1 7 227 134 1
 -5 -1 2 283 208 1
 -5 1 -7 355 243 1
 5 1 -2 345 235 1
 -5 -1 1 4087 539 1
 -5 1 -6 3966 557 1
 5 -1 6 4265 464 1
 -5 1 -6 4161 651 1
 -5 1 -6 3859 218 1
 -5 1 -5 26500 1303 1
 -5 1 -5 25723 652 1
 5 -1 5 25374 898 1
 -5 -1 0 25657 1064 1
 -5 1 -4 3479 393 1
 -5 -1 -1 3943 379 1
 -5 1 -4 3358 255 1
 -5 1 -3 603 163 1
 -5 -1 -2 698 174 1
 -5 -1 -3 92769 2050 1
 -5 1 -2 107019 2124 1
 -5 -1 -4 12276 617 1
 -5 1 -1 8255 436 1
 -5 -1 -5 12802 767 1
 -5 1 0 11808 611 1
 5 1 5 12951 497 1
 -5 1 1 28004 1069 1
 -5 -1 -6 27949 1366 1
 5 -1 -1 27181 1249 1
 5 1 6 28338 926 1
 5 -1 -2 65822 1997 1
 5 1 7 67569 1502 1
 -5 1 2 69913 1685 1
 -5 -1 -7 68582 2143 1
 5 1 8 73507 1942 1
 -5 -1 -8 77994 2723 1
 -5 1 3 81028 2217 1
 5 -1 -3 74998 2611 1
 -5 -1 -8 73731 2702 1
 5 -1 -4 110443 3251 1
 -5 -1 -9 116146 3461 1
 -5 1 4 121239 2827 1
 5 1 9 114306 2440 1
 5 1 10 37475 1595 1
 -5 1 5 39323 1862 1
 5 -1 -5 37773 2156 1
 -5 -1 -10 38108 2314 1
 -5 1 6 13090 979 1
 5 1 11 12461 942 1
 -5 -1 -11 12880 1372 1
 5 -1 -6 12956 1285 1
 -5 1 6 11754 1061 1
 -5 1 7 45462 1879 1
 5 -1 -7 42861 2534 1
 -5 -1 -12 41225 2707 1
 5 1 12 42344 1902 1
 5 1 13 10226 530 1
 -5 1 8 11532 626 1
 5 1 13 11783 555 1
 5 1 13 13535 1116 1
 -5 -1 -13 12900 518 1
 -5 -1 -13 12724 1513 1
 5 -1 -8 12881 1387 1
 5 1 14 9317 520 1
 -5 -1 -14 8300 451 1
 -5 1 9 8260 573 1
 5 1 15 1244 202 1
 -5 1 10 1078 246 1
 -5 -1 -15 1040 178 1
 -5 1 11 175 133 1
 -5 -1 -16 94 94 1
 5 1 16 218 111 1
 -5 1 11 91 128 1
 -5 1 12 919 183 1
 -5 -1 -17 655 121 1
 5 1 17 905 156 1
 -5 1 13 852 154 1
 -5 -1 -18 730 115 1
 5 1 18 995 145 1
 5 1 19 0 65 1
 -5 1 14 0 65 1
 6 -1 19 967 98 1
 -6 -1 13 835 97 1
 -6 -1 12 359 107 1
 -6 1 -18 243 87 1
 6 -1 18 316 92 1
 -6 -1 11 190 122 1
 6 -1 17 261 109 1
 6 1 -11 89 74 1
 -6 1 -17 0 81 1
 6 -1 16 978 176 1
 -6 -1 10 710 195 1
 6 1 -10 794 137 1
 -6 1 -16 957 179 1
 -6 -1 9 4483 416 1
 -6 1 -15 5057 345 1
 6 1 -9 5219 300 1
 6 -1 15 5132 361 1
 6 -1 14 1992 259 1
 6 1 -8 2359 217 1
 -6 1 -14 2286 277 1
 -6 -1 8 1810 318 1
 -6 1 -13 1944 256 1
 -6 -1 7 1521 268 1
 6 -1 13 1978 266 1
 -6 1 -13 1597 605 1
 6 -1 13 2362 563 1
 -6 -1 7 1549 502 1
 6 1 -7 1806 200 1
 6 -1 12 313 235 1
 -6 1 -12 378 407 1
 -6 1 -12 236 115 1
 -6 -1 6 273 283 1
 -6 -1 5 44 201 1
 6 -1 11 208 162 1
 -6 1 -11 353 349 1
 -6 1 -10 2474 667 1
 6 -1 10 2438 482 1
 -6 -1 4 1858 563 1
 -6 -1 3 3675 534 1
 -6 1 -9 3912 599 1
 6 -1 9 3967 460 1
 6 -1 8 76898 2056 1
 -6 -1 2 77345 2488 1
 -6 1 -8 81736 2740 1
 6 -1 7 206601 2983 1
 -6 -1 1 220485 3653 1
 -6 1 -7 203862 3709 1
 -6 1 -7 218595 4347 1
 -6 -1 0 221180 3607 1
 -6 1 -6 221085 2098 1
 6 -1 6 221462 3012 1
 -6 1 -6 227585 4369 1
 -6 1 -5 93559 1350 1
 -6 -1 -1 92103 1895 1
 -6 1 -5 95122 2220 1
 -6 1 -4 120114 2708 1
 -6 -1 -2 116337 2465 1
 -6 1 -3 2050 310 1
 -6 -1 -3 2066 314 1
 -6 1 -2 14942 840 1
 -6 -1 -4 15503 911 1
 -6 1 -1 710 312 1
 6 1 5 731 235 1
 -6 -1 -5 605 350 1
 6 1 6 173353 1990 1
 -6 -1 -6 171908 3052 1
 -6 1 0 175284 2568 1
 -6 1 1 20240 1166 1
 -6 -1 -7 23457 1559 1
 6 1 7 22277 1012 1
 -6 -1 -8 1423 465 1
 -6 1 2 1900 423 1
 6 1 8 1592 349 1
 -6 -1 -8 1226 426 1
 6 -1 -2 1257 402 1
 6 -1 -3 2818 613 1
 -6 -1 -9 2873 653 1
 6 1 9 2856 461 1
 -6 1 3 2792 533 1
 -6 -1 -9 2530 621 1
 -6 1 4 2664 384 1
 6 1 10 2985 349 1
 -6 -1 -10 3081 547 1
 6 -1 -4 3726 568 1
 6 -1 -5 1959 594 1
 -6 1 5 1628 515 1
 -6 -1 -11 1916 603 1
 6 1 11 1638 412 1
 6 -1 -6 470 252 1
 -6 1 6 878 368 1
 -6 -1 -12 845 511 1
 6 1 12 932 335 1
 -6 1 7 156 135 1
 6 1 13 56 203 1
 6 1 13 225 115 1
 6 -1 -7 2 295 1
 -6 -1 -13 2 114 1
 -6 -1 -13 2 299 1
 6 -1 -8 224 250 1
 -6 1 8 107 151 1
 6 1 14 255 120 1
 -6 -1 -14 454 357 1
 -6 -1 -14 26 100 1
 -6 1 9 1001 237 1
 -6 -1 -15 1222 206 1
 6 1 15 1345 207 1
 6 1 16 4807 357 1
 -6 -1 -16 4189 327 1
 -6 1 10 4344 415 1
 -6 1 11 150 144 1
 6 1 17 315 119 1
 -6 -1 -17 223 111 1
 6 1 18 977 150 1
 -6 -1 -18 693 115 1
 -6 1 12 755 148 1
 -6 1 13 1690 163 1
 6 1 19 1736 162 1
 6 1 20 720 76 1
 -6 1 14 724 81 1
 7 -1 19 450 80 1
 -7 -1 12 239 74 1
 -7 -1 11 349 107 1
 7 -1 18 522 110 1
 -7 1 -18 519 106 1
 -7 1 -17 179 98 1
 7 -1 17 111 101 1
 7 1 -10 131 70 1
 -7 -1 10 1 97 1
 -7 -1 10 1 99 1
 7 1 -9 1334 151 1
 7 -1 16 1212 190 1
 -7 1 -16 968 171 1
 -7 -1 9 1167 221 1
 -7 1 -15 2789 304 1
 -7 -1 8 3158 376 1
 7 1 -8 3175 246 1
 7 -1 15 2852 294 1
 7 1 -7 1807 196 1
 -7 1 -14 1550 232 1
 -7 -1 7 1573 294 1
 7 -1 14 1189 209 1
 -7 1 -13 159 133 1
 7 1 -6 367 111 1
 -7 -1 6 263 176 1
 7 -1 13 82 182 1
 -7 -1 6 164 266 1
 7 -1 13 230 161 1
 -7 1 -12 38972 970 1
 -7 -1 5 39957 2347 1
 -7 1 -12 44219 2648 1
 7 -1 12 42785 2000 1
 7 -1 12 36603 933 1
 -7 -1 4 74996 3068 1
 7 -1 11 71334 2436 1
 -7 1 -11 72252 3267 1
 -7 1 -10 32041 2041 1
 -7 -1 3 36049 2022 1
 7 -1 10 34145 1590 1
 7 -1 9 2025 399 1
 -7 -1 2 1716 468 1
 -7 1 -9 2202 577 1
 -7 1 -8 20990 1463 1
 -7 -1 1 19562 1229 1
 -7 1 -8 20467 1269 1
 7 -1 8 19221 971 1
 7 -1 7 20669 988 1
 -7 1 -7 20433 1418 1
 -7 -1 0 19526 1194 1
 -7 -1 -1 212191 3597 1
 -7 1 -6 211101 2387 1
 7 -1 6 208598 2882 1
 -7 1 -5 13324 707 1
 -7 1 -5 13113 1001 1
 -7 -1 -2 13892 939 1
 -7 1 -4 21202 1002 1
 -7 -1 -3 20357 946 1
 -7 -1 -4 35862 1261 1
 -7 1 -3 43557 1393 1
 -7 1 -2 9379 582 1
 -7 -1 -5 6159 483 1
 7 1 6 128062 1956 1
 -7 1 -1 129975 2708 1
 -7 -1 -6 122038 3008 1
 -7 -1 -7 56309 2111 1
 -7 1 0 53723 1754 1
 7 1 7 54928 1364 1
 -7 1 1 108644 2656 1
 -7 -1 -8 103660 3165 1
 7 1 8 100335 2063 1
 -7 1 2 9078 794 1
 7 1 9 9174 652 1
 -7 -1 -9 9495 907 1
 -7 -1 -9 9269 978 1
 7 1 10 7163 639 1
 -7 1 3 6825 758 1
 -7 -1 -10 6976 866 1
 -7 -1 -11 6521 1015 1
 -7 1 4 5546 809 1
 7 1 11 5909 664 1
 7 1 12 3011 506 1
 -7 -1 -12 3391 760 1
 -7 1 5 3164 595 1
 -7 1 6 0 194 1
 -7 -1 -13 101 106 1
 -7 -1 -13 566 419 1
 -7 1 6 109 148 1
 7 1 13 150 106 1
 7 1 14 483 170 1
 -7 -1 -14 556 158 1
 -7 1 7 388 199 1
 7 1 15 16796 662 1
 -7 -1 -15 15275 614 1
 -7 1 8 16470 807 1
 -7 1 9 2064 322 1
 -7 -1 -16 1868 244 1
 7 1 16 2055 262 1
 -7 1 10 2628 304 1
 -7 -1 -17 2597 226 1
 7 1 17 2598 241 1
 7 1 18 269 101 1
 -7 -1 -18 234 83 1
 -7 1 12 85 78 1
 7 1 19 0 78 1
 -7 1 13 142 63 1
 7 1 20 18 46 1
 8 -1 19 0 59 1
 -8 -1 11 0 62 1
 8 -1 18 141 91 1
 -8 1 -18 246 90 1
 -8 -1 10 277 108 1
 -8 -1 9 388 160 1
 -8 1 -17 282 117 1
 8 -1 17 237 100 1
 8 1 -9 322 102 1
 -8 1 -16 957 181 1
 8 1 -8 890 136 1
 -8 -1 8 990 214 1
 8 -1 16 861 169 1
 -8 -1 7 1735 284 1
 8 -1 15 1383 211 1
 8 1 -7 1926 188 1
 -8 1 -15 1963 250 1
 8 -1 14 286 137 1
 -8 -1 6 153 143 1
 8 1 -6 52 86 1
 -8 1 -14 66 114 1
 8 -1 13 3314 585 1
 -8 -1 5 2510 339 1
 8 1 -5 2787 223 1
 8 -1 13 2821 276 1
 -8 1 -13 2891 280 1
 -8 -1 4 630 384 1
 -8 -1 4 158 156 1
 8 -1 12 297 206 1
 8 -1 12 11 100 1
 -8 1 -12 477 398 1
 -8 1 -12 117 110 1
 -8 -1 4 202 135 1
 -8 -1 3 7670 1030 1
 8 -1 11 8770 834 1
 -8 1 -11 9038 1115 1
 -8 1 -10 16497 1443 1
 8 -1 10 16714 1107 1
 -8 -1 2 16751 1467 1
 -8 1 -9 16588 1257 1
 -8 1 -9 16913 1448 1
 -8 -1 1 15476 1238 1
 8 -1 9 16227 972 1
 8 -1 8 65231 1916 1
 -8 1 -8 65908 2874 1
 -8 -1 0 64401 2424 1
 -8 -1 -1 37928 1692 1
 8 -1 7 38849 1336 1
 -8 1 -7 39250 1960 1
 -8 -1 -2 92057 2539 1
 -8 1 -6 90809 1817 1
 8 -1 6 96368 2021 1
 -8 1 -6 94945 2862 1
 -8 1 -5 13587 801 1
 -8 -1 -3 13745 992 1
 -8 1 -5 13815 1050 1
 -8 1 -4 45901 1815 1
 -8 -1 -4 37066 1609 1
 -8 1 -3 15719 1042 1
 -8 -1 -5 18956 1187 1
 -8 -1 -6 4956 589 1
 -8 1 -2 5434 574 1
 8 1 6 4656 361 1
 8 1 7 17901 772 1
 -8 1 -1 18098 1093 1
 -8 -1 -7 17814 1244 1
 -8 1 0 21843 1236 1
 -8 -1 -8 22285 1465 1
 8 1 8 21644 920 1
 8 1 9 5434 574 1
 -8 -1 -9 5946 900 1
 -8 1 1 5045 709 1
 8 1 10 6123 596 1
 -8 1 2 6219 772 1
 -8 -1 -10 6268 868 1
 -8 -1 -10 6437 857 1
 -8 -1 -11 247 299 1
 -8 1 3 2 197 1
 -8 -1 -12 9535 1265 1
 -8 1 4 10982 1062 1
 -8 1 5 1812 336 1
 8 1 13 2127 268 1
 -8 -1 -13 3033 835 1
 -8 1 5 2462 339 1
 -8 -1 -13 2105 250 1
 -8 1 5 3129 634 1
 -8 -1 -14 635 429 1
 -8 1 6 621 320 1
 8 1 14 927 210 1
 -8 -1 -14 745 190 1
 -8 1 6 875 251 1
 8 1 15 2857 323 1
 -8 1 7 3107 388 1
 -8 -1 -15 2929 302 1
 8 1 16 48 119 1
 -8 1 8 216 180 1
 -8 -1 -16 15 113 1
 -8 -1 -17 533 151 1
 -8 1 9 625 181 1
 8 1 17 578 161 1
 8 1 18 636 136 1
 -8 1 10 425 162 1
 -8 -1 -18 654 138 1
 8 1 19 1499 160 1
 -8 1 11 1108 148 1
 8 1 20 161 58 1
 -8 1 12 204 67 1
 -9 1 -19 3 42 1
 -9 -1 10 192 76 1
 9 -1 19 244 71 1
 -9 1 -18 88 80 1
 -9 -1 9 1 102 1
 9 -1 18 1 84 1
 -9 1 -17 442 113 1
 9 1 -8 500 94 1
 -9 -1 8 272 146 1
 9 -1 17 360 114 1
 -9 1 -16 219 129 1
 -9 -1 7 123 147 1
 9 -1 16 341 154 1
 9 1 -7 43 85 1
 9 -1 15 61 116 1
 -9 -1 6 147 124 1
 9 1 -6 92 92 1
 -9 1 -15 116 124 1
 -9 -1 5 2261 331 1
 9 1 -5 2515 236 1
 -9 1 -14 2232 278 1
 9 -1 14 2165 274 1
 9 -1 13 514 155 1
 -9 -1 4 354 184 1
 9 1 -4 497 114 1
 -9 1 -13 238 110 1
 -9 1 -12 6142 404 1
 9 -1 12 7293 828 1
 -9 -1 3 6498 1065 1
 -9 -1 3 5428 511 1
 9 -1 12 6185 397 1
 -9 -1 3 5988 468 1
 -9 -1 2 12457 1334 1
 9 -1 11 11351 955 1
 -9 1 -11 10853 1228 1
 -9 1 -10 60 240 1
 9 -1 10 288 155 1
 -9 -1 1 338 261 1
 -9 -1 0 16907 1369 1
 -9 1 -9 18939 1369 1
 9 -1 9 17990 1035 1
 -9 1 -9 19113 1609 1
 -9 1 -8 19530 1555 1
 9 -1 8 19377 1035 1
 -9 -1 -1 19038 1352 1
 -9 -1 -2 18390 1335 1
 -9 1 -7 18926 1506 1
 9 -1 7 18635 1012 1
 -9 1 -6 14743 783 1
 -9 1 -6 14828 1130 1
 -9 -1 -3 13888 1010 1
 -9 -1 -4 10669 970 1
 -9 1 -5 9751 762 1
 -9 1 -5 9682 950 1
 -9 1 -4 386 228 1
 -9 -1 -5 55 124 1
 -9 -1 -6 16219 1216 1
 -9 1 -3 18765 1240 1
 -9 1 -2 78596 2499 1
 -9 -1 -7 75316 2680 1
 9 1 7 75230 1647 1
 9 1 8 45758 1432 1
 -9 1 -1 44025 2002 1
 -9 -1 -8 45950 2305 1
 -9 1 0 21883 1409 1
 -9 -1 -9 22092 1619 1
 -9 -1 -10 0 223 1
 -9 -1 -10 64 211 1
 -9 1 1 209 209 1
 -9 1 2 23593 1626 1
 -9 -1 -11 22764 1787 1
 9 1 12 9876 466 1
 -9 1 3 12359 1210 1
 -9 -1 -12 11912 1391 1
 -9 1 3 8647 602 1
 -9 1 3 9837 568 1
 -9 -1 -13 6617 431 1
 -9 1 4 7923 552 1
 9 1 13 7180 428 1
 -9 1 4 6845 582 1
 9 1 14 122 121 1
 -9 -1 -14 65 120 1
 -9 1 5 105 151 1
 -9 -1 -14 5 508 1
 9 1 15 2437 313 1
 -9 1 6 2145 355 1
 -9 -1 -15 2143 286 1
 -9 -1 -16 2824 271 1
 -9 1 7 2596 324 1
 9 1 16 3483 303 1
 9 1 17 1781 245 1
 -9 1 8 1644 287 1
 -9 -1 -17 1436 217 1
 -9 1 9 2921 299 1
 9 1 18 3023 250 1
 -9 1 10 288 119 1
 9 1 19 223 94 1
 -9 1 11 0 62 1
 9 1 20 0 66 1
 -10 -1 10 8 38 1
 -10 1 -19 1407 107 1
 10 -1 19 1624 141 1
 -10 1 -18 4392 232 1
 10 -1 18 4621 273 1
 -10 -1 7 3097 323 1
 10 -1 17 4121 298 1
 10 1 -7 3651 223 1
 -10 1 -17 3534 289 1
 10 -1 16 4199 339 1
 -10 -1 6 3904 401 1
 -10 1 -16 3746 320 1
 10 1 -6 3902 245 1
 -10 -1 5 903 222 1
 10 -1 15 1063 206 1
 -10 1 -15 996 203 1
 10 1 -5 1048 157 1
 -10 -1 4 2767 343 1
 10 -1 14 3063 292 1
 -10 1 -14 2493 271 1
 10 1 -4 2741 219 1
 10 -1 13 176 104 1
 -10 -1 3 104 119 1
 -10 -1 3 58 150 1
 -10 1 -13 223 126 1
 -10 1 -12 4427 310 1
 -10 -1 2 3962 406 1
 -10 -1 2 4697 862 1
 -10 -1 2 4074 352 1
 10 -1 12 4358 308 1
 -10 -1 1 7050 547 1
 10 -1 11 7633 421 1
 -10 1 -11 7292 419 1
 -10 -1 1 7455 480 1
 -10 -1 1 7455 1131 1
 10 -1 10 8778 796 1
 -10 -1 0 10021 1206 1
 -10 1 -10 9268 1252 1
 -10 1 -10 8347 1026 1
 10 -1 9 1514 354 1
 -10 1 -9 1434 484 1
 -10 -1 -1 1620 505 1
 -10 1 -8 22168 1769 1
 -10 -1 -2 19401 1513 1
 10 -1 8 21734 1167 1
 -10 1 -7 5971 801 1
 -10 -1 -3 6851 789 1
 10 -1 7 6538 564 1
 -10 1 -6 7486 669 1
 -10 -1 -4 7977 879 1
 -10 1 -6 7921 909 1
 -10 1 -5 12729 885 1
 -10 1 -5 13994 1108 1
 -10 1 -4 47957 2283 1
 -10 -1 -6 46321 2270 1
 -10 -1 -7 108685 3386 1
 -10 1 -3 117049 3335 1
 -10 -1 -8 85966 3170 1
 -10 1 -2 83631 2869 1
 -10 1 -1 14237 1320 1
 -10 -1 -9 17108 1616 1
 -10 1 0 264 236 1
 -10 -1 -10 25 212 1
 -10 -1 -11 5381 946 1
 -10 -1 -11 5173 862 1
 -10 1 1 4387 749 1
 -10 1 2 182 304 1
 -10 1 2 230 127 1
 -10 -1 -12 2 350 1
 -10 1 2 182 136 1
 10 1 12 265 136 1
 -10 -1 -12 286 153 1
 -10 1 3 3780 482 1
 -10 1 3 5240 489 1
 -10 -1 -13 5711 1127 1
 -10 -1 -13 4545 397 1
 -10 1 3 6671 1020 1
 10 1 13 4976 397 1
 -10 -1 -14 5 118 1
 10 1 14 1 135 1
 -10 1 4 47 192 1
 -10 1 4 110 172 1
 10 1 15 44 127 1
 -10 -1 -15 436 151 1
 -10 1 5 287 165 1
 -10 -1 -16 5789 398 1
 -10 1 6 6408 505 1
 10 1 16 6535 435 1
 -10 1 7 6750 503 1
 10 1 17 7757 437 1
 10 1 18 16151 575 1
 -10 1 8 16137 709 1
 -10 1 9 4801 331 1
 10 1 19 5174 289 1
 -10 1 10 749 107 1
 10 1 20 1697 138 1
 -11 -1 9 185 50 1
 -11 -1 8 187 82 1
 11 -1 19 199 74 1
 -11 1 -19 260 57 1
 11 -1 18 314 101 1
 -11 -1 7 169 115 1
 -11 1 -18 254 74 1
 -11 -1 6 376 158 1
 -11 1 -17 445 111 1
 11 1 -6 464 100 1
 11 -1 17 364 129 1
 11 -1 16 85 124 1
 -11 -1 5 186 130 1
 -11 1 -16 279 99 1
 11 1 -5 279 104 1
 11 1 -4 5022 300 1
 -11 1 -15 4710 377 1
 -11 -1 4 5018 462 1
 11 -1 15 4972 374 1
 11 -1 14 6479 422 1
 -11 1 -14 6341 415 1
 11 1 -3 6701 333 1
 -11 -1 3 7029 517 1
 -11 1 -13 106 133 1
 -11 -1 2 133 156 1
 11 -1 13 32 115 1
 -11 -1 2 64 138 1
 -11 -1 1 1962 628 1
 -11 -1 1 2212 290 1
 -11 1 -12 2412 270 1
 -11 1 -12 2332 224 1
 -11 -1 1 1917 317 1
 11 -1 12 2594 273 1
 11 -1 11 1731 184 1
 -11 1 -11 1698 166 1
 -11 -1 0 2479 580 1
 -11 -1 0 1570 241 1
 -11 -1 0 1765 211 1
 -11 -1 -1 3009 330 1
 -11 1 -10 2490 804 1
 -11 -1 -1 1867 652 1
 -11 1 -9 2518 686 1
 -11 -1 -2 2510 567 1
 -11 1 -8 3023 697 1
 11 -1 8 2516 419 1
 -11 -1 -3 2185 569 1
 -11 -1 -4 1258 378 1
 -11 1 -7 715 323 1
 11 -1 7 847 254 1
 -11 -1 -5 13647 1150 1
 -11 1 -6 16163 1270 1
 -11 1 -6 14801 949 1
 -11 1 -5 18341 1409 1
 -11 1 -5 18881 1681 1
 -11 -1 -6 20001 1713 1
 -11 1 -4 2373 385 1
 -11 -1 -7 2452 408 1
 -11 1 -4 1837 339 1
 -11 1 -3 7976 912 1
 -11 -1 -8 6657 893 1
 -11 1 -3 7105 849 1
 -11 1 -2 3048 578 1
 -11 -1 -9 2854 603 1
 -11 1 -1 887 408 1
 -11 1 -1 1370 448 1
 -11 -1 -10 613 365 1
 -11 -1 -11 8093 1166 1
 -11 -1 -11 7280 1223 1
 -11 1 0 7560 550 1
 11 1 11 8253 459 1
 -11 1 0 8292 542 1
 -11 1 0 8874 1203 1
 -11 -1 -12 6639 933 1
 -11 1 1 7103 894 1
 -11 -1 -12 6411 317 1
 -11 1 1 6988 431 1
 11 1 12 7022 378 1
 -11 1 1 6128 440 1
 -11 1 2 4220 829 1
 -11 1 2 3617 399 1
 -11 -1 -13 3747 285 1
 -11 1 2 3264 430 1
 11 1 13 4200 341 1
 -11 -1 -13 2675 791 1
 11 1 14 1232 221 1
 -11 1 3 628 221 1
 -11 1 3 1258 261 1
 -11 -1 -14 1144 179 1
 11 1 15 65 122 1
 -11 -1 -15 3 88 1
 11 1 16 1773 245 1
 -11 -1 -16 2021 198 1
 -11 1 5 1980 291 1
 -11 1 6 17 133 1
 11 1 17 36 113 1
 -11 1 7 84 112 1
 11 1 18 0 105 1
 -11 1 8 32 88 1
 11 1 19 0 84 1
 -11 1 9 0 66 1
 11 1 20 145 65 1
 -12 -1 7 1448 161 1
 12 -1 19 1482 129 1
 12 -1 18 747 128 1
 -12 1 -18 834 109 1
 -12 -1 6 789 161 1
 -12 -1 5 401 146 1
 -12 1 -17 520 106 1
 12 -1 17 442 121 1
 12 1 -5 549 89 1
 12 -1 16 567 146 1
 -12 1 -16 649 131 1
 12 1 -4 806 131 1
 -12 -1 4 864 197 1
 -12 1 -15 273 118 1
 12 1 -3 532 130 1
 12 -1 15 412 150 1
 -12 -1 3 100 148 1
 -12 -1 2 165 147 1
 -12 1 -14 0 98 1
 12 -1 14 237 115 1
 12 1 -2 0 85 1
 -12 -1 2 0 140 1
 -12 1 -13 1887 220 1
 -12 -1 1 2480 321 1
 -12 -1 1 2087 344 1
 12 -1 13 2759 287 1
 -12 -1 0 18743 774 1
 -12 1 -12 17839 616 1
 12 -1 12 17748 690 1
 -12 -1 0 16050 874 1
 -12 -1 -1 25163 925 1
 12 -1 11 26059 741 1
 -12 1 -11 26111 670 1
 -12 -1 -1 26504 830 1
 12 -1 10 16684 623 1
 -12 -1 -2 18706 1775 1
 -12 1 -10 16688 557 1
 -12 -1 -2 16081 747 1
 -12 -1 -2 16844 650 1
 -12 1 -10 18510 1856 1
 -12 -1 -3 498 115 1
 -12 -1 -3 428 113 1
 -12 1 -9 270 264 1
 12 -1 9 475 103 1
 -12 1 -9 358 72 1
 -12 -1 -3 48 238 1
 12 1 3 443 105 1
 -12 1 -8 445 438 1
 12 1 4 713 197 1
 -12 -1 -4 480 408 1
 -12 1 -7 1133 447 1
 -12 -1 -5 413 345 1
 -12 1 -6 10110 952 1
 -12 -1 -6 10462 1214 1
 -12 1 -6 10837 1231 1
 -12 -1 -7 18469 1599 1
 -12 1 -5 20459 1661 1
 -12 1 -5 19127 1388 1
 -12 -1 -8 73765 3243 1
 -12 1 -4 72494 2816 1
 -12 1 -4 75898 3170 1
 -12 1 -3 68417 1291 1
 -12 -1 -9 67643 3425 1
 -12 1 -3 67769 1271 1
 -12 1 -3 66285 3038 1
 -12 1 -3 67084 3208 1
 12 1 9 67842 1259 1
 12 -1 3 67659 1266 1
 -12 1 -2 18509 651 1
 -12 -1 -10 20447 1739 1
 -12 1 -2 17485 1436 1
 -12 -1 -10 17150 500 1
 -12 1 -2 17980 622 1
 -12 1 -2 15541 1409 1
 12 1 10 18288 589 1
 12 1 11 693 145 1
 -12 1 -1 808 319 1
 -12 -1 -11 789 119 1
 -12 -1 -11 765 241 1
 -12 -1 -11 704 409 1
 -12 1 -1 855 173 1
 -12 1 -1 886 167 1
 -12 1 0 3680 347 1
 -12 -1 -12 3801 254 1
 -12 -1 -12 4201 790 1
 -12 1 0 3930 712 1
 -12 -1 -12 4332 801 1
 -12 1 0 3404 347 1
 12 1 12 4330 305 1
 -12 1 1 3445 396 1
 12 1 13 3387 314 1
 -12 1 1 2836 376 1
 -12 -1 -13 3116 261 1
 -12 1 2 467 174 1
 12 1 14 263 118 1
 -12 -1 -14 414 122 1
 -12 1 2 311 169 1
 -12 1 3 1748 297 1
 -12 1 3 1465 299 1
 12 1 15 1712 246 1
 -12 -1 -15 1502 194 1
 12 1 16 366 163 1
 -12 1 4 155 140 1
 12 1 17 282 140 1
 -12 1 5 202 150 1
 -12 1 6 1901 257 1
 12 1 18 2187 217 1
 12 1 19 7768 339 1
 -12 1 7 7077 406 1
 12 1 20 1301 121 1
 -12 1 8 527 92 1
 -13 -1 6 414 87 1
 13 -1 19 317 67 1
 -13 -1 5 1884 214 1
 -13 1 -18 1602 129 1
 13 -1 18 1855 178 1
 -13 -1 4 0 107 1
 13 1 -4 0 68 1
 13 -1 17 17 90 1
 -13 1 -17 26 62 1
 -13 -1 3 12 122 1
 13 -1 16 0 101 1
 13 1 -3 13 79 1
 -13 1 -16 95 86 1
 -13 -1 2 6428 489 1
 13 -1 15 5130 383 1
 -13 1 -15 5699 345 1
 13 1 -2 6164 322 1
 13 -1 14 6936 435 1
 -13 -1 1 5294 525 1
 -13 -1 1 6596 500 1
 -13 1 -14 6753 380 1
 -13 -1 0 17446 758 1
 -13 1 -13 16747 589 1
 13 -1 13 16829 660 1
 13 -1 12 5201 388 1
 -13 1 -12 5128 337 1
 -13 -1 -1 5772 442 1
 -13 -1 -1 4864 488 1
 -13 1 -11 4233 306 1
 -13 -1 -2 4122 425 1
 -13 -1 -2 4305 363 1
 13 -1 11 4208 335 1
 -13 -1 -3 476 151 1
 -13 1 -10 701 127 1
 -13 -1 -3 998 448 1
 13 -1 10 879 177 1
 -13 -1 -3 454 148 1
 -13 1 -10 334 256 1
 -13 -1 -4 7687 412 1
 -13 -1 -4 7801 1111 1
 13 -1 9 7063 396 1
 -13 1 -9 6776 339 1
 13 1 4 7458 417 1
 -13 -1 -4 7441 442 1
 -13 1 -9 8101 1168 1
 -13 -1 -5 139 106 1
 -13 1 -8 213 115 1
 13 1 5 103 110 1
 -13 1 -8 60 225 1
 13 -1 8 197 123 1
 -13 -1 -5 190 115 1
 -13 1 -8 127 111 1
 -13 -1 -5 325 333 1
 -13 1 -7 1070 155 1
 -13 -1 -6 1175 165 1
 13 1 6 1358 176 1
 -13 -1 -6 1343 156 1
 -13 -1 -6 1405 394 1
 -13 1 -7 1388 479 1
 13 -1 7 1332 194 1
 -13 1 -7 1251 163 1
 -13 -1 -6 1545 474 1
 -13 1 -6 1001 368 1
 13 -1 6 1153 196 1
 -13 -1 -7 1091 181 1
 -13 1 -6 1153 185 1
 -13 -1 -7 1184 161 1
 -13 1 -6 1078 162 1
 -13 -1 -7 1412 492 1
 -13 1 -6 1424 548 1
 13 1 7 1153 202 1
 -13 1 -5 3034 552 1
 -13 -1 -8 2523 203 1
 13 -1 5 2350 223 1
 13 1 8 2279 220 1
 -13 1 -5 2614 604 1
 -13 1 -5 2719 243 1
 -13 1 -5 2431 214 1
 -13 -1 -8 2789 651 1
 -13 1 -4 5662 354 1
 13 1 9 5231 329 1
 13 -1 4 5441 336 1
 -13 1 -4 6279 930 1
 -13 1 -4 5130 314 1
 -13 -1 -9 5353 283 1
 -13 1 -4 5599 794 1
 -13 -1 -9 5515 894 1
 -13 1 -3 758 192 1
 13 1 10 1071 198 1
 -13 1 -3 794 193 1
 -13 1 -3 880 426 1
 -13 -1 -10 866 144 1
 -13 -1 -10 1236 554 1
 -13 -1 -11 3516 244 1
 13 1 11 3572 288 1
 -13 1 -2 3638 334 1
 -13 1 -2 3684 332 1
 -13 -1 -12 141 100 1
 -13 1 -1 56 128 1
 13 1 12 135 107 1
 -13 1 -1 173 155 1
 13 1 13 743 174 1
 -13 1 0 436 227 1
 -13 1 0 647 224 1
 -13 -1 -13 573 135 1
 -13 -1 -14 13160 495 1
 -13 1 1 13832 717 1
 13 1 14 13454 592 1
 -13 1 2 4006 462 1
 13 1 15 5365 395 1
 -13 1 2 5092 447 1
 13 1 16 1 116 1
 -13 1 3 143 150 1
 -13 1 4 1 115 1
 13 1 17 67 105 1
 -13 1 5 1325 220 1
 13 1 18 1522 186 1
 -13 1 6 137 98 1
 13 1 19 41 74 1
 -13 1 7 340 82 1
 13 1 20 231 59 1
 14 -1 19 139 63 1
 -14 -1 5 0 63 1
 -14 1 -18 531 75 1
 14 -1 18 448 99 1
 -14 -1 4 482 126 1
 -14 -1 3 906 175 1
 -14 1 -17 1138 129 1
 14 -1 17 1066 157 1
 -14 -1 2 124 138 1
 14 -1 16 248 134 1
 -14 1 -16 185 100 1
 14 1 -2 113 86 1
 14 -1 15 5551 389 1
 -14 1 -15 6240 338 1
 -14 -1 1 6329 454 1
 14 1 -1 5929 311 1
 -14 1 -14 6321 358 1
 -14 -1 0 5332 440 1
 14 -1 14 5710 402 1
 -14 -1 0 4829 481 1
 -14 1 -13 13411 517 1
 14 -1 13 12855 581 1
 -14 -1 -1 12739 642 1
 -14 -1 -2 17739 827 1
 14 -1 12 19870 696 1
 -14 1 -12 20498 617 1
 -14 -1 -2 19729 764 1
 -14 1 -11 16147 561 1
 14 -1 11 16499 642 1
 -14 -1 -3 15239 738 1
 -14 -1 -3 16572 686 1
 14 -1 10 32428 909 1
 -14 1 -10 35137 894 1
 -14 1 -10 33088 809 1
 -14 -1 -4 34882 966 1
 -14 -1 -4 33961 1043 1
 -14 1 -9 11985 498 1
 -14 1 -9 11867 454 1
 14 1 5 12410 533 1
 -14 -1 -5 11502 547 1
 14 -1 9 12342 526 1
 -14 -1 -5 11527 516 1
 -14 1 -8 14706 581 1
 14 -1 8 14854 610 1
 -14 1 -8 13901 525 1
 -14 -1 -6 14617 587 1
 -14 -1 -6 14065 580 1
 14 1 6 15454 631 1
 14 1 7 7066 435 1
 -14 1 -7 6461 388 1
 -14 -1 -7 6371 369 1
 -14 1 -7 6426 364 1
 14 -1 7 6536 406 1
 -14 -1 -7 6607 390 1
 -14 1 -6 823 150 1
 14 1 8 1058 186 1
 14 -1 6 905 168 1
 -14 1 -6 865 169 1
 -14 -1 -8 879 140 1
 -14 -1 -8 991 179 1
 14 1 9 41 106 1
 -14 -1 -9 191 98 1
 -14 1 -5 166 130 1
 14 -1 5 179 148 1
 -14 -1 -9 15 86 1
 -14 1 -5 63 108 1
 -14 -1 -10 355 101 1
 -14 1 -4 284 130 1
 14 1 10 84 109 1
 -14 1 -4 286 132 1
 14 1 11 7990 464 1
 -14 1 -3 7810 501 1
 -14 -1 -11 7446 384 1
 -14 1 -3 7168 487 1
 -14 1 -2 27920 994 1
 -14 -1 -12 28679 733 1
 -14 1 -2 30355 962 1
 14 1 12 28618 846 1
 -14 -1 -13 4674 283 1
 -14 1 -1 4025 404 1
 14 1 13 4368 334 1
 -14 1 -1 4633 390 1
 -14 -1 -14 3544 264 1
 -14 1 0 2417 352 1
 -14 1 0 3234 353 1
 14 1 14 3111 286 1
 -14 1 1 908 260 1
 14 1 15 1354 216 1
 -14 1 1 1624 284 1
 -14 1 2 119 126 1
 14 1 16 37 113 1
 -14 1 3 288 137 1
 14 1 17 246 121 1
 -14 1 4 1213 201 1
 14 1 18 1326 171 1
 14 1 19 143 80 1
 -14 1 5 63 88 1
 -14 1 6 0 58 1
 14 1 20 72 46 1
 -15 -1 4 250 76 1
 15 -1 19 122 46 1
 15 -1 18 252 77 1
 -15 -1 3 252 101 1
 -15 -1 2 391 120 1
 -15 1 -17 269 66 1
 15 -1 17 159 91 1
 15 -1 16 492 142 1
 15 1 -1 697 100 1
 -15 -1 1 703 162 1
 -15 1 -16 707 110 1
 15 1 0 2705 206 1
 15 -1 15 2624 253 1
 -15 1 -15 2863 222 1
 -15 -1 0 2475 290 1
 -15 1 -14 1991 209 1
 15 -1 14 2014 248 1
 -15 -1 -1 1822 299 1
 -15 -1 -1 1882 271 1
 -15 -1 -2 58 140 1
 -15 -1 -2 8 128 1
 -15 1 -13 182 101 1
 15 -1 13 311 135 1
 15 -1 12 4858 378 1
 -15 1 -12 4715 321 1
 -15 -1 -3 4282 441 1
 -15 -1 -3 5320 425 1
 -15 -1 -4 8415 499 1
 15 -1 11 8088 464 1
 -15 1 -11 8764 413 1
 -15 -1 -4 7866 532 1
 -15 1 -11 9222 461 1
 -15 1 -10 2009 219 1
 -15 -1 -5 2318 245 1
 15 -1 10 1948 230 1
 -15 1 -10 2014 194 1
 -15 -1 -5 1835 240 1
 15 -1 9 3797 313 1
 -15 -1 -6 3849 323 1
 -15 1 -9 3722 268 1
 -15 -1 -6 3594 294 1
 15 1 6 4101 336 1
 -15 1 -9 3799 289 1
 -15 -1 -7 8608 436 1
 15 -1 8 8642 475 1
 15 1 7 10053 507 1
 -15 -1 -7 8509 446 1
 -15 1 -8 8989 455 1
 -15 1 -8 8574 418 1
 15 -1 7 8087 480 1
 -15 -1 -8 8248 457 1
 -15 1 -7 7512 427 1
 15 1 8 8770 486 1
 -15 1 -7 7919 466 1
 -15 -1 -8 7934 430 1
 -15 1 -6 955 176 1
 -15 -1 -9 943 161 1
 -15 -1 -9 1050 185 1
 15 1 9 1133 183 1
 15 -1 6 1020 199 1
 -15 1 -6 935 153 1
 -15 -1 -10 588 144 1
 15 1 10 679 174 1
 -15 1 -5 569 171 1
 -15 1 -5 572 188 1
 -15 -1 -10 606 166 1
 -15 1 -4 7839 463 1
 -15 -1 -11 7913 423 1
 -15 1 -4 7367 463 1
 -15 -1 -11 7179 358 1
 15 1 11 7803 438 1
 -15 -1 -12 10023 429 1
 -15 1 -3 8948 566 1
 -15 -1 -12 10491 500 1
 15 1 12 10068 506 1
 -15 1 -3 10324 564 1
 -15 -1 -13 2695 240 1
 -15 1 -2 2783 330 1
 -15 1 -2 2341 342 1
 15 1 13 2229 278 1
 -15 1 -1 132 169 1
 -15 1 -1 204 169 1
 15 1 14 347 182 1
 15 1 15 696 171 1
 -15 1 0 686 198 1
 -15 1 0 591 195 1
 15 1 16 330 128 1
 -15 1 1 305 135 1
 15 1 17 252 129 1
 -15 1 2 373 152 1
 15 1 18 1452 162 1
 -15 1 3 1143 171 1
 -15 1 4 2051 193 1
 15 1 19 1798 147 1
 16 -1 18 153 66 1
 -16 -1 2 151 80 1
 -16 -1 1 21 84 1
 16 -1 17 0 76 1
 -16 -1 0 5026 370 1
 -16 1 -16 4724 245 1
 16 -1 16 4244 304 1
 16 1 0 4721 221 1
 -16 1 -15 3005 212 1
 -16 -1 -1 2695 288 1
 16 -1 15 3130 271 1
 16 1 1 2990 204 1
 16 -1 14 2555 252 1
 -16 -1 -2 2248 262 1
 -16 1 -14 2460 203 1
 -16 -1 -2 2232 296 1
 -16 -1 -3 963 232 1
 -16 -1 -3 1381 248 1
 16 -1 13 1045 192 1
 -16 1 -13 973 156 1
 -16 1 -12 606 122 1
 -16 -1 -4 384 158 1
 -16 -1 -4 475 152 1
 16 -1 12 717 166 1
 -16 1 -11 9015 444 1
 -16 -1 -5 7094 493 1
 -16 -1 -5 8009 469 1
 16 -1 11 7806 438 1
 -16 1 -11 7845 389 1
 -16 1 -10 3363 273 1
 -16 -1 -6 3221 343 1
 -16 -1 -6 3083 306 1
 -16 1 -10 3467 294 1
 16 -1 10 3468 312 1
 -16 -1 -7 5976 383 1
 16 1 7 7462 444 1
 -16 1 -9 6192 355 1
 -16 1 -9 6301 387 1
 -16 -1 -7 5984 405 1
 16 -1 9 6578 397 1
 16 1 8 931 196 1
 -16 1 -8 701 168 1
 -16 1 -8 681 144 1
 -16 -1 -8 747 182 1
 -16 -1 -8 703 156 1
 16 -1 8 924 185 1
 -16 1 -7 864 176 1
 -16 1 -7 648 140 1
 -16 -1 -9 554 161 1
 16 1 9 523 137 1
 16 -1 7 919 180 1
 -16 -1 -9 714 148 1
 -16 -1 -10 2 95 1
 -16 1 -6 123 116 1
 16 1 10 2 118 1
 -16 -1 -10 6 115 1
 -16 1 -6 31 111 1
 -16 1 -5 453 171 1
 16 1 11 95 119 1
 -16 1 -5 16 121 1
 -16 -1 -11 114 108 1
 -16 -1 -11 52 106 1
 16 1 12 678 181 1
 -16 1 -4 604 179 1
 -16 1 -4 502 174 1
 -16 -1 -12 613 129 1
 -16 -1 -12 538 161 1
 -16 -1 -13 82 107 1
 -16 -1 -13 0 77 1
 -16 1 -3 211 150 1
 -16 1 -3 14 121 1
 16 1 13 64 112 1
 -16 1 -2 738 185 1
 -16 -1 -14 1162 165 1
 -16 1 -2 747 204 1
 16 1 14 1194 192 1
 -16 1 -1 671 175 1
 -16 -1 -15 752 137 1
 16 1 15 405 146 1
 -16 1 -1 490 179 1
 -16 1 0 1531 217 1
 16 1 16 1240 180 1
 16 1 17 607 133 1
 -16 1 1 726 160 1
 16 1 18 1139 145 1
 -16 1 2 1171 164 1
 -16 1 3 92 73 1
 16 1 19 1 52 1
 -17 -1 1 8 63 1
 -17 -1 0 48 73 1
 17 -1 17 91 68 1
 -17 1 -16 601 94 1
 -17 -1 -1 719 152 1
 17 -1 16 395 105 1
 -17 1 -15 88 65 1
 17 1 2 27 63 1
 -17 -1 -2 1 120 1
 17 -1 15 1 87 1
 17 -1 14 81 102 1
 -17 -1 -3 0 107 1
 -17 1 -14 115 71 1
 -17 -1 -3 63 102 1
 -17 1 -13 309 97 1
 -17 -1 -4 136 114 1
 -17 -1 -4 192 131 1
 17 -1 13 273 136 1
 -17 -1 -5 308 144 1
 -17 -1 -5 200 142 1
 -17 1 -12 143 91 1
 17 -1 12 114 114 1
 -17 1 -11 1328 191 1
 -17 -1 -6 1185 224 1
 -17 -1 -6 1106 218 1
 -17 1 -11 1136 169 1
 17 -1 11 1163 192 1
 17 -1 10 403 128 1
 -17 1 -10 568 144 1
 -17 1 -10 309 120 1
 -17 -1 -7 291 121 1
 -17 -1 -7 358 124 1
 -17 -1 -8 5679 374 1
 -17 1 -9 5785 356 1
 -17 -1 -8 5761 368 1
 17 -1 9 6168 373 1
 -17 1 -9 6192 373 1
 -17 -1 -9 5752 371 1
 17 1 9 5473 368 1
 17 -1 8 5579 385 1
 -17 1 -8 5719 388 1
 -17 -1 -9 5328 365 1
 -17 1 -8 5549 384 1
 -17 1 -7 235 109 1
 17 1 10 232 125 1
 -17 1 -7 406 127 1
 -17 -1 -10 508 142 1
 -17 -1 -10 290 120 1
 -17 1 -6 3258 322 1
 17 1 11 3200 295 1
 -17 -1 -11 3099 267 1
 -17 -1 -11 3000 278 1
 -17 1 -6 3141 321 1
 -17 -1 -12 8079 385 1
 -17 -1 -12 9069 433 1
 -17 1 -5 7616 473 1
 17 1 12 7860 405 1
 -17 1 -5 7992 458 1
 -17 -1 -13 2666 255 1
 -17 1 -4 1880 239 1
 17 1 13 2007 226 1
 -17 1 -4 2297 298 1
 -17 -1 -14 3448 254 1
 -17 1 -3 2405 306 1
 17 1 14 3042 256 1
 -17 1 -3 2921 280 1
 17 1 15 530 141 1
 -17 1 -2 422 169 1
 -17 1 -2 553 157 1
 -17 1 -1 1434 204 1
 17 1 16 1298 168 1
 17 1 17 861 129 1
 -17 1 0 1237 171 1
 17 1 18 316 79 1
 -17 1 1 422 95 1
 -18 -1 -1 1210 131 1
 -18 -1 -2 107 81 1
 18 -1 16 130 74 1
 18 -1 15 1330 159 1
 -18 1 -15 1393 132 1
 18 1 3 1357 112 1
 -18 -1 -3 1525 184 1
 18 -1 14 5460 308 1
 -18 1 -14 5339 270 1
 -18 -1 -4 5722 353 1
 -18 -1 -5 5344 346 1
 18 -1 13 5426 317 1
 -18 1 -13 5287 287 1
 -18 -1 -5 4587 349 1
 18 -1 12 119 102 1
 -18 -1 -6 74 98 1
 -18 -1 -6 124 92 1
 -18 1 -12 23 93 1
 -18 1 -11 1469 191 1
 -18 -1 -7 1073 194 1
 -18 1 -11 1259 174 1
 -18 -1 -7 1305 196 1
 18 -1 11 1571 192 1
 -18 -1 -8 4625 315 1
 -18 1 -10 4963 321 1
 -18 -1 -8 4045 333 1
 18 -1 10 4812 316 1
 -18 1 -10 4497 307 1
 -18 1 -9 3554 274 1
 -18 -1 -9 3872 283 1
 -18 -1 -9 3427 291 1
 -18 1 -9 4062 300 1
 -18 -1 -10 392 138 1
 -18 1 -8 551 159 1
 18 1 10 371 134 1
 -18 -1 -10 565 142 1
 -18 1 -8 459 134 1
 18 1 11 562 142 1
 -18 -1 -11 506 135 1
 -18 1 -7 508 156 1
 -18 -1 -11 577 134 1
 -18 1 -7 376 129 1
 -18 1 -6 702 170 1
 -18 1 -6 810 157 1
 18 1 12 953 167 1
 -18 -1 -12 715 134 1
 -18 -1 -13 10898 441 1
 -18 1 -5 10379 482 1
 18 1 13 10705 441 1
 -18 1 -4 15981 583 1
 18 1 14 16669 536 1
 -18 -1 -14 17771 527 1
 18 1 15 8233 372 1
 -18 1 -3 8068 421 1
 -18 1 -2 944 142 1
 18 1 16 906 126 1
 18 1 17 300 85 1
 -18 1 -1 274 87 1
 -19 -1 -3 717 100 1
 19 -1 15 606 94 1
 -19 -1 -4 749 115 1
 -19 -1 -5 1724 177 1
 19 -1 14 1480 151 1
 19 1 5 1461 108 1
 -19 -1 -6 129 90 1
 -19 1 -13 324 88 1
 -19 -1 -7 167 97 1
 -19 -1 -7 51 100 1
 -19 1 -12 133 84 1
 -19 -1 -8 1775 208 1
 -19 -1 -8 2266 212 1
 -19 1 -11 2206 206 1
 -19 -1 -9 212 98 1
 -19 -1 -9 557 146 1
 -19 1 -10 196 94 1
 -19 1 -10 334 106 1
 -19 1 -9 224 100 1
 -19 1 -9 344 109 1
 -19 -1 -10 82 85 1
 -19 -1 -11 2057 200 1
 -19 1 -8 1654 197 1
 -19 1 -8 1923 198 1
 -19 1 -7 3343 248 1
 -19 1 -7 2655 255 1
 -19 -1 -12 3489 242 1
 -19 1 -6 2452 212 1
 19 1 13 2476 195 1
 -19 1 -6 1825 206 1
 19 1 14 101 78 1
 -19 1 -5 51 81 1
 -19 1 -5 0 85 1
 19 1 15 376 93 1
 -19 1 -4 562 103 1
 19 1 16 54 52 1
 -19 1 -3 83 66 1
 -20 -1 -7 139 62 1
 -20 -1 -8 3811 222 1
 -20 -1 -9 1867 166 1
 -20 -1 -10 1998 170 1
 -20 1 -10 1356 155 1
 -20 1 -9 132 91 1
 -20 -1 -11 55 76 1
 -20 1 -8 505 117 1
 -20 1 -7 0 71 1
 0 2 -16 428 74 1
 0 -2 16 265 66 1
 0 -2 15 1743 181 1
 0 2 -15 1498 152 1
 0 -2 14 2279 228 1
 0 2 -14 2139 199 1
 0 -2 13 2021 244 1
 0 2 -13 2083 226 1
 0 -2 12 329 132 1
 0 2 -12 244 107 1
 0 2 -11 27126 2046 1
 0 -2 11 24967 803 1
 0 2 -11 24902 708 1
 0 -2 11 27053 1812 1
 0 -2 10 463 293 1
 0 2 -10 534 121 1
 0 2 -10 392 110 1
 0 2 -10 234 224 1
 0 2 -9 50747 2597 1
 0 -2 9 49240 2112 1
 0 -2 8 2782 366 1
 0 2 -8 3331 432 1
 0 -2 7 23819 1065 1
 0 2 -7 25426 1371 1
 0 -2 6 26947 1143 1
 0 2 -6 29677 1472 1
 0 2 -5 7613 302 1
 0 2 -5 8184 595 1
 0 -2 5 7495 455 1
 0 2 -4 2990 691 1
 0 -2 4 2439 539 1
 0 -2 3 21552 836 1
 0 2 -3 21644 1003 1
 0 -2 2 510757 3131 1
 0 2 -2 510027 3620 1
 0 2 -1 47451 864 1
 0 -2 1 47414 829 1
 0 2 0 409206 1805 1
 0 2 1 17808 1186 1
 0 -2 -1 17218 702 1
 0 2 2 786303 2652 1
 0 -2 -2 792664 2340 1
 0 2 3 241075 1773 1
 0 2 3 243787 2070 1
 0 -2 -3 244732 3055 1
 0 -2 -4 37986 1448 1
 0 2 4 36568 786 1
 0 2 4 38426 999 1
 0 -2 -5 35503 1464 1
 0 2 5 36247 1040 1
 0 2 5 35839 756 1
 0 2 6 2132 410 1
 0 -2 -6 2172 806 1
 0 2 6 2343 596 1
 0 -2 -7 33211 2134 1
 0 2 7 34438 1064 1
 0 -2 -8 965 293 1
 0 2 8 1238 243 1
 0 -2 -9 23189 1751 1
 0 2 9 23643 1369 1
 0 2 10 9452 925 1
 0 -2 -10 10007 1219 1
 0 -2 -11 2112 694 1
 0 2 11 2381 265 1
 0 2 11 1632 480 1
 0 2 12 1524 509 1
 0 -2 -12 1751 630 1
 0 2 12 1162 203 1
 0 2 12 957 204 1
 0 2 13 9373 532 1
 0 2 14 6189 413 1
 0 2 15 11751 551 1
 0 2 16 16740 559 1
 0 2 17 4319 251 1
 0 2 18 448 69 1
 1 -2 17 195 49 1
 -1 2 -17 185 52 1
 -1 -2 16 332 62 1
 -1 -2 15 384 89 1
 -1 2 -16 294 80 1
 1 -2 16 377 96 1
 1 2 -15 158 72 1
 1 2 -14 368 102 1
 1 -2 15 196 88 1
 -1 2 -15 199 86 1
 -1 -2 14 0 86 1
 1 -2 14 2 92 1
 -1 -2 13 0 110 1
 -1 2 -14 25 91 1
 1 2 -13 0 101 1
 1 -2 13 23 110 1
 -1 2 -13 44 99 1
 -1 -2 12 151 117 1
 1 2 -12 318 133 1
 1 -2 12 935 168 1
 1 2 -11 813 141 1
 -1 -2 11 737 165 1
 -1 2 -12 891 148 1
 -1 -2 10 3602 580 1
 1 -2 11 3648 281 1
 1 -2 11 3654 629 1
 1 2 -10 3627 247 1
 1 2 -10 4320 748 1
 1 2 -10 3197 211 1
 -1 2 -11 4685 786 1
 -1 2 -11 3574 245 1
 -1 -2 10 3609 292 1
 1 -2 10 13016 1096 1
 -1 -2 9 12568 1069 1
 1 2 -9 14111 1320 1
 -1 2 -10 13666 1316 1
 1 -2 9 738 269 1
 -1 -2 8 364 189 1
 -1 2 -9 362 202 1
 1 2 -8 147 203 1
 1 2 -7 909 325 1
 1 -2 8 1081 224 1
 -1 -2 7 990 211 1
 -1 2 -8 1311 326 1
 -1 -2 6 4421 478 1
 -1 2 -7 4550 574 1
 1 2 -6 4530 574 1
 1 -2 7 4811 480 1
 1 2 -5 357 212 1
 1 -2 6 309 186 1
 -1 2 -6 293 222 1
 -1 -2 5 145 132 1
 -1 2 -5 257 239 1
 1 2 -4 268 259 1
 -1 2 -5 166 94 1
 -1 -2 4 291 194 1
 1 -2 5 239 192 1
 1 -2 4 42485 1205 1
 -1 2 -4 41109 786 1
 -1 2 -4 44657 1506 1
 1 2 -3 46023 1519 1
 -1 -2 3 44062 1255 1
 1 2 -2 24638 1273 1
 -1 2 -3 23613 827 1
 1 -2 3 25474 1074 1
 -1 2 -3 23251 1265 1
 -1 -2 2 25458 1132 1
 -1 2 -2 116226 1009 1
 -1 -2 1 119455 1184 1
 -1 2 -2 121946 998 1
 1 -2 2 116676 1108 1
 1 2 -1 116335 1269 1
 -1 2 -2 118822 1272 1
 -1 2 -1 590 71 1
 -1 2 -1 601 46 1
 -1 -2 0 522 61 1
 -1 2 -1 585 64 1
 -1 2 0 57683 751 1
 -1 2 0 58270 759 1
 -1 -2 -1 58424 706 1
 -1 2 1 8401 251 1
 -1 2 1 7964 239 1
 1 2 2 8237 233 1
 1 -2 -1 7958 309 1
 1 2 2 8473 235 1
 -1 -2 -2 7766 218 1
 1 2 3 114670 1250 1
 1 2 3 110242 1252 1
 -1 2 2 110568 1523 1
 1 2 3 109456 1314 1
 1 -2 -2 110871 2237 1
 -1 -2 -3 107554 1596 1
 1 2 4 29851 347 1
 -1 -2 -4 32800 803 1
 -1 2 3 30053 533 1
 -1 -2 -4 33324 655 1
 1 -2 -3 29560 783 1
 1 2 4 29354 491 1
 1 2 4 29829 377 1
 -1 2 3 29166 474 1
 -1 -2 -5 53079 2273 1
 -1 2 4 50562 1400 1
 -1 2 4 52946 1691 1
 1 2 5 52077 1056 1
 1 -2 -4 54061 2327 1
 1 2 5 50428 1538 1
 -1 -2 -6 16419 1000 1
 -1 2 5 16311 578 1
 1 2 6 15974 417 1
 1 -2 -5 16441 986 1
 1 2 6 16542 694 1
 -1 2 5 16605 724 1
 -1 -2 -7 16009 1297 1
 -1 2 6 14645 918 1
 1 2 7 13946 487 1
 1 -2 -6 14065 1198 1
 1 2 7 14827 883 1
 -1 2 6 14417 691 1
 -1 2 7 16124 720 1
 1 -2 -7 15452 1275 1
 -1 2 7 17757 1050 1
 1 2 8 17090 989 1
 -1 -2 -8 16367 1349 1
 -1 -2 -9 9966 1038 1
 -1 2 8 10081 805 1
 1 -2 -8 8806 935 1
 1 2 9 9874 757 1
 -1 2 9 1629 524 1
 1 -2 -9 1555 641 1
 -1 -2 -10 1637 707 1
 1 2 10 1404 500 1
 1 -2 -10 15309 1516 1
 -1 2 10 15014 1214 1
 -1 -2 -11 14970 1561 1
 1 2 11 16255 1222 1
 -1 2 11 3244 334 1
 1 2 12 3498 655 1
 1 2 12 3456 331 1
 1 -2 -11 4392 977 1
 1 2 12 3756 316 1
 -1 -2 -12 4244 926 1
 -1 2 11 3656 674 1
 1 2 13 2598 290 1
 1 2 13 2590 284 1
 -1 2 12 2696 307 1
 -1 2 13 210 131 1
 1 2 14 519 158 1
 1 2 14 342 135 1
 1 2 15 155 118 1
 -1 2 14 14 130 1
 -1 2 15 94 110 1
 1 2 16 10 105 1
 -1 2 16 1 93 1
 1 2 17 41 81 1
 -1 2 17 94 68 1
 1 2 18 0 57 1
 -2 2 -17 218 64 1
 -2 -2 15 185 69 1
 2 -2 17 204 72 1
 2 2 -15 99 57 1
 2 -2 16 0 76 1
 -2 2 -16 67 81 1
 2 2 -14 0 74 1
 -2 -2 14 0 85 1
 -2 2 -15 148 98 1
 2 2 -13 96 85 1
 -2 -2 13 7 101 1
 2 -2 15 44 86 1
 -2 -2 12 1488 208 1
 2 2 -12 1643 186 1
 -2 2 -14 1551 185 1
 2 -2 14 1689 197 1
 -2 -2 11 385 149 1
 2 2 -11 282 107 1
 -2 2 -13 373 128 1
 2 -2 13 362 127 1
 -2 -2 10 9198 490 1
 -2 2 -12 10489 1279 1
 2 -2 12 10779 1135 1
 -2 2 -12 10322 459 1
 2 2 -10 11701 1353 1
 2 2 -10 9590 429 1
 -2 -2 10 11035 1212 1
 2 -2 12 10857 519 1
 -2 2 -11 197 122 1
 2 2 -9 326 104 1
 -2 2 -11 365 361 1
 2 -2 11 156 220 1
 2 2 -9 618 327 1
 2 2 -9 183 87 1
 -2 -2 9 351 245 1
 2 -2 11 138 107 1
 -2 2 -10 9413 1120 1
 2 -2 10 9513 932 1
 2 2 -8 10342 1168 1
 -2 -2 8 8460 941 1
 2 2 -7 13445 1259 1
 -2 2 -9 12716 1220 1
 -2 -2 7 12289 987 1
 2 -2 9 13168 1019 1
 2 -2 8 269 144 1
 -2 2 -8 170 195 1
 -2 -2 6 170 107 1
 2 2 -6 51 168 1
 -2 2 -7 3219 455 1
 2 2 -5 4116 507 1
 2 -2 7 3244 362 1
 -2 -2 5 3529 374 1
 2 2 -4 66714 2278 1
 2 -2 6 63335 1811 1
 -2 2 -6 63253 2242 1
 -2 -2 4 66618 1919 1
 2 -2 5 88679 1783 1
 2 2 -3 89737 2215 1
 -2 -2 3 90703 1924 1
 -2 2 -5 84931 2195 1
 -2 -2 2 59039 1517 1
 2 2 -2 60123 1703 1
 2 -2 4 56463 1356 1
 -2 2 -4 55447 1681 1
 -2 -2 1 20375 776 1
 -2 2 -3 20626 546 1
 -2 2 -3 20371 830 1
 2 -2 3 19485 689 1
 2 2 -1 20565 857 1
 -2 2 -2 229 115 1
 -2 -2 0 337 134 1
 -2 2 -2 332 114 1
 -2 -2 -1 49230 511 1
 -2 2 -1 50099 753 1
 -2 -2 -1 48472 818 1
 -2 2 -1 52419 713 1
 -2 2 -1 53583 975 1
 -2 2 0 144502 1385 1
 -2 2 0 149903 1666 1
 2 -2 0 145917 1372 1
 -2 -2 -2 152694 1693 1
 2 2 3 5082 193 1
 -2 -2 -3 4363 291 1
 2 -2 -1 4015 294 1
 -2 2 1 3994 171 1
 -2 2 1 4215 268 1
 2 2 3 4542 230 1
 -2 -2 -4 103427 1746 1
 2 -2 -2 101906 2068 1
 -2 2 2 103285 1553 1
 2 2 4 97656 1310 1
 -2 -2 -5 7916 620 1
 2 -2 -3 8078 729 1
 2 2 5 8680 308 1
 2 2 5 7970 490 1
 -2 2 3 7655 492 1
 -2 -2 -5 7826 717 1
 2 -2 -4 40942 1781 1
 -2 2 4 40868 1196 1
 2 2 6 41427 1232 1
 -2 -2 -6 41700 1798 1
 -2 2 4 40490 1374 1
 -2 -2 -7 8174 901 1
 2 -2 -5 7806 867 1
 2 2 7 8105 616 1
 -2 2 5 7953 562 1
 -2 2 5 8310 685 1
 -2 2 6 94393 2389 1
 2 2 8 96590 2201 1
 -2 2 6 91678 1891 1
 -2 -2 -8 96517 3137 1
 2 -2 -6 90950 2940 1
 2 -2 -7 37316 2205 1
 -2 -2 -9 39918 2389 1
 -2 2 7 38020 1363 1
 -2 2 7 40585 1822 1
 2 2 9 40918 1691 1
 -2 2 8 36816 1804 1
 -2 -2 -10 37284 2310 1
 2 -2 -8 35227 2135 1
 2 2 10 37376 1680 1
 -2 -2 -11 11728 1439 1
 2 2 11 11338 1057 1
 2 -2 -9 11009 1305 1
 -2 2 9 10469 1082 1
 2 2 12 10414 1036 1
 2 -2 -10 9672 1264 1
 2 2 12 9585 499 1
 -2 -2 -12 10371 1382 1
 -2 -2 -13 1175 169 1
 -2 2 11 983 235 1
 -2 -2 -13 745 429 1
 2 -2 -11 1300 576 1
 2 2 13 1382 481 1
 2 2 13 1243 201 1
 2 2 13 1165 215 1
 2 2 14 3614 323 1
 2 2 14 4412 354 1
 -2 -2 -14 3496 260 1
 -2 2 12 3451 333 1
 -2 2 13 4928 375 1
 2 2 15 5350 375 1
 -2 2 14 2144 253 1
 2 2 16 2078 252 1
 2 2 17 4069 279 1
 -2 2 15 5023 308 1
 -2 2 16 117 77 1
 2 2 18 137 75 1
 2 2 19 83 45 1
 -2 2 17 0 39 1
 3 -2 17 142 69 1
 -3 -2 14 161 73 1
 -3 2 -17 127 67 1
 3 2 -14 135 60 1
 3 -2 16 63 80 1
 3 2 -13 202 79 1
 -3 -2 13 158 94 1
 -3 2 -16 159 86 1
 -3 2 -15 242 108 1
 -3 -2 12 230 131 1
 3 -2 15 316 119 1
 3 2 -12 167 93 1
 -3 2 -14 5375 335 1
 -3 -2 11 5428 388 1
 3 2 -11 5584 321 1
 3 -2 14 5447 358 1
 -3 -2 10 134 114 1
 3 2 -10 132 109 1
 3 -2 13 113 99 1
 -3 2 -13 135 109 1
 -3 2 -12 1970 203 1
 3 2 -9 2054 196 1
 3 2 -9 2133 592 1
 -3 2 -12 2109 549 1
 3 -2 12 1955 241 1
 3 -2 12 2390 557 1
 -3 -2 9 1763 479 1
 3 2 -9 1621 173 1
 -3 -2 8 38923 2074 1
 3 2 -8 47370 2552 1
 -3 2 -11 40545 2389 1
 3 -2 11 42242 2038 1
 3 -2 10 12503 1073 1
 -3 -2 7 11161 1064 1
 3 2 -7 13526 1297 1
 -3 2 -10 12487 1276 1
 -3 -2 6 626 225 1
 -3 2 -9 276 163 1
 3 2 -6 910 278 1
 3 -2 9 847 214 1
 -3 2 -8 2264 596 1
 -3 -2 5 2384 513 1
 3 -2 8 2418 490 1
 3 2 -5 2588 602 1
 3 2 -4 51735 2026 1
 -3 2 -7 45698 1925 1
 -3 -2 4 48479 1688 1
 3 -2 7 48636 1615 1
 3 -2 6 10421 629 1
 -3 -2 3 11020 719 1
 3 2 -3 10827 786 1
 -3 2 -6 9761 763 1
 -3 2 -5 6218 583 1
 3 2 -2 6433 593 1
 3 -2 5 6348 479 1
 -3 -2 2 6464 543 1
 -3 2 -4 20469 741 1
 -3 -2 1 20604 700 1
 3 -2 4 20202 642 1
 3 2 -1 21369 807 1
 -3 2 -4 21222 454 1
 -3 -2 0 145574 1880 1
 3 -2 3 149987 1960 1
 -3 2 -3 144582 2627 1
 -3 2 -3 143388 1535 1
 -3 -2 -1 50630 1130 1
 -3 2 -2 50787 774 1
 -3 2 -2 49896 1275 1
 -3 2 -2 49822 918 1
 -3 2 -1 3515 129 1
 -3 2 -1 2600 117 1
 -3 -2 -3 9191 374 1
 -3 2 0 7641 264 1
 3 2 3 8428 168 1
 3 -2 0 9481 331 1
 -3 2 0 8417 322 1
 -3 -2 -4 126468 2037 1
 3 -2 -1 121269 2003 1
 3 2 4 126504 1347 1
 -3 2 1 127662 1478 1
 3 2 4 126886 1382 1
 3 -2 -2 8961 507 1
 -3 -2 -5 9194 490 1
 3 2 5 9455 354 1
 -3 2 2 8025 301 1
 3 2 6 69090 1547 1
 3 2 6 67936 915 1
 3 -2 -3 69554 2260 1
 -3 -2 -6 71779 2110 1
 -3 -2 -6 69835 2249 1
 3 2 7 284807 3307 1
 -3 -2 -7 291529 4830 1
 3 -2 -4 285955 4760 1
 -3 2 4 279730 3350 1
 -3 2 5 62829 1743 1
 3 -2 -5 66398 2563 1
 3 2 8 64342 1799 1
 -3 -2 -8 68857 2728 1
 -3 2 6 53733 1593 1
 -3 -2 -9 53819 2498 1
 3 2 9 54793 1725 1
 3 -2 -6 52262 2305 1
 3 -2 -7 6707 845 1
 3 2 10 6532 604 1
 -3 -2 -10 7187 946 1
 -3 2 7 6507 543 1
 3 2 11 10931 995 1
 -3 -2 -11 10862 1424 1
 3 -2 -8 10132 1274 1
 -3 -2 -12 71771 3562 1
 3 2 12 71293 2543 1
 3 -2 -9 69621 3291 1
 -3 2 10 11401 674 1
 3 2 13 12415 571 1
 3 -2 -10 12463 1496 1
 -3 -2 -13 12445 1596 1
 3 2 13 12766 1213 1
 -3 -2 -13 10982 466 1
 3 2 13 10568 551 1
 -3 -2 -14 576 122 1
 3 2 14 779 167 1
 -3 2 11 860 222 1
 3 2 14 868 165 1
 -3 2 12 834 182 1
 -3 -2 -15 1187 161 1
 3 2 16 686 170 1
 -3 2 13 439 156 1
 -3 2 14 1090 189 1
 3 2 17 1082 168 1
 -3 2 15 87 83 1
 3 2 18 119 82 1
 -3 2 16 450 78 1
 3 2 19 589 87 1
 4 -2 18 257 61 1
 -4 -2 14 295 68 1
 -4 2 -18 364 70 1
 4 -2 17 900 124 1
 -4 2 -17 1018 129 1
 -4 -2 13 1232 151 1
 4 2 -13 907 108 1
 -4 -2 12 2978 250 1
 4 2 -12 2507 203 1
 -4 2 -16 2322 223 1
 4 -2 16 2721 237 1
 4 -2 15 5047 331 1
 -4 -2 11 4585 340 1
 -4 2 -15 4557 316 1
 4 2 -11 4435 279 1
 -4 2 -14 4782 340 1
 4 -2 14 5135 360 1
 4 2 -10 5260 313 1
 4 2 -9 223 109 1
 4 -2 13 395 123 1
 -4 2 -13 105 107 1
 4 -2 12 1959 507 1
 4 -2 12 1992 224 1
 -4 -2 8 2361 528 1
 -4 2 -12 2053 227 1
 4 2 -8 2857 678 1
 4 2 -8 2066 191 1
 4 2 -8 1762 182 1
 -4 2 -12 2592 634 1
 4 2 -7 1543 499 1
 -4 2 -11 1354 481 1
 -4 -2 7 1456 429 1
 4 -2 11 1694 465 1
 4 2 -6 7429 1003 1
 4 -2 10 6193 769 1
 -4 -2 6 5714 798 1
 -4 2 -10 6517 922 1
 -4 2 -9 3179 621 1
 4 -2 9 3122 504 1
 4 2 -5 3892 688 1
 -4 -2 5 3015 530 1
 4 2 -4 2090 495 1
 -4 -2 4 1871 435 1
 4 -2 8 2240 435 1
 -4 2 -8 1664 465 1
 4 2 -3 4447 487 1
 -4 2 -7 4085 470 1
 4 -2 7 4231 371 1
 -4 -2 3 4155 408 1
 4 2 -2 31 156 1
 -4 -2 2 5 100 1
 4 -2 6 22 101 1
 -4 2 -6 2 150 1
 4 -2 5 38253 1186 1
 -4 2 -5 39108 1412 1
 -4 -2 1 39135 1288 1
 -4 2 -5 38770 744 1
 -4 2 -4 4960 298 1
 -4 -2 0 5530 479 1
 4 -2 4 5475 409 1
 -4 -2 0 5345 399 1
 -4 2 -4 5172 548 1
 -4 2 -4 3965 202 1
 -4 2 -3 61571 1062 1
 -4 -2 -1 58593 1357 1
 -4 -2 -2 179246 2351 1
 -4 2 -2 172785 1968 1
 -4 2 -2 173749 2385 1
 -4 2 -1 80239 1498 1
 -4 -2 -3 78596 1630 1
 -4 2 -1 81003 1543 1
 4 2 4 53528 734 1
 -4 2 0 52035 1065 1
 -4 -2 -4 54095 1312 1
 4 -2 -1 25158 1049 1
 4 2 5 26902 745 1
 -4 -2 -5 26182 1127 1
 -4 2 1 26432 850 1
 4 2 6 10355 533 1
 -4 2 2 10014 535 1
 4 -2 -2 10891 769 1
 -4 -2 -6 9809 736 1
 4 -2 -3 34354 1556 1
 -4 -2 -7 34015 1564 1
 -4 2 3 34814 1086 1
 -4 -2 -7 34981 1544 1
 4 2 7 32550 637 1
 4 2 7 33928 1087 1
 -4 2 4 129161 2521 1
 4 -2 -4 120887 3408 1
 -4 -2 -8 125675 3561 1
 4 2 8 122373 2407 1
 4 -2 -5 84777 2867 1
 -4 2 5 85897 2095 1
 -4 -2 -9 89632 3058 1
 4 2 9 85430 2037 1
 -4 2 6 95257 2509 1
 -4 -2 -10 90576 3683 1
 4 2 10 94418 2528 1
 4 -2 -6 92222 3418 1
 4 2 11 61854 2136 1
 -4 2 7 63301 2014 1
 4 -2 -7 63105 2896 1
 -4 -2 -11 61121 3109 1
 4 2 12 81957 2656 1
 -4 -2 -12 79622 3787 1
 4 -2 -8 80012 3508 1
 -4 -2 -13 20345 1965 1
 4 2 13 18165 659 1
 -4 2 9 16224 764 1
 4 2 13 16622 646 1
 4 2 13 19083 1334 1
 -4 -2 -13 16140 577 1
 4 -2 -9 18419 1700 1
 -4 -2 -14 5408 358 1
 4 2 14 6213 441 1
 4 2 14 5668 435 1
 -4 2 10 6748 562 1
 -4 -2 -15 822 140 1
 -4 2 11 765 183 1
 4 2 15 1056 191 1
 -4 2 12 3 147 1
 -4 -2 -16 3 103 1
 4 2 17 0 105 1
 -4 2 13 231 127 1
 4 2 18 166 99 1
 -4 2 14 36 95 1
 4 2 19 4 64 1
 -4 2 15 18 62 1
 -5 -2 13 375 82 1
 5 -2 18 375 76 1
 -5 2 -18 385 86 1
 -5 -2 12 358 106 1
 5 -2 17 480 109 1
 -5 2 -17 559 115 1
 5 2 -12 440 93 1
 -5 -2 11 290 135 1
 -5 2 -16 145 96 1
 5 2 -11 150 90 1
 5 -2 16 317 118 1
 -5 -2 10 5933 401 1
 -5 2 -15 6596 363 1
 5 -2 15 7182 405 1
 5 2 -10 7143 345 1
 5 2 -9 910 148 1
 -5 2 -14 1102 195 1
 5 -2 14 1038 192 1
 5 -2 13 2645 271 1
 -5 2 -13 2331 253 1
 5 2 -8 2702 237 1
 5 2 -8 2194 201 1
 5 -2 12 11489 1138 1
 -5 -2 7 9796 1137 1
 5 2 -7 9636 387 1
 5 -2 12 10123 524 1
 5 2 -7 10478 429 1
 -5 2 -12 11078 501 1
 -5 2 -12 11028 1317 1
 -5 2 -11 3470 698 1
 5 2 -6 3766 765 1
 5 -2 11 3223 569 1
 5 2 -5 3955 723 1
 -5 2 -10 3049 671 1
 5 -2 10 2807 519 1
 -5 -2 5 2959 586 1
 -5 2 -9 3075 627 1
 -5 -2 4 2703 524 1
 5 2 -4 3844 665 1
 5 -2 9 2876 465 1
 -5 -2 3 5973 675 1
 -5 2 -8 6216 776 1
 5 2 -3 6375 777 1
 5 -2 8 6042 617 1
 -5 -2 2 821 253 1
 -5 -2 2 701 217 1
 5 -2 7 601 203 1
 -5 2 -7 607 237 1
 -5 2 -6 6426 608 1
 -5 -2 1 5683 568 1
 5 -2 6 6062 504 1
 -5 2 -6 6218 286 1
 -5 -2 0 30869 1242 1
 -5 2 -5 32298 1507 1
 -5 2 -5 31617 779 1
 5 -2 5 32134 1077 1
 -5 -2 -1 2437 303 1
 -5 2 -4 2650 349 1
 -5 2 -4 2539 217 1
 -5 2 -3 723 286 1
 -5 2 -3 950 243 1
 -5 2 -2 23860 771 1
 -5 2 -2 23272 675 1
 -5 -2 -3 23785 785 1
 -5 2 -1 6551 368 1
 -5 -2 -4 6634 403 1
 -5 2 0 10384 537 1
 -5 -2 -5 11972 684 1
 5 2 5 12184 419 1
 5 2 5 11658 363 1
 5 2 6 14680 549 1
 -5 2 1 14270 644 1
 5 -2 -1 14806 789 1
 -5 -2 -6 15477 858 1
 5 2 7 21053 749 1
 -5 2 2 22421 838 1
 -5 -2 -7 22699 1135 1
 5 -2 -2 21733 1067 1
 -5 -2 -8 95215 2942 1
 5 -2 -3 90842 2803 1
 -5 2 3 90807 2105 1
 5 2 8 91370 2006 1
 -5 -2 -8 87630 2797 1
 5 -2 -4 33665 1815 1
 5 2 9 31213 1251 1
 -5 2 4 32249 1346 1
 -5 -2 -9 34348 1916 1
 5 -2 -5 21323 1565 1
 -5 -2 -10 22134 1703 1
 5 2 10 20786 1114 1
 -5 2 5 21534 1194 1
 -5 2 5 20445 1187 1
 -5 -2 -11 456 316 1
 -5 2 6 413 230 1
 5 2 11 538 267 1
 5 -2 -6 425 325 1
 -5 -2 -12 2540 601 1
 5 2 12 2780 423 1
 -5 2 7 2563 395 1
 5 -2 -7 2394 520 1
 5 2 13 2071 253 1
 5 2 13 2045 255 1
 5 -2 -8 2964 769 1
 -5 -2 -13 1948 224 1
 -5 2 8 2151 307 1
 -5 -2 -13 2488 743 1
 5 2 13 2819 549 1
 -5 2 9 669 189 1
 -5 -2 -14 1104 568 1
 5 -2 -9 766 442 1
 5 2 14 797 179 1
 5 2 14 798 183 1
 -5 -2 -14 940 169 1
 -5 2 10 1775 272 1
 -5 -2 -15 1379 189 1
 5 2 15 1579 216 1
 5 2 16 14454 641 1
 -5 2 11 14486 786 1
 5 2 17 192 104 1
 -5 -2 -17 412 91 1
 -5 2 12 409 130 1
 -5 2 13 2133 213 1
 5 2 18 2177 196 1
 5 2 19 1343 148 1
 -5 2 14 1208 152 1
 5 2 20 1058 96 1
 -5 2 15 773 89 1
 6 -2 18 422 83 1
 -6 2 -18 363 79 1
 -6 -2 12 290 88 1
 6 2 -12 333 66 1
 6 2 -11 1894 158 1
 -6 -2 11 1718 188 1
 6 -2 17 1892 180 1
 -6 2 -16 345 124 1
 6 -2 16 232 96 1
 -6 -2 10 128 102 1
 6 2 -10 326 103 1
 -6 2 -15 322 117 1
 6 2 -9 596 113 1
 6 -2 15 295 103 1
 6 -2 14 2580 261 1
 -6 2 -14 2725 247 1
 6 2 -8 2980 234 1
 -6 -2 8 2667 300 1
 6 2 -7 6303 338 1
 -6 2 -13 5357 367 1
 6 -2 13 5536 812 1
 -6 -2 7 4830 438 1
 -6 -2 7 4747 824 1
 6 -2 13 5528 390 1
 6 -2 12 1305 202 1
 6 2 -6 1585 177 1
 -6 -2 6 1559 486 1
 -6 -2 6 1054 211 1
 6 -2 12 1505 420 1
 -6 2 -12 1783 225 1
 -6 -2 5 18092 1550 1
 6 -2 11 20339 1374 1
 -6 2 -11 19949 1653 1
 -6 -2 4 40771 2162 1
 6 -2 10 39586 1818 1
 -6 2 -10 38844 2197 1
 -6 -2 3 357 223 1
 6 -2 9 218 179 1
 -6 2 -9 413 255 1
 6 -2 8 8280 655 1
 -6 2 -8 7484 779 1
 -6 -2 2 7860 782 1
 6 -2 7 12898 730 1
 -6 2 -7 13299 892 1
 -6 -2 1 11972 858 1
 -6 -2 0 22295 1255 1
 -6 2 -6 21423 702 1
 -6 2 -6 21924 1192 1
 6 -2 6 21836 1040 1
 -6 2 -6 22958 1483 1
 -6 2 -5 4905 535 1
 -6 -2 -1 3819 434 1
 -6 2 -5 4616 317 1
 6 -2 5 4626 383 1
 -6 2 -4 783 151 1
 -6 2 -4 763 231 1
 -6 -2 -2 897 224 1
 -6 -2 -3 26177 1215 1
 -6 2 -3 25196 999 1
 -6 2 -3 25938 1228 1
 -6 2 -2 18333 783 1
 -6 -2 -4 15950 760 1
 -6 2 -2 17209 712 1
 -6 2 -1 18 112 1
 6 2 5 11 81 1
 -6 -2 -6 57855 1971 1
 -6 2 0 61758 1699 1
 6 2 6 60607 1222 1
 6 2 7 20532 732 1
 -6 -2 -7 21460 1153 1
 -6 2 1 19842 884 1
 -6 2 2 55630 1759 1
 6 2 8 55271 1536 1
 6 -2 -2 57898 2201 1
 -6 -2 -8 57703 2315 1
 -6 -2 -9 2363 390 1
 6 -2 -3 2292 350 1
 -6 2 3 2771 324 1
 -6 -2 -9 2280 378 1
 6 2 9 2374 247 1
 -6 -2 -10 1186 309 1
 -6 2 4 1606 286 1
 6 -2 -4 986 254 1
 -6 2 4 1222 251 1
 6 2 10 1338 217 1
 6 -2 -5 608 391 1
 -6 2 5 326 225 1
 6 2 11 302 212 1
 -6 -2 -11 702 424 1
 -6 -2 -12 3158 796 1
 6 2 12 2449 447 1
 6 -2 -6 2761 642 1
 -6 2 6 2456 485 1
 -6 -2 -13 17747 1833 1
 -6 2 7 16093 757 1
 -6 2 7 18832 1273 1
 6 2 13 14629 624 1
 -6 -2 -13 14482 580 1
 6 2 13 13131 631 1
 6 -2 -7 17907 1673 1
 -6 -2 -14 6763 416 1
 6 -2 -8 7370 1167 1
 6 2 14 6692 458 1
 -6 -2 -14 6893 1205 1
 -6 2 8 6245 533 1
 6 2 14 5878 446 1
 6 2 15 10598 560 1
 -6 2 9 11632 680 1
 -6 -2 -15 10076 487 1
 -6 2 10 3 128 1
 6 2 16 1 122 1
 -6 -2 -16 124 99 1
 -6 2 11 4 141 1
 -6 -2 -17 61 95 1
 6 2 17 4 108 1
 -6 2 11 4 134 1
 -6 -2 -18 71 70 1
 6 2 18 121 106 1
 6 2 19 136 77 1
 -6 2 13 85 84 1
 6 2 20 183 54 1
 -6 2 14 375 74 1
 7 -2 19 1 42 1
 -7 -2 12 1 48 1
 -7 2 -18 0 69 1
 -7 -2 11 81 74 1
 7 2 -11 23 57 1
 7 -2 18 0 61 1
 7 2 -10 1109 136 1
 -7 2 -17 1061 152 1
 7 -2 17 790 139 1
 -7 -2 10 826 147 1
 7 -2 16 405 119 1
 -7 -2 9 188 142 1
 -7 2 -16 131 103 1
 7 2 -9 108 85 1
 -7 2 -15 1869 236 1
 -7 -2 8 1789 262 1
 7 -2 15 1897 226 1
 7 2 -8 1965 202 1
 -7 -2 7 4637 411 1
 7 2 -7 4739 302 1
 7 -2 14 4419 341 1
 -7 2 -14 4644 350 1
 -7 -2 6 160 215 1
 7 2 -6 318 115 1
 7 -2 13 455 172 1
 7 -2 13 430 282 1
 -7 -2 6 302 161 1
 -7 2 -13 551 179 1
 7 -2 12 15 96 1
 -7 -2 5 15 245 1
 -7 2 -12 150 122 1
 7 2 -5 107 86 1
 -7 -2 5 260 145 1
 7 -2 12 15 212 1
 -7 2 -11 1779 537 1
 -7 -2 4 1177 449 1
 7 -2 11 1975 448 1
 -7 2 -10 84 218 1
 7 -2 10 377 142 1
 -7 -2 3 507 231 1
 7 -2 9 20539 1187 1
 -7 2 -9 19613 1433 1
 -7 -2 2 20519 1477 1
 -7 2 -8 29905 1710 1
 -7 -2 1 29863 1713 1
 7 -2 8 29807 1396 1
 -7 2 -7 75829 2264 1
 7 -2 7 82243 2008 1
 -7 -2 0 79138 2425 1
 -7 2 -7 80290 2789 1
 7 -2 6 62325 1632 1
 -7 -2 -1 61846 1968 1
 -7 2 -6 57097 1219 1
 -7 2 -6 59704 2220 1
 -7 2 -5 1289 287 1
 -7 2 -5 1674 486 1
 -7 -2 -2 1107 381 1
 -7 -2 -3 7555 592 1
 -7 2 -4 6656 570 1
 -7 2 -4 6995 459 1
 -7 2 -3 19436 900 1
 -7 2 -3 20294 1062 1
 -7 -2 -4 17794 994 1
 -7 2 -2 228 129 1
 -7 -2 -5 500 183 1
 7 2 6 3663 225 1
 -7 -2 -6 2899 332 1
 -7 2 -1 3985 369 1
 -7 -2 -7 38083 1881 1
 -7 2 0 39803 1602 1
 7 2 7 38089 1144 1
 7 2 8 29986 988 1
 -7 2 1 29530 1261 1
 -7 -2 -8 30273 1572 1
 -7 -2 -9 7531 889 1
 7 2 9 6947 575 1
 -7 2 2 7357 720 1
 -7 -2 -9 6952 881 1
 -7 2 3 225 141 1
 -7 -2 -10 530 276 1
 -7 -2 -10 664 310 1
 7 2 10 556 204 1
 -7 2 3 499 214 1
 -7 2 4 3926 619 1
 -7 -2 -11 3821 753 1
 -7 -2 -12 5273 958 1
 -7 2 5 5286 714 1
 7 -2 -5 5130 878 1
 -7 -2 -13 3716 923 1
 -7 -2 -13 2554 287 1
 -7 2 6 3192 364 1
 7 2 13 2680 308 1
 7 2 13 2813 292 1
 -7 2 6 3429 615 1
 -7 -2 -14 5987 370 1
 -7 -2 -14 6632 1149 1
 -7 2 7 6090 495 1
 7 2 14 5676 387 1
 7 2 15 631 195 1
 -7 2 8 580 206 1
 -7 -2 -15 552 183 1
 -7 2 9 1417 252 1
 -7 -2 -16 1226 174 1
 7 2 16 1428 198 1
 7 2 17 1158 195 1
 -7 2 10 772 223 1
 -7 -2 -17 844 159 1
 7 2 18 283 117 1
 -7 2 11 69 107 1
 -7 -2 -18 172 77 1
 -7 2 12 324 102 1
 7 2 19 686 123 1
 7 2 20 700 92 1
 -7 2 13 546 85 1
 -8 2 -19 226 46 1
 -8 -2 11 259 68 1
 8 -2 19 158 49 1
 8 -2 18 0 69 1
 8 2 -10 76 57 1
 -8 2 -18 114 76 1
 -8 -2 10 7 82 1
 8 2 -9 968 123 1
 8 -2 17 714 129 1
 -8 2 -17 967 164 1
 -8 -2 8 264 150 1
 -8 2 -16 526 146 1
 8 2 -8 248 93 1
 8 -2 16 498 139 1
 -8 2 -15 1151 199 1
 -8 -2 7 836 192 1
 8 2 -7 1099 150 1
 8 -2 15 1167 184 1
 -8 2 -14 1798 232 1
 8 2 -6 2140 194 1
 -8 -2 6 1869 263 1
 8 -2 14 1950 233 1
 -8 -2 5 1334 454 1
 8 -2 13 1077 175 1
 -8 -2 5 1064 215 1
 8 2 -5 1266 159 1
 8 -2 13 1510 463 1
 -8 2 -13 1304 197 1
 -8 -2 4 13622 670 1
 8 -2 12 14202 1187 1
 8 2 -4 13703 487 1
 8 -2 12 13227 580 1
 -8 2 -12 12970 582 1
 -8 -2 4 14453 1497 1
 8 -2 11 43136 1961 1
 -8 -2 3 46390 2533 1
 -8 2 -10 19474 1578 1
 -8 -2 2 22669 1758 1
 8 -2 10 19855 1303 1
 8 -2 9 3279 505 1
 -8 -2 1 3557 674 1
 -8 2 -9 2717 564 1
 -8 -2 0 5979 807 1
 8 -2 8 6462 665 1
 -8 2 -8 7327 1005 1
 -8 2 -8 6935 806 1
 -8 2 -7 16440 1379 1
 -8 -2 -1 15578 1197 1
 8 -2 7 16706 978 1
 -8 2 -6 26659 1454 1
 -8 -2 -2 24984 1262 1
 8 -2 6 25628 1017 1
 -8 2 -6 24469 862 1
 -8 2 -5 1543 472 1
 -8 2 -5 1201 317 1
 -8 -2 -3 1111 410 1
 -8 -2 -4 2098 394 1
 -8 2 -4 3276 492 1
 -8 2 -4 2571 345 1
 -8 2 -3 729 168 1
 -8 2 -3 816 204 1
 -8 -2 -5 578 142 1
 -8 -2 -6 5708 633 1
 -8 2 -2 4600 538 1
 8 2 6 4619 329 1
 -8 -2 -7 104488 3109 1
 -8 2 -1 122968 2957 1
 -8 2 0 67868 2027 1
 -8 -2 -8 67274 2356 1
 -8 2 1 3186 600 1
 -8 -2 -9 4238 823 1
 -8 2 2 526 216 1
 -8 2 2 370 241 1
 -8 -2 -10 704 304 1
 -8 -2 -10 431 217 1
 -8 2 3 24496 1562 1
 -8 -2 -11 22234 1768 1
 -8 -2 -12 8061 1215 1
 -8 2 4 7977 977 1
 8 2 13 13741 559 1
 -8 -2 -13 18718 1854 1
 -8 2 5 15378 710 1
 -8 2 5 18182 1367 1
 -8 -2 -13 12923 568 1
 -8 2 5 14161 756 1
 8 2 14 382 114 1
 -8 2 6 758 215 1
 -8 -2 -14 474 457 1
 -8 2 6 757 323 1
 -8 -2 -14 407 155 1
 8 2 15 3874 346 1
 -8 -2 -15 3631 318 1
 -8 2 7 3994 436 1
 8 2 16 5837 407 1
 -8 -2 -16 5680 374 1
 -8 2 8 6080 496 1
 8 2 17 6413 408 1
 -8 -2 -17 5360 341 1
 -8 2 9 6395 506 1
 -8 2 10 3704 361 1
 8 2 18 3529 275 1
 -8 2 11 294 110 1
 8 2 19 314 109 1
 8 2 20 15 56 1
 -8 2 12 40 65 1
 9 -2 19 92 51 1
 -9 2 -19 1 43 1
 -9 -2 10 1 58 1
 -9 2 -18 81 80 1
 -9 -2 9 43 87 1
 9 2 -9 1 54 1
 9 -2 18 26 74 1
 -9 -2 8 538 160 1
 -9 2 -17 726 152 1
 9 2 -8 615 116 1
 9 -2 17 448 122 1
 9 -2 16 16 99 1
 9 2 -7 71 83 1
 -9 -2 7 169 112 1
 -9 2 -16 219 118 1
 -9 2 -15 3432 326 1
 -9 -2 6 3442 380 1
 9 -2 15 3578 318 1
 9 2 -6 4123 274 1
 -9 -2 5 2 133 1
 -9 2 -14 97 135 1
 9 2 -5 114 92 1
 9 -2 14 204 129 1
 9 2 -4 10902 464 1
 -9 -2 4 10181 672 1
 9 -2 13 9428 540 1
 -9 2 -13 10181 563 1
 -9 -2 3 114 113 1
 -9 2 -12 102 134 1
 9 2 -3 83 118 1
 9 -2 12 214 216 1
 9 -2 12 66 96 1
 -9 -2 3 83 268 1
 -9 -2 2 229 358 1
 9 -2 11 254 279 1
 -9 2 -11 176 130 1
 -9 -2 1 1875 559 1
 9 -2 10 1302 351 1
 -9 -2 0 16 190 1
 9 -2 9 16 153 1
 -9 2 -9 99 191 1
 -9 -2 -1 8841 993 1
 9 -2 8 9850 805 1
 -9 2 -8 10675 995 1
 -9 2 -8 9439 1133 1
 -9 -2 -2 2192 436 1
 9 -2 7 2582 392 1
 -9 2 -7 3345 615 1
 -9 2 -6 1238 248 1
 -9 2 -6 1541 436 1
 -9 -2 -3 748 288 1
 -9 2 -5 6901 550 1
 -9 2 -5 7434 751 1
 -9 -2 -4 6778 710 1
 -9 2 -4 16271 1331 1
 -9 2 -4 14491 1076 1
 -9 -2 -5 12622 1196 1
 -9 -2 -6 113843 2952 1
 -9 2 -3 119984 2755 1
 -9 2 -3 122276 2992 1
 -9 2 -2 74779 2611 1
 -9 2 -2 75736 2613 1
 -9 -2 -7 69741 2714 1
 -9 2 -1 73456 2432 1
 -9 2 -1 75004 2551 1
 -9 -2 -8 70667 2685 1
 -9 2 0 35534 1841 1
 -9 2 0 34600 1718 1
 -9 -2 -9 34263 1980 1
 -9 2 1 65986 2608 1
 -9 2 1 57599 2318 1
 -9 -2 -10 58713 2784 1
 -9 -2 -11 25677 1981 1
 -9 2 2 27653 1812 1
 -9 -2 -11 23752 1965 1
 -9 2 3 236 275 1
 -9 -2 -12 329 261 1
 -9 2 4 6841 478 1
 9 2 13 6471 401 1
 -9 -2 -13 6050 393 1
 -9 -2 -13 7541 1175 1
 -9 2 4 5803 517 1
 -9 2 5 251 300 1
 9 2 14 17 153 1
 -9 -2 -14 109 115 1
 -9 2 5 17 142 1
 -9 2 5 17 138 1
 -9 -2 -14 646 376 1
 -9 2 6 534 204 1
 -9 -2 -15 402 142 1
 9 2 15 453 148 1
 -9 -2 -16 854 188 1
 -9 2 7 1104 255 1
 9 2 16 1107 205 1
 -9 2 8 808 212 1
 -9 -2 -17 952 166 1
 9 2 17 1177 196 1
 -9 2 9 1349 237 1
 9 2 18 1389 196 1
 9 2 19 1108 150 1
 -9 2 10 992 185 1
 -9 2 10 725 139 1
 9 2 20 135 69 1
 -9 2 11 182 75 1
 -10 2 -19 42 36 1
 -10 -2 9 0 58 1
 10 -2 19 66 47 1
 -10 -2 8 0 84 1
 10 2 -8 81 58 1
 10 -2 18 0 68 1
 -10 2 -18 81 59 1
 10 2 -7 17 71 1
 -10 -2 7 82 101 1
 -10 2 -17 9 95 1
 10 -2 17 2 90 1
 10 -2 16 110 105 1
 10 2 -6 0 81 1
 -10 -2 6 0 125 1
 -10 2 -16 0 116 1
 -10 -2 5 0 129 1
 10 2 -5 78 89 1
 -10 2 -15 0 118 1
 10 -2 15 201 132 1
 10 -2 14 1363 219 1
 -10 -2 4 1297 256 1
 -10 2 -14 1583 242 1
 10 2 -4 1518 180 1
 -10 -2 3 4728 449 1
 10 2 -3 5039 318 1
 -10 2 -13 5251 391 1
 10 -2 13 4764 374 1
 10 2 -2 8092 509 1
 -10 -2 2 8150 531 1
 10 -2 12 7874 911 1
 -10 2 -12 8281 481 1
 -10 -2 2 7130 599 1
 -10 -2 2 7873 1211 1
 10 -2 12 7970 464 1
 -10 -2 1 8252 1229 1
 -10 2 -11 6500 398 1
 -10 -2 1 7209 481 1
 10 2 -1 7154 454 1
 10 -2 11 7389 841 1
 10 -2 11 6750 397 1
 -10 -2 1 6426 546 1
 -10 -2 0 744 397 1
 10 -2 10 894 345 1
 -10 2 -9 299 351 1
 10 -2 9 44 128 1
 -10 -2 -1 15 208 1
 -10 -2 -2 1053 382 1
 10 -2 8 887 288 1
 -10 2 -8 991 410 1
 -10 -2 -3 8861 940 1
 -10 2 -7 11486 1151 1
 10 -2 7 10021 741 1
 -10 2 -6 3645 678 1
 -10 -2 -4 3932 662 1
 -10 2 -6 3389 463 1
 -10 -2 -5 135 247 1
 -10 2 -5 325 204 1
 -10 2 -5 223 254 1
 -10 2 -4 1641 311 1
 -10 -2 -6 1726 347 1
 -10 2 -4 1577 339 1
 -10 -2 -7 37 149 1
 -10 2 -3 155 207 1
 -10 2 -3 37 187 1
 -10 -2 -8 38187 2080 1
 -10 2 -2 42881 2037 1
 -10 2 -2 42638 2030 1
 -10 -2 -9 26493 1906 1
 -10 2 -1 28605 1788 1
 -10 2 -1 26469 1703 1
 -10 2 0 1059 407 1
 -10 2 0 1347 447 1
 -10 -2 -10 751 350 1
 -10 -2 -11 2996 763 1
 -10 -2 -11 2544 644 1
 -10 2 1 3271 683 1
 -10 -2 -12 4064 770 1
 -10 2 2 3510 359 1
 10 2 12 4085 290 1
 -10 -2 -12 4673 809 1
 -10 2 2 4678 748 1
 -10 2 2 3452 331 1
 -10 2 3 753 232 1
 -10 -2 -13 809 327 1
 -10 2 3 578 338 1
 -10 2 3 320 181 1
 10 2 13 133 118 1
 -10 2 4 3175 406 1
 10 2 14 4020 335 1
 -10 2 4 3665 395 1
 -10 2 5 150 166 1
 10 2 15 17 127 1
 10 2 16 156 128 1
 -10 2 6 437 189 1
 10 2 17 2618 288 1
 -10 2 7 2187 300 1
 -10 2 8 1080 224 1
 10 2 18 1275 179 1
 -10 2 9 545 157 1
 10 2 19 679 132 1
 -10 2 10 157 88 1
 10 2 20 2 58 1
 10 2 21 0 37 1
 -10 2 11 28 37 1
 -11 2 -19 552 68 1
 11 -2 19 637 82 1
 -11 -2 7 3381 257 1
 11 -2 18 2932 204 1
 11 2 -7 3367 173 1
 -11 2 -18 3560 200 1
 11 -2 17 181 92 1
 11 2 -6 221 89 1
 -11 2 -17 238 84 1
 -11 -2 6 164 116 1
 -11 -2 5 164 114 1
 -11 2 -16 203 116 1
 11 2 -5 125 86 1
 11 -2 16 207 120 1
 -11 2 -15 4163 349 1
 11 -2 15 4136 332 1
 11 2 -4 4544 289 1
 -11 -2 4 4628 413 1
 -11 -2 3 869 214 1
 -11 2 -14 942 195 1
 11 2 -3 807 139 1
 11 -2 14 776 173 1
 -11 2 -13 325 150 1
 11 -2 13 326 166 1
 -11 -2 2 354 163 1
 -11 -2 1 415 380 1
 11 -2 12 362 140 1
 -11 -2 1 337 172 1
 -11 -2 1 393 153 1
 11 2 -1 283 123 1
 -11 2 -12 412 141 1
 11 -2 11 10948 494 1
 -11 2 -11 10812 494 1
 -11 -2 0 10609 655 1
 -11 2 -11 10321 445 1
 -11 -2 0 11100 550 1
 11 2 0 10358 534 1
 11 -2 10 772 284 1
 11 -2 10 831 160 1
 -11 -2 -1 1192 516 1
 -11 -2 -1 892 181 1
 -11 2 -10 771 143 1
 -11 -2 -1 966 220 1
 -11 -2 -2 1971 585 1
 11 -2 9 2598 437 1
 -11 2 -9 3225 804 1
 -11 2 -8 19260 1741 1
 11 -2 8 17244 1132 1
 -11 -2 -3 15868 1492 1
 -11 2 -7 3193 594 1
 -11 -2 -4 3117 583 1
 11 -2 7 3154 418 1
 -11 2 -6 1723 487 1
 -11 -2 -5 1408 410 1
 -11 2 -6 1536 319 1
 -11 -2 -6 16563 1390 1
 -11 2 -5 20661 1594 1
 -11 2 -5 18381 1224 1
 -11 -2 -7 106105 3552 1
 -11 2 -4 107869 3149 1
 -11 2 -4 113959 3674 1
 -11 2 -3 133213 4052 1
 -11 2 -3 128650 3766 1
 -11 -2 -8 124088 4110 1
 -11 2 -2 168531 4373 1
 -11 -2 -9 167758 4770 1
 -11 2 -2 168271 4321 1
 -11 -2 -10 23335 1906 1
 -11 2 -1 23892 1736 1
 -11 2 0 2139 553 1
 -11 -2 -11 2313 667 1
 -11 -2 -11 2410 652 1
 11 2 11 1914 236 1
 -11 2 0 1739 255 1
 -11 2 0 1774 261 1
 -11 2 1 231 202 1
 11 2 12 425 132 1
 -11 2 1 546 166 1
 -11 -2 -12 6 342 1
 -11 -2 -12 250 324 1
 -11 2 1 601 190 1
 -11 -2 -13 3108 813 1
 -11 2 2 3097 391 1
 -11 2 2 3797 766 1
 11 2 13 3382 304 1
 -11 2 2 3094 390 1
 -11 2 3 5716 479 1
 11 2 14 5540 385 1
 -11 2 3 4928 490 1
 -11 2 4 89 150 1
 -11 2 4 274 182 1
 11 2 15 82 120 1
 11 2 16 1277 224 1
 -11 2 5 1149 246 1
 11 2 17 1713 241 1
 -11 2 6 1948 297 1
 11 2 18 4884 323 1
 -11 2 7 4226 388 1
 11 2 19 8781 394 1
 -11 2 8 8710 490 1
 11 2 20 2224 168 1
 -11 2 9 1557 146 1
 -11 2 10 39 38 1
 11 2 21 31 37 1
 12 -2 19 898 86 1
 -12 2 -19 1097 83 1
 -12 -2 6 448 117 1
 12 -2 18 485 102 1
 -12 2 -18 342 78 1
 -12 2 -17 3242 233 1
 12 2 -5 2902 193 1
 12 -2 17 2681 235 1
 -12 -2 5 2552 280 1
 -12 -2 4 15 122 1
 12 -2 16 133 111 1
 -12 2 -16 97 84 1
 12 2 -4 130 79 1
 12 2 -3 2099 198 1
 -12 2 -15 2154 221 1
 -12 -2 3 2007 282 1
 12 -2 15 2016 243 1
 12 2 -2 12937 492 1
 12 -2 14 12520 591 1
 -12 -2 2 12768 699 1
 -12 2 -14 12798 549 1
 12 -2 13 5832 385 1
 -12 -2 1 5956 438 1
 -12 -2 1 5476 503 1
 -12 2 -13 5651 346 1
 -12 2 -12 6052 387 1
 12 -2 12 6404 413 1
 12 2 0 6062 432 1
 -12 -2 0 5522 532 1
 -12 -2 0 6591 477 1
 -12 -2 -1 13777 632 1
 -12 2 -11 12528 512 1
 12 -2 11 12547 547 1
 -12 -2 -1 12014 717 1
 -12 2 -10 992 161 1
 -12 -2 -2 979 232 1
 12 -2 10 1058 187 1
 -12 -2 -2 1126 216 1
 -12 -2 -2 487 236 1
 -12 -2 -3 512 334 1
 12 2 3 638 171 1
 -12 2 -9 606 138 1
 -12 -2 -3 584 161 1
 12 -2 9 687 159 1
 -12 -2 -3 726 146 1
 -12 -2 -4 3592 730 1
 -12 2 -8 4669 844 1
 -12 2 -8 3790 259 1
 12 2 4 4142 299 1
 -12 -2 -4 3862 289 1
 12 -2 8 3740 510 1
 12 -2 8 3899 283 1
 12 -2 7 8070 751 1
 -12 2 -7 6760 1025 1
 -12 -2 -5 7473 998 1
 -12 -2 -6 7014 1024 1
 -12 2 -6 9114 1207 1
 -12 2 -6 7456 825 1
 -12 2 -5 13748 1287 1
 -12 2 -5 13495 1077 1
 -12 -2 -7 14155 1301 1
 -12 -2 -8 112 180 1
 -12 2 -4 357 310 1
 -12 2 -4 93 204 1
 -12 -2 -9 576 355 1
 12 2 9 378 114 1
 -12 2 -3 123 204 1
 -12 2 -3 293 98 1
 12 -2 3 552 130 1
 -12 2 -3 579 373 1
 12 2 10 11949 522 1
 -12 2 -2 10676 514 1
 -12 2 -2 11501 554 1
 -12 2 -2 11054 1237 1
 -12 -2 -10 11275 1372 1
 -12 -2 -11 193 246 1
 -12 2 -1 333 196 1
 12 2 11 630 135 1
 -12 2 -1 172 111 1
 -12 2 -1 260 126 1
 -12 -2 -12 3141 751 1
 -12 2 0 2991 352 1
 12 2 12 3354 289 1
 -12 2 0 2814 327 1
 -12 2 0 3903 821 1
 -12 -2 -12 2630 683 1
 -12 2 1 6224 498 1
 -12 2 1 5243 486 1
 -12 2 2 1871 315 1
 -12 2 2 1619 342 1
 12 2 14 1732 239 1
 12 2 15 3985 324 1
 -12 2 3 3236 402 1
 -12 2 4 1093 226 1
 12 2 16 793 165 1
 -12 2 5 266 137 1
 12 2 17 412 144 1
 12 2 18 101 98 1
 -12 2 6 210 133 1
 -12 2 7 18 98 1
 12 2 19 109 81 1
 12 2 20 0 62 1
 -12 2 8 0 76 1
 -12 2 8 0 97 1
 13 -2 19 207 53 1
 -13 -2 6 58 50 1
 13 -2 18 241 76 1
 -13 2 -18 180 62 1
 -13 -2 5 194 96 1
 13 2 -4 1844 145 1
 13 -2 17 1999 192 1
 -13 2 -17 1725 158 1
 -13 -2 4 1663 207 1
 13 2 -3 3336 230 1
 13 -2 16 2764 267 1
 -13 -2 3 2847 326 1
 -13 2 -16 2666 244 1
 13 2 -2 908 149 1
 -13 -2 2 999 210 1
 -13 2 -15 870 149 1
 13 -2 15 966 173 1
 -13 2 -14 1498 202 1
 13 -2 14 1636 253 1
 -13 -2 1 1469 267 1
 -13 -2 0 3450 328 1
 -13 -2 0 3037 383 1
 -13 2 -13 3743 280 1
 13 -2 13 3437 302 1
 -13 -2 -1 9546 535 1
 13 -2 12 8925 473 1
 -13 -2 -1 8239 609 1
 -13 2 -12 9367 436 1
 13 -2 11 18544 689 1
 -13 2 -11 19609 645 1
 -13 -2 -2 17532 875 1
 -13 -2 -2 19239 775 1
 -13 -2 -3 1627 204 1
 13 -2 10 1486 206 1
 -13 -2 -3 1292 227 1
 -13 2 -10 1406 174 1
 -13 -2 -4 8613 468 1
 -13 -2 -4 9250 1228 1
 13 -2 9 8242 410 1
 13 2 4 8386 432 1
 -13 2 -9 8345 379 1
 -13 -2 -4 8747 422 1
 -13 2 -9 8495 1154 1
 13 2 5 7051 438 1
 -13 -2 -5 6166 450 1
 -13 2 -8 6410 381 1
 -13 2 -8 6822 417 1
 -13 -2 -5 7411 1210 1
 -13 2 -8 7082 1291 1
 13 -2 8 6196 426 1
 -13 -2 -5 7180 445 1
 -13 -2 -6 6136 344 1
 -13 -2 -6 6698 348 1
 -13 -2 -6 5538 877 1
 -13 2 -7 6285 346 1
 -13 2 -7 6167 319 1
 13 2 6 5887 355 1
 13 -2 7 6413 364 1
 -13 2 -7 7660 1083 1
 -13 -2 -7 5177 332 1
 -13 -2 -7 5178 882 1
 13 -2 6 4600 308 1
 13 2 7 5011 321 1
 -13 2 -6 5565 952 1
 -13 2 -6 4941 297 1
 -13 -2 -7 4702 294 1
 -13 2 -6 5025 323 1
 -13 2 -5 2030 227 1
 -13 -2 -8 1716 588 1
 13 2 8 2108 238 1
 13 -2 5 1953 239 1
 -13 -2 -8 2058 206 1
 -13 2 -5 2166 642 1
 -13 2 -5 2036 241 1
 -13 2 -5 1437 470 1
 -13 2 -4 15162 630 1
 -13 2 -4 14343 1399 1
 -13 -2 -9 15218 1646 1
 -13 2 -4 14724 578 1
 13 -2 4 14536 607 1
 13 2 9 15937 625 1
 -13 2 -3 7659 427 1
 13 2 10 7941 404 1
 -13 2 -3 7716 403 1
 -13 -2 -10 7641 1082 1
 -13 2 -3 6961 894 1
 -13 2 -2 2163 303 1
 -13 2 -2 2012 278 1
 13 2 11 2116 263 1
 -13 2 -1 4055 366 1
 -13 2 -1 4384 384 1
 13 2 12 4570 330 1
 -13 2 0 1096 265 1
 -13 2 0 1095 279 1
 13 2 13 1363 249 1
 -13 2 1 2459 356 1
 13 2 14 3000 302 1
 -13 2 1 2880 391 1
 13 2 15 4665 362 1
 -13 2 2 3468 424 1
 -13 2 2 4605 450 1
 -13 2 3 8092 553 1
 13 2 16 7317 443 1
 -13 2 4 1755 262 1
 13 2 17 1687 215 1
 13 2 18 535 140 1
 -13 2 5 570 171 1
 13 2 19 272 103 1
 -13 2 6 143 113 1
 13 2 20 636 93 1
 -13 2 7 575 113 1
 14 -2 18 570 95 1
 -14 2 -18 536 77 1
 -14 -2 4 471 109 1
 14 -2 17 0 76 1
 -14 -2 3 86 97 1
 -14 2 -17 0 75 1
 14 2 -3 0 68 1
 14 2 -2 148 80 1
 -14 -2 2 60 110 1
 14 -2 16 96 100 1
 -14 2 -16 1 74 1
 14 -2 15 2457 253 1
 -14 -2 1 2972 311 1
 -14 2 -15 2959 243 1
 14 2 -1 3079 227 1
 -14 2 -14 5105 330 1
 14 -2 14 4774 368 1
 -14 -2 0 4999 409 1
 -14 -2 -1 789 246 1
 -14 -2 -1 610 172 1
 14 -2 13 744 177 1
 -14 2 -13 735 157 1
 14 -2 12 609 186 1
 -14 -2 -2 458 188 1
 -14 -2 -2 300 187 1
 -14 2 -12 440 145 1
 -14 -2 -3 5329 360 1
 14 -2 11 5070 335 1
 -14 -2 -3 4687 409 1
 -14 2 -11 5081 300 1
 14 -2 10 6426 418 1
 -14 2 -10 6313 368 1
 -14 -2 -4 5779 472 1
 -14 -2 -4 7059 430 1
 -14 -2 -5 237 105 1
 14 -2 9 327 119 1
 -14 -2 -5 215 116 1
 14 2 5 146 123 1
 -14 2 -9 230 110 1
 14 2 6 9078 492 1
 14 -2 8 8256 460 1
 -14 -2 -6 8562 500 1
 -14 2 -8 8188 420 1
 -14 -2 -6 9180 474 1
 -14 2 -8 9459 477 1
 -14 2 -7 16837 624 1
 -14 -2 -7 16507 621 1
 14 -2 7 16598 628 1
 -14 -2 -7 17990 637 1
 -14 2 -7 16243 584 1
 14 2 7 17474 645 1
 -14 2 -6 10800 499 1
 -14 -2 -8 11181 489 1
 -14 -2 -8 10629 447 1
 14 -2 6 10706 502 1
 14 2 8 12223 530 1
 -14 2 -6 10650 462 1
 -14 -2 -9 5539 327 1
 14 2 9 6013 385 1
 14 -2 5 5960 391 1
 -14 2 -5 5456 356 1
 -14 2 -5 5614 390 1
 14 2 10 350 152 1
 -14 2 -4 465 173 1
 -14 2 -4 447 153 1
 -14 2 -3 6785 473 1
 -14 2 -3 7630 505 1
 14 2 11 7414 463 1
 -14 2 -2 8367 539 1
 -14 2 -2 8516 554 1
 14 2 12 9597 507 1
 14 2 13 451 174 1
 -14 2 -1 547 206 1
 -14 2 -1 420 210 1
 -14 2 0 4223 414 1
 -14 2 0 4424 403 1
 14 2 14 4877 351 1
 -14 2 1 2048 290 1
 -14 2 1 1972 346 1
 14 2 15 2098 246 1
 -14 2 2 701 193 1
 -14 2 2 913 222 1
 14 2 16 986 186 1
 14 2 17 1014 184 1
 -14 2 3 985 209 1
 -14 2 4 896 184 1
 14 2 18 963 164 1
 14 2 19 1758 162 1
 -14 2 5 1338 182 1
 -14 2 6 223 72 1
 14 2 20 244 70 1
 -15 2 -18 359 59 1
 -15 -2 3 298 86 1
 15 -2 18 382 77 1
 -15 2 -17 638 97 1
 15 -2 17 523 106 1
 15 2 -2 785 92 1
 -15 -2 2 469 128 1
 -15 -2 1 814 170 1
 -15 2 -16 790 119 1
 15 2 -1 851 111 1
 15 -2 16 613 126 1
 -15 -2 0 752 179 1
 15 -2 15 902 159 1
 -15 2 -15 950 136 1
 15 2 0 1128 140 1
 -15 -2 -1 5493 422 1
 15 -2 14 5714 375 1
 -15 2 -14 6153 341 1
 -15 2 -13 4870 308 1
 -15 -2 -2 4644 382 1
 15 -2 13 4448 338 1
 -15 -2 -2 3549 405 1
 15 -2 12 9892 500 1
 -15 -2 -3 10431 561 1
 -15 2 -12 10793 466 1
 -15 -2 -4 13083 713 1
 -15 2 -11 14891 533 1
 15 -2 11 14614 611 1
 -15 -2 -4 15016 648 1
 -15 2 -10 20362 630 1
 15 -2 10 20370 696 1
 -15 -2 -5 18782 791 1
 -15 -2 -5 21370 735 1
 -15 -2 -6 11389 533 1
 -15 2 -9 11745 517 1
 15 -2 9 11499 534 1
 -15 -2 -6 10510 565 1
 15 2 6 12536 553 1
 -15 2 -9 11341 476 1
 -15 -2 -7 6001 389 1
 -15 2 -8 6309 372 1
 15 2 7 6628 419 1
 -15 -2 -7 5957 415 1
 15 -2 8 6154 394 1
 -15 2 -8 6165 393 1
 15 2 8 9286 471 1
 -15 -2 -8 8420 439 1
 15 -2 7 8566 448 1
 -15 2 -7 9157 455 1
 -15 -2 -8 9245 444 1
 -15 2 -7 8953 429 1
 15 -2 6 129 134 1
 -15 -2 -9 195 107 1
 -15 2 -6 167 134 1
 -15 -2 -9 259 114 1
 15 2 9 141 127 1
 -15 2 -6 70 102 1
 15 2 10 1298 212 1
 -15 -2 -10 1209 175 1
 -15 -2 -10 1085 183 1
 -15 2 -5 1205 213 1
 -15 2 -5 1092 202 1
 15 2 11 508 162 1
 -15 -2 -11 407 120 1
 -15 2 -4 522 172 1
 -15 2 -4 537 164 1
 -15 2 -3 338 161 1
 15 2 12 544 173 1
 -15 2 -3 298 144 1
 15 2 13 389 167 1
 -15 2 -2 230 173 1
 -15 2 -2 103 127 1
 15 2 14 29 117 1
 -15 2 -1 342 161 1
 -15 2 -1 107 154 1
 15 2 15 151 117 1
 -15 2 0 651 208 1
 -15 2 0 555 176 1
 15 2 16 261 128 1
 -15 2 1 182 140 1
 -15 2 1 267 169 1
 15 2 17 5097 337 1
 -15 2 2 4670 397 1
 -15 2 3 1454 202 1
 15 2 18 1951 189 1
 15 2 19 2796 194 1
 -15 2 4 2898 240 1
 -15 2 5 310 73 1
 15 2 20 235 56 1
 -16 -2 2 1 57 1
 16 -2 17 177 77 1
 -16 2 -17 220 59 1
 -16 -2 0 20 98 1
 16 -2 16 91 95 1
 16 2 0 127 63 1
 -16 2 -16 50 60 1
 -16 -2 -1 615 155 1
 16 -2 15 274 108 1
 16 2 1 527 98 1
 -16 2 -15 573 100 1
 -16 2 -14 112 91 1
 16 -2 14 54 100 1
 -16 -2 -2 129 140 1
 -16 -2 -3 516 174 1
 16 -2 13 619 159 1
 -16 -2 -3 436 203 1
 -16 2 -13 422 129 1
 16 -2 12 1072 171 1
 -16 2 -12 962 148 1
 -16 -2 -4 918 207 1
 -16 -2 -4 982 189 1
 -16 -2 -5 314 131 1
 -16 2 -11 403 111 1
 16 -2 11 315 122 1
 -16 -2 -5 371 154 1
 -16 -2 -6 1122 183 1
 16 -2 10 1285 192 1
 -16 -2 -6 987 189 1
 -16 2 -10 1148 160 1
 16 -2 9 9144 477 1
 -16 -2 -7 9246 482 1
 -16 2 -9 8767 427 1
 -16 -2 -7 8884 510 1
 -16 2 -9 10074 488 1
 -16 -2 -8 18191 702 1
 -16 2 -8 19136 685 1
 -16 2 -8 17838 624 1
 16 -2 8 17983 657 1
 16 2 8 20002 718 1
 -16 -2 -8 18376 677 1
 -16 2 -7 11661 505 1
 16 2 9 12628 564 1
 -16 -2 -9 12440 519 1
 -16 2 -7 12162 545 1
 -16 -2 -9 11451 513 1
 16 -2 7 12377 528 1
 -16 -2 -10 299 117 1
 -16 2 -6 550 162 1
 -16 -2 -10 300 123 1
 -16 2 -6 455 169 1
 16 2 10 470 159 1
 -16 2 -5 511 151 1
 -16 2 -5 227 133 1
 16 2 11 689 176 1
 -16 -2 -11 459 141 1
 -16 2 -4 557 170 1
 16 2 12 562 174 1
 -16 2 -4 472 163 1
 -16 -2 -12 632 143 1
 -16 2 -3 2636 323 1
 -16 -2 -13 2851 281 1
 16 2 13 2893 291 1
 -16 2 -3 2267 310 1
 16 2 14 2692 252 1
 -16 2 -2 2719 327 1
 -16 2 -2 2705 301 1
 -16 -2 -14 3305 273 1
 -16 2 -1 796 177 1
 -16 -2 -15 1287 182 1
 -16 2 -1 1252 245 1
 16 2 15 1010 176 1
 -16 2 0 127 122 1
 -16 2 0 193 142 1
 16 2 16 71 105 1
 -16 -2 -16 127 92 1
 16 2 17 495 131 1
 -16 2 1 520 143 1
 16 2 18 988 133 1
 -16 2 2 838 147 1
 16 2 19 1055 111 1
 -16 2 3 1176 141 1
 17 -2 17 359 66 1
 -17 -2 0 477 94 1
 17 2 1 934 94 1
 17 -2 16 607 108 1
 -17 2 -16 687 88 1
 -17 -2 -1 683 138 1
 -17 -2 -2 131 101 1
 17 -2 15 261 92 1
 -17 2 -15 202 78 1
 17 2 2 198 79 1
 -17 2 -14 3901 246 1
 17 -2 14 3554 271 1
 -17 -2 -3 3855 318 1
 17 -2 13 1725 201 1
 -17 2 -13 1971 195 1
 -17 -2 -4 1890 235 1
 -17 -2 -4 1548 233 1
 -17 -2 -5 2521 302 1
 -17 -2 -5 2844 287 1
 -17 2 -12 2869 242 1
 17 -2 12 2705 256 1
 -17 2 -11 149 100 1
 -17 -2 -6 143 124 1
 17 -2 11 233 119 1
 -17 -2 -6 188 112 1
 -17 -2 -7 1030 177 1
 17 -2 10 1332 196 1
 -17 2 -10 1148 169 1
 -17 -2 -7 1151 205 1
 -17 2 -9 2545 258 1
 -17 -2 -8 2166 248 1
 -17 -2 -8 2325 247 1
 -17 2 -9 2043 216 1
 17 -2 9 2670 256 1
 -17 -2 -9 3670 311 1
 -17 2 -8 3771 292 1
 -17 2 -8 4021 327 1
 -17 -2 -9 3875 311 1
 17 2 9 4277 318 1
 -17 -2 -10 2005 230 1
 -17 2 -7 2355 263 1
 -17 2 -7 1977 242 1
 17 2 10 2172 231 1
 17 2 11 5281 338 1
 -17 2 -6 4971 367 1
 -17 -2 -11 4734 322 1
 -17 2 -6 4629 355 1
 -17 2 -5 2401 272 1
 -17 -2 -12 2481 251 1
 -17 2 -5 2136 277 1
 17 2 12 2907 276 1
 17 2 13 10788 466 1
 -17 2 -4 9769 506 1
 -17 -2 -13 10088 464 1
 -17 2 -4 9241 536 1
 -17 -2 -14 5657 345 1
 -17 2 -3 4645 396 1
 -17 2 -3 5345 379 1
 17 2 14 5854 358 1
 -17 -2 -15 5587 316 1
 -17 2 -2 4928 367 1
 17 2 15 5333 328 1
 -17 2 -2 4377 377 1
 -17 2 -1 1667 216 1
 -17 2 -1 1184 209 1
 -17 -2 -16 1675 163 1
 17 2 16 1593 190 1
 -17 2 0 216 106 1
 17 2 17 11 79 1
 17 2 18 85 63 1
 -17 2 1 139 80 1
 -17 2 2 379 73 1
 17 2 19 406 61 1
 18 -2 16 387 74 1
 -18 -2 -2 356 96 1
 -18 2 -15 375 81 1
 -18 -2 -3 390 109 1
 18 -2 15 374 88 1
 18 2 3 373 75 1
 -18 2 -14 119 70 1
 -18 -2 -4 93 98 1
 18 -2 14 31 74 1
 -18 2 -13 2687 205 1
 18 -2 13 2423 207 1
 -18 -2 -5 2505 236 1
 -18 2 -12 299 101 1
 -18 -2 -6 348 123 1
 18 -2 12 249 112 1
 -18 -2 -6 289 105 1
 18 -2 11 1503 177 1
 -18 -2 -7 1107 189 1
 -18 -2 -7 1320 176 1
 -18 2 -11 1376 169 1
 -18 2 -10 1748 193 1
 -18 -2 -8 1882 222 1
 -18 -2 -8 1710 227 1
 -18 2 -9 3915 295 1
 -18 2 -9 3229 269 1
 -18 -2 -9 3031 257 1
 -18 -2 -10 6308 344 1
 -18 2 -8 6100 358 1
 -18 2 -8 6242 362 1
 -18 2 -7 241 110 1
 -18 -2 -11 8 96 1
 -18 2 -7 60 104 1
 18 2 11 203 117 1
 -18 2 -6 294 146 1
 -18 2 -6 432 141 1
 18 2 12 417 120 1
 -18 -2 -12 406 125 1
 -18 2 -5 1966 220 1
 18 2 13 1991 203 1
 -18 2 -5 1765 227 1
 -18 -2 -13 2276 207 1
 -18 2 -4 268 116 1
 -18 -2 -14 80 89 1
 18 2 14 196 103 1
 -18 2 -4 256 132 1
 -18 2 -3 167 109 1
 -18 2 -3 374 121 1
 -18 -2 -15 262 95 1
 18 2 15 171 90 1
 18 2 16 273 91 1
 -18 2 -2 231 90 1
 -18 2 -1 0 77 1
 18 2 17 22 68 1
 18 2 18 517 77 1
 -18 2 0 552 88 1
 -19 -2 -4 1977 161 1
 -19 -2 -5 3484 229 1
 19 2 5 3038 150 1
 -19 2 -14 3315 192 1
 -19 2 -13 511 105 1
 -19 -2 -6 716 128 1
 -19 -2 -7 270 111 1
 -19 2 -12 420 112 1
 -19 2 -11 5733 308 1
 -19 -2 -8 5814 312 1
 -19 2 -10 6721 348 1
 -19 -2 -9 7487 368 1
 -19 2 -9 2053 212 1
 -19 -2 -10 2450 216 1
 -19 -2 -11 861 131 1
 -19 2 -8 785 149 1
 -19 2 -8 890 146 1
 -19 2 -7 159 97 1
 -19 -2 -12 155 93 1
 -19 2 -7 62 86 1
 -19 -2 -13 2130 193 1
 -19 2 -6 1412 199 1
 -19 2 -6 1793 193 1
 19 2 13 2449 204 1
 19 2 14 6905 308 1
 -19 2 -5 5217 334 1
 -19 2 -5 5581 295 1
 -19 -2 -14 6842 299 1
 -19 2 -4 6004 302 1
 19 2 15 6645 292 1
 -19 2 -3 3207 198 1
 19 2 16 3650 201 1
 -20 -2 -7 1838 149 1
 -20 -2 -8 529 100 1
 -20 2 -11 226 83 1
 -20 -2 -9 368 91 1
 -20 2 -10 1461 157 1
 -20 -2 -10 2024 172 1
 -20 -2 -11 652 100 1
 -20 2 -9 550 112 1
 -20 -2 -12 934 124 1
 -20 2 -8 468 105 1
 -20 2 -7 288 87 1
 1 -3 16 1708 139 1
 -1 3 -16 1749 148 1
 1 3 -15 1657 137 1
 -1 -3 15 1772 140 1
 -1 -3 14 830 131 1
 -1 3 -15 1039 132 1
 1 3 -14 883 123 1
 1 -3 15 885 124 1
 1 3 -13 1487 175 1
 1 -3 14 1428 188 1
 -1 3 -14 1536 179 1
 -1 -3 13 1391 188 1
 1 -3 13 3652 294 1
 1 3 -12 3757 270 1
 -1 3 -13 3755 279 1
 -1 -3 12 3443 291 1
 -1 -3 11 1018 202 1
 -1 3 -12 1292 181 1
 1 3 -11 1310 181 1
 1 -3 12 1138 181 1
 1 3 -10 17895 1624 1
 1 3 -10 16871 559 1
 1 -3 11 16852 638 1
 1 -3 11 17138 1447 1
 1 3 -10 16389 517 1
 -1 3 -11 17029 574 1
 -1 -3 10 17191 1406 1
 -1 3 -11 17343 1582 1
 -1 -3 10 15153 632 1
 1 3 -9 6770 309 1
 -1 3 -10 6509 335 1
 -1 3 -10 6405 331 1
 -1 3 -10 7900 1003 1
 1 3 -9 6854 332 1
 1 3 -9 7636 989 1
 1 -3 10 7001 865 1
 -1 -3 9 7231 822 1
 -1 -3 8 735 325 1
 1 3 -8 581 267 1
 -1 3 -9 764 339 1
 1 -3 9 707 288 1
 -1 -3 7 19931 1334 1
 1 -3 8 20921 1371 1
 -1 3 -8 22991 1647 1
 1 3 -7 23668 1661 1
 1 3 -6 5848 911 1
 1 -3 7 5030 739 1
 -1 3 -7 5653 908 1
 -1 -3 6 4937 728 1
 1 3 -5 1689 462 1
 -1 3 -6 1530 459 1
 1 -3 6 1645 387 1
 -1 -3 5 1260 361 1
 1 -3 5 77838 1980 1
 -1 -3 4 79441 1981 1
 -1 3 -5 79329 2315 1
 1 3 -4 81920 2353 1
 -1 3 -5 74582 1306 1
 -1 3 -4 24796 691 1
 -1 3 -4 25222 1011 1
 1 -3 4 25053 883 1
 1 3 -3 25930 1018 1
 -1 -3 3 24441 886 1
 -1 3 -3 122596 2011 1
 -1 3 -3 119788 1642 1
 1 -3 3 122183 1821 1
 -1 -3 2 120578 1879 1
 1 3 -2 124880 2071 1
 -1 3 -2 46026 795 1
 -1 3 -2 45320 814 1
 -1 -3 1 44459 808 1
 -1 3 -2 44320 766 1
 1 3 -1 43749 848 1
 1 -3 2 43203 791 1
 -1 3 -1 8878 382 1
 -1 -3 0 8665 314 1
 -1 3 -1 9074 366 1
 -1 -3 -1 16927 546 1
 -1 3 0 18762 840 1
 -1 3 1 45471 520 1
 -1 3 1 45239 544 1
 1 -3 -1 43497 542 1
 1 3 2 42882 505 1
 -1 3 2 38679 1105 1
 1 3 3 37164 1028 1
 1 -3 -2 36028 1464 1
 -1 3 2 38212 1111 1
 -1 -3 -3 40494 1003 1
 1 3 3 38942 1131 1
 1 3 3 37408 1040 1
 1 3 4 103689 1306 1
 -1 -3 -4 106990 2209 1
 1 -3 -3 102508 2269 1
 1 3 4 100349 1354 1
 -1 3 3 98930 1493 1
 -1 -3 -4 106682 1626 1
 1 3 4 101647 1369 1
 1 3 5 59015 1173 1
 1 3 5 61089 1403 1
 1 3 5 61412 1059 1
 1 -3 -4 58540 2134 1
 -1 -3 -5 59840 2132 1
 -1 3 4 56924 1339 1
 1 -3 -5 1850 447 1
 1 3 6 1777 220 1
 1 3 6 1891 300 1
 -1 3 5 1956 318 1
 -1 -3 -6 1729 447 1
 -1 3 5 1770 264 1
 -1 -3 -7 41249 2013 1
 -1 3 6 40618 1435 1
 1 3 7 40817 934 1
 1 -3 -6 40635 1950 1
 1 3 7 40432 1357 1
 -1 3 6 40105 1143 1
 1 3 8 683 222 1
 -1 -3 -8 377 287 1
 -1 3 7 492 140 1
 1 -3 -7 638 354 1
 -1 3 7 521 189 1
 1 3 9 1932 308 1
 -1 3 8 2092 350 1
 1 -3 -8 1793 410 1
 -1 -3 -9 1562 431 1
 1 3 10 2562 377 1
 -1 3 9 2334 381 1
 -1 -3 -10 1884 460 1
 1 -3 -9 1962 459 1
 -1 -3 -11 2958 855 1
 1 -3 -10 3588 908 1
 1 3 11 3194 640 1
 1 3 12 2601 269 1
 1 -3 -11 2727 760 1
 -1 -3 -12 2939 740 1
 1 3 12 2310 490 1
 1 3 12 2824 264 1
 -1 3 11 2696 275 1
 -1 3 12 216 103 1
 -1 3 12 574 183 1
 1 3 13 417 139 1
 1 3 13 318 134 1
 -1 3 13 3748 350 1
 1 3 14 3202 306 1
 1 3 14 3942 363 1
 -1 3 14 16951 664 1
 1 3 15 16760 636 1
 1 3 16 14099 568 1
 -1 3 15 15895 588 1
 1 3 17 13583 477 1
 -1 3 16 13569 472 1
 -1 3 17 3329 205 1
 1 3 18 3045 196 1
 2 3 -15 676 78 1
 -2 3 -17 704 84 1
 2 -3 16 235 75 1
 2 3 -14 377 84 1
 -2 -3 14 437 93 1
 -2 3 -16 321 87 1
 2 -3 15 1817 191 1
 2 3 -13 2384 205 1
 -2 3 -15 1888 192 1
 -2 -3 13 2085 203 1
 -2 3 -14 67 86 1
 -2 -3 12 22 94 1
 2 3 -12 140 91 1
 2 -3 14 29 87 1
 -2 3 -13 2562 232 1
 2 -3 13 2591 237 1
 2 3 -11 2286 214 1
 -2 -3 11 2152 240 1
 -2 -3 10 434 131 1
 2 -3 12 435 139 1
 2 3 -10 583 134 1
 2 3 -10 504 135 1
 -2 3 -12 472 123 1
 2 -3 11 3150 629 1
 2 3 -9 2896 233 1
 -2 -3 9 3366 596 1
 -2 3 -11 2484 231 1
 2 3 -9 2391 576 1
 2 -3 11 1981 232 1
 2 3 -9 2914 216 1
 -2 3 -11 2846 545 1
 2 3 -8 14481 1411 1
 -2 3 -10 12704 1298 1
 -2 -3 8 12293 1121 1
 2 -3 10 13537 1160 1
 2 3 -7 8308 1070 1
 -2 3 -9 7818 1019 1
 -2 -3 7 7004 868 1
 2 -3 9 8487 913 1
 -2 -3 6 425 324 1
 2 3 -6 569 409 1
 -2 3 -8 426 375 1
 2 -3 8 473 323 1
 2 3 -5 16074 1342 1
 2 -3 7 14137 1084 1
 -2 3 -7 14329 1266 1
 -2 -3 5 13430 1054 1
 -2 -3 4 818 244 1
 2 3 -4 969 281 1
 2 -3 6 806 225 1
 -2 3 -6 918 270 1
 2 3 -3 9383 917 1
 2 -3 5 9274 782 1
 -2 -3 3 9199 810 1
 -2 3 -5 9110 903 1
 -2 -3 2 6151 574 1
 2 3 -2 6334 632 1
 -2 3 -4 5807 431 1
 2 -3 4 5867 533 1
 -2 3 -4 6445 630 1
 -2 3 -3 7223 313 1
 -2 3 -3 6891 271 1
 2 -3 3 6851 284 1
 -2 -3 1 7016 302 1
 -2 3 -3 6703 242 1
 2 -3 2 7331 199 1
 -2 3 -2 5984 133 1
 -2 -3 0 7446 201 1
 -2 3 -2 6213 155 1
 -2 3 -2 6070 162 1
 -2 3 -1 89579 1321 1
 -2 3 -1 88810 1452 1
 -2 -3 -1 89349 1415 1
 -2 -3 -1 91546 1087 1
 -2 -3 -2 945 180 1
 -2 3 0 813 191 1
 -2 3 0 684 197 1
 -2 -3 -3 141179 2018 1
 -2 3 1 146663 2136 1
 2 -3 -2 12029 814 1
 2 3 4 12666 452 1
 -2 3 2 12175 657 1
 -2 -3 -4 10440 616 1
 2 3 4 10530 572 1
 2 3 5 60688 1107 1
 -2 -3 -5 59236 1593 1
 2 3 5 60097 1193 1
 2 3 5 59451 1216 1
 -2 -3 -5 61434 2002 1
 2 -3 -3 60525 2024 1
 -2 3 3 57628 1434 1
 2 -3 -4 44655 1715 1
 -2 -3 -6 48948 1811 1
 2 3 6 44963 1111 1
 2 3 6 42931 867 1
 2 3 6 44871 767 1
 -2 3 4 43827 1150 1
 -2 -3 -6 48949 1493 1
 2 3 7 132526 2253 1
 -2 3 5 129940 2201 1
 2 -3 -5 134500 3362 1
 -2 -3 -7 136140 3468 1
 2 3 7 128199 1486 1
 2 3 8 14747 992 1
 2 -3 -6 14415 1393 1
 -2 -3 -8 15640 1540 1
 -2 3 6 14613 902 1
 -2 -3 -9 2858 581 1
 2 -3 -7 2641 472 1
 -2 3 7 2831 301 1
 2 3 9 3264 412 1
 2 -3 -8 8392 1109 1
 -2 -3 -10 8700 1190 1
 2 3 10 9472 849 1
 2 3 11 30903 1594 1
 -2 -3 -11 30598 2254 1
 2 -3 -9 29574 2075 1
 -2 -3 -12 11111 1485 1
 2 3 12 10640 1059 1
 2 3 12 9562 487 1
 2 -3 -10 10407 1354 1
 -2 -3 -13 3428 854 1
 2 3 13 2892 316 1
 2 3 13 2799 624 1
 -2 3 11 2905 375 1
 2 -3 -11 3176 841 1
 2 3 13 2670 300 1
 2 3 14 550 159 1
 2 3 14 411 139 1
 -2 3 12 344 140 1
 -2 3 13 294 143 1
 2 3 15 318 121 1
 2 3 15 380 154 1
 2 3 16 969 191 1
 -2 3 14 813 192 1
 2 3 17 0 91 1
 -2 3 15 3 97 1
 2 3 18 147 90 1
 -2 3 16 183 91 1
 2 3 19 148 53 1
 -2 3 17 85 50 1
 3 -3 17 109 57 1
 3 3 -14 8 48 1
 -3 -3 14 99 55 1
 -3 -3 13 246 85 1
 3 3 -13 230 85 1
 -3 3 -16 66 70 1
 3 -3 16 75 68 1
 3 3 -12 700 135 1
 -3 -3 12 567 144 1
 3 -3 15 374 110 1
 -3 3 -15 517 125 1
 -3 -3 11 6430 397 1
 3 3 -11 6176 347 1
 3 -3 14 6264 372 1
 -3 3 -14 5844 371 1
 3 3 -10 1425 184 1
 -3 -3 10 1194 202 1
 -3 3 -13 1574 192 1
 3 -3 13 1475 199 1
 -3 3 -12 1024 179 1
 3 -3 12 942 184 1
 3 -3 12 1214 466 1
 -3 -3 9 953 412 1
 3 3 -9 968 156 1
 3 3 -9 863 159 1
 3 3 -9 1205 503 1
 3 3 -8 45 345 1
 -3 3 -11 210 294 1
 -3 -3 8 400 245 1
 3 -3 11 44 174 1
 -3 3 -11 161 100 1
 3 3 -8 83 75 1
 3 -3 11 141 101 1
 3 3 -8 45 81 1
 -3 -3 7 535 220 1
 3 -3 10 261 165 1
 -3 3 -10 216 305 1
 3 3 -7 25 234 1
 3 3 -6 2985 628 1
 -3 -3 6 2831 529 1
 -3 3 -9 2678 576 1
 3 -3 9 2646 498 1
 3 3 -5 4234 666 1
 -3 3 -8 3337 595 1
 3 -3 8 3890 546 1
 -3 -3 5 3190 521 1
 -3 -3 4 4178 475 1
 3 -3 7 4414 467 1
 3 3 -4 4162 530 1
 -3 3 -7 3740 517 1
 -3 -3 3 3081 327 1
 3 -3 6 2786 280 1
 3 3 -3 3660 400 1
 -3 3 -6 3101 361 1
 3 -3 5 1182 170 1
 -3 -3 2 1264 200 1
 -3 3 -5 1595 244 1
 3 3 -2 1462 232 1
 -3 3 -4 13095 503 1
 3 -3 4 13126 644 1
 -3 -3 1 13579 689 1
 -3 3 -4 13015 709 1
 -3 3 -3 138749 1556 1
 3 -3 3 139397 1823 1
 -3 3 -3 136522 1743 1
 -3 3 -2 228258 2390 1
 -3 3 -2 221265 2191 1
 -3 -3 -1 225127 1955 1
 -3 -3 -1 228892 2804 1
 -3 -3 -2 162817 1896 1
 -3 3 -1 159981 1743 1
 -3 3 -1 157151 1633 1
 -3 3 -1 163868 1998 1
 -3 3 0 470967 3508 1
 -3 3 0 463230 3016 1
 -3 -3 -3 473272 3609 1
 -3 -3 -4 169748 2214 1
 3 3 4 168705 1821 1
 3 -3 -1 167119 2157 1
 -3 3 1 170433 1466 1
 -3 3 1 170172 2157 1
 -3 3 2 86341 1239 1
 3 3 5 88687 1301 1
 3 -3 -2 87837 2200 1
 -3 -3 -5 90900 2033 1
 -3 3 2 90129 1881 1
 -3 3 3 45026 768 1
 3 3 6 47186 899 1
 3 3 6 48418 782 1
 3 -3 -3 49398 1472 1
 -3 -3 -6 49357 1498 1
 -3 3 3 46279 1090 1
 -3 -3 -6 47946 1281 1
 -3 -3 -7 15310 793 1
 3 -3 -4 14027 834 1
 3 3 7 11711 307 1
 3 3 7 12473 506 1
 -3 -3 -7 15008 890 1
 -3 3 4 12807 582 1
 -3 -3 -8 43874 2199 1
 -3 3 5 42606 1464 1
 3 -3 -5 42998 2109 1
 3 3 8 42140 1414 1
 -3 -3 -9 25162 1828 1
 3 -3 -6 24114 1679 1
 3 3 9 24652 1185 1
 -3 3 6 24865 1164 1
 3 3 10 14709 1004 1
 -3 -3 -10 15484 1558 1
 -3 3 7 15174 939 1
 3 -3 -7 14425 1402 1
 3 -3 -8 10724 1152 1
 3 3 11 10903 854 1
 -3 -3 -11 10664 1260 1
 3 -3 -9 6274 1099 1
 3 3 12 6413 842 1
 -3 -3 -12 7135 1268 1
 3 3 13 6596 435 1
 -3 -3 -13 6829 1220 1
 3 3 13 7307 888 1
 -3 3 10 6163 500 1
 3 -3 -10 6950 1139 1
 3 3 13 6156 423 1
 3 3 14 843 168 1
 -3 3 11 570 178 1
 3 3 14 929 182 1
 3 3 15 54 106 1
 -3 3 12 0 157 1
 3 3 15 26 124 1
 3 3 16 649 166 1
 -3 3 13 287 146 1
 3 3 17 158 121 1
 -3 3 14 254 152 1
 3 3 18 120 92 1
 -3 3 15 85 87 1
 -3 3 16 42 55 1
 3 3 19 0 53 1
 -4 3 -18 95 45 1
 -4 3 -17 5 62 1
 4 3 -13 1 54 1
 4 -3 17 1 64 1
 -4 -3 13 135 71 1
 -4 3 -16 4372 269 1
 4 3 -12 4324 251 1
 4 -3 16 4054 252 1
 -4 -3 12 4513 271 1
 4 -3 15 188 101 1
 4 3 -11 444 109 1
 -4 -3 11 184 118 1
 -4 3 -15 262 118 1
 -4 3 -14 8967 463 1
 4 -3 14 8858 460 1
 -4 -3 10 8638 481 1
 4 3 -10 9719 433 1
 -4 3 -13 127 128 1
 4 -3 13 133 123 1
 4 3 -9 20 92 1
 4 3 -9 12 82 1
 4 -3 12 278 267 1
 -4 -3 8 181 192 1
 4 3 -8 73 95 1
 4 3 -8 122 100 1
 4 -3 12 171 121 1
 -4 3 -12 193 117 1
 -4 -3 7 243 213 1
 4 -3 11 759 322 1
 -4 3 -11 531 143 1
 4 3 -7 282 259 1
 4 3 -7 298 104 1
 -4 -3 6 4295 657 1
 4 3 -6 5439 841 1
 4 -3 10 5153 690 1
 -4 3 -10 4790 746 1
 -4 3 -9 34558 1883 1
 -4 -3 5 33058 1677 1
 4 -3 9 34866 1663 1
 4 3 -5 36627 2006 1
 -4 3 -8 4022 598 1
 4 3 -4 4175 623 1
 4 -3 8 4783 557 1
 -4 -3 4 4400 568 1
 -4 -3 3 743 246 1
 4 -3 7 911 257 1
 4 3 -3 1003 309 1
 -4 3 -7 960 298 1
 -4 -3 2 1596 304 1
 -4 3 -6 1194 244 1
 4 -3 6 2147 298 1
 -4 3 -5 21012 601 1
 4 -3 5 21550 854 1
 -4 -3 1 23028 938 1
 -4 3 -5 20659 937 1
 -4 -3 0 634 186 1
 -4 3 -4 572 142 1
 -4 3 -4 549 132 1
 4 -3 4 480 166 1
 -4 3 -4 544 199 1
 -4 -3 0 550 210 1
 -4 3 -3 70501 1264 1
 -4 -3 -1 72719 1620 1
 -4 3 -3 69167 1074 1
 -4 -3 -2 1003 225 1
 -4 3 -2 1197 267 1
 -4 3 -2 1076 203 1
 -4 3 -1 6907 444 1
 -4 -3 -3 6883 479 1
 -4 3 -1 7104 461 1
 -4 3 0 62048 1323 1
 -4 3 0 58584 1109 1
 -4 -3 -4 61661 1421 1
 -4 3 1 10370 503 1
 4 -3 -1 10322 496 1
 4 3 5 10380 285 1
 4 3 5 10520 388 1
 -4 -3 -5 10105 532 1
 -4 3 1 10089 384 1
 4 -3 -2 4757 424 1
 4 3 6 4512 266 1
 -4 3 2 4631 364 1
 -4 3 2 4437 277 1
 -4 -3 -6 5140 435 1
 -4 3 3 10690 527 1
 4 3 7 10777 547 1
 -4 -3 -7 11421 905 1
 4 -3 -3 11204 854 1
 -4 3 3 10238 664 1
 -4 -3 -7 11015 808 1
 4 3 7 11490 468 1
 4 3 8 196306 2796 1
 -4 3 4 196650 2639 1
 4 -3 -4 200600 4276 1
 -4 3 4 203317 3281 1
 -4 -3 -8 203812 4003 1
 -4 3 5 53877 1483 1
 -4 3 5 58517 1731 1
 4 -3 -5 56855 2326 1
 4 3 9 54296 1549 1
 -4 -3 -9 59993 2535 1
 4 -3 -6 15972 1517 1
 4 3 10 15090 1031 1
 -4 -3 -10 16599 1682 1
 -4 3 6 14950 1068 1
 4 3 11 2852 497 1
 -4 3 7 2582 474 1
 -4 -3 -11 3337 825 1
 4 -3 -7 2618 657 1
 4 -3 -8 1800 572 1
 4 3 12 1827 404 1
 -4 -3 -12 1753 598 1
 -4 3 9 2790 350 1
 4 3 13 3261 552 1
 4 -3 -9 3687 811 1
 4 3 13 2591 288 1
 4 3 13 2952 297 1
 -4 -3 -13 2807 802 1
 -4 -3 -14 0 285 1
 4 -3 -10 77 236 1
 -4 3 10 170 154 1
 4 3 14 451 157 1
 4 3 14 354 144 1
 4 3 15 8928 491 1
 4 3 15 9399 540 1
 4 3 16 636 170 1
 -4 3 12 389 154 1
 4 3 17 2333 248 1
 -4 3 13 1889 244 1
 -4 3 14 329 124 1
 4 3 18 528 120 1
 4 3 19 370 92 1
 -4 3 15 465 98 1
 -4 3 16 169 48 1
 4 3 20 227 54 1
 -5 3 -18 393 69 1
 -5 -3 13 339 59 1
 5 -3 17 182 77 1
 -5 -3 12 22 66 1
 5 3 -12 30 57 1
 -5 3 -17 163 76 1
 -5 3 -16 3233 252 1
 -5 -3 11 3219 263 1
 5 3 -11 3651 234 1
 5 -3 16 2841 230 1
 -5 3 -15 101 102 1
 5 3 -10 55 83 1
 5 -3 15 6 87 1
 -5 -3 10 6 109 1
 5 -3 14 315 116 1
 5 3 -9 396 136 1
 -5 3 -14 488 153 1
 5 -3 13 37 100 1
 5 3 -8 6 90 1
 -5 3 -13 6 112 1
 5 3 -8 6 88 1
 5 -3 12 1835 226 1
 -5 3 -12 1855 216 1
 5 3 -7 1619 179 1
 5 3 -7 1650 191 1
 5 -3 12 2016 488 1
 -5 -3 7 1425 507 1
 -5 3 -11 4560 317 1
 5 -3 11 5115 742 1
 -5 -3 6 5144 751 1
 -5 3 -10 1101 428 1
 5 -3 10 1329 389 1
 -5 -3 5 1080 358 1
 -5 3 -9 1162 366 1
 -5 -3 4 430 245 1
 5 -3 9 523 211 1
 5 -3 8 24270 1238 1
 -5 3 -8 23573 1429 1
 -5 -3 3 23801 1314 1
 -5 3 -7 290 222 1
 5 -3 7 375 208 1
 -5 -3 2 469 227 1
 -5 -3 2 385 264 1
 -5 -3 1 46606 1548 1
 -5 3 -6 43549 1620 1
 -5 -3 1 48776 1784 1
 5 -3 6 47997 1507 1
 -5 3 -5 3019 368 1
 5 -3 5 2909 332 1
 -5 3 -5 2969 263 1
 -5 3 -5 2477 182 1
 -5 -3 0 2961 405 1
 -5 3 -4 18898 747 1
 -5 3 -4 20012 1177 1
 -5 -3 -1 19951 1034 1
 -5 3 -3 1867 292 1
 -5 -3 -2 1652 261 1
 -5 3 -3 1660 207 1
 -5 -3 -3 68416 1688 1
 -5 3 -2 68176 1462 1
 -5 3 -2 69549 1701 1
 -5 3 -1 5922 478 1
 5 3 4 5377 203 1
 -5 -3 -4 7083 571 1
 -5 3 -1 6534 501 1
 5 3 5 40139 942 1
 -5 3 0 41697 1149 1
 5 3 5 38499 645 1
 -5 3 0 41448 1289 1
 -5 -3 -5 40486 1384 1
 5 -3 -1 14877 781 1
 -5 3 1 14992 786 1
 5 3 6 14977 488 1
 -5 -3 -6 14886 846 1
 -5 3 1 14979 664 1
 -5 3 2 31070 1023 1
 5 3 7 31021 897 1
 5 -3 -2 31629 1395 1
 -5 3 2 30688 1260 1
 -5 -3 -7 31592 1441 1
 5 3 8 517 143 1
 -5 3 3 483 140 1
 -5 -3 -8 776 267 1
 -5 -3 -8 679 230 1
 -5 3 3 310 134 1
 5 -3 -3 343 184 1
 5 3 9 80253 1896 1
 -5 3 4 80894 1955 1
 -5 3 4 83251 2312 1
 -5 -3 -9 85206 3084 1
 5 -3 -4 81314 2865 1
 -5 -3 -9 80197 2780 1
 5 -3 -5 8840 971 1
 5 3 10 8346 654 1
 -5 -3 -10 8797 1069 1
 -5 3 5 8914 757 1
 -5 -3 -11 16887 1670 1
 -5 3 6 17913 1184 1
 5 3 11 16552 1043 1
 5 -3 -6 17685 1541 1
 5 -3 -7 8670 1144 1
 -5 -3 -12 9074 1257 1
 -5 3 7 9392 877 1
 -5 3 8 29076 1034 1
 5 -3 -8 34122 2328 1
 -5 -3 -13 33815 2609 1
 5 3 13 28102 894 1
 5 3 13 31307 883 1
 5 3 14 11085 552 1
 -5 -3 -14 10489 1473 1
 -5 3 9 8999 605 1
 -5 -3 -14 9236 451 1
 5 3 14 9669 551 1
 5 3 15 4 120 1
 -5 3 10 4 141 1
 -5 -3 -15 4 93 1
 5 3 15 172 148 1
 -5 3 11 59 142 1
 5 3 16 332 130 1
 5 3 17 1933 235 1
 -5 3 12 1761 237 1
 5 3 18 170 106 1
 -5 3 13 218 136 1
 5 3 19 81 77 1
 -5 3 14 21 83 1
 -5 3 15 148 59 1
 5 3 20 216 69 1
 -6 -3 12 105 55 1
 6 3 -12 121 50 1
 -6 3 -18 52 55 1
 -6 3 -17 515 111 1
 6 -3 17 556 102 1
 6 3 -11 476 95 1
 -6 -3 11 198 77 1
 -6 -3 10 2590 246 1
 -6 3 -16 2613 237 1
 6 -3 16 2402 205 1
 6 3 -10 2712 201 1
 6 3 -9 4806 294 1
 -6 3 -15 4073 321 1
 6 -3 15 3888 289 1
 6 -3 14 2801 260 1
 -6 3 -14 2970 275 1
 6 3 -8 3153 243 1
 6 3 -8 2833 222 1
 6 3 -7 4254 305 1
 -6 3 -13 3499 320 1
 6 -3 13 3632 330 1
 6 3 -7 3537 257 1
 -6 -3 6 2704 583 1
 6 3 -6 2663 194 1
 -6 3 -12 2735 255 1
 6 3 -6 2681 211 1
 6 -3 12 2288 231 1
 6 -3 12 2878 588 1
 -6 -3 5 1394 416 1
 6 -3 11 1204 363 1
 -6 -3 4 3240 630 1
 6 -3 10 3762 579 1
 -6 -3 3 4307 754 1
 6 -3 9 4025 598 1
 -6 3 -9 4447 721 1
 -6 3 -8 863 320 1
 -6 -3 2 710 343 1
 6 -3 8 1118 321 1
 -6 -3 1 345 205 1
 -6 3 -7 391 201 1
 6 -3 7 528 195 1
 6 -3 6 51964 1622 1
 -6 -3 0 50746 1897 1
 -6 3 -6 50705 1740 1
 -6 3 -6 48331 1102 1
 -6 3 -5 6075 449 1
 -6 -3 -1 6865 698 1
 6 -3 5 6962 579 1
 -6 3 -5 6240 727 1
 -6 -3 -2 2495 426 1
 -6 3 -4 3103 342 1
 -6 3 -4 3182 500 1
 -6 -3 -3 28154 1244 1
 -6 3 -3 27381 1014 1
 -6 3 -3 28512 1299 1
 -6 3 -2 748 305 1
 -6 -3 -4 683 326 1
 -6 3 -2 693 326 1
 -6 3 -1 949 174 1
 -6 3 -1 1203 185 1
 -6 -3 -5 903 197 1
 6 3 5 1063 92 1
 -6 3 0 262 145 1
 -6 -3 -6 290 190 1
 -6 3 0 233 164 1
 6 3 6 166 95 1
 6 3 6 198 85 1
 -6 3 1 292 231 1
 -6 -3 -7 197 255 1
 6 3 7 237 133 1
 -6 3 1 279 191 1
 -6 -3 -8 2380 405 1
 -6 3 2 2425 351 1
 6 3 8 2512 254 1
 6 -3 -2 2440 355 1
 -6 3 2 2707 326 1
 -6 3 3 53841 1907 1
 -6 -3 -9 54215 2362 1
 6 3 9 51375 1414 1
 -6 3 3 50146 1592 1
 6 -3 -3 52201 2167 1
 -6 -3 -9 54279 2314 1
 -6 -3 -10 27222 1825 1
 -6 3 4 25342 1343 1
 6 -3 -4 25846 1631 1
 -6 -3 -10 24060 1627 1
 -6 3 5 1603 420 1
 6 -3 -5 1803 522 1
 -6 -3 -11 1792 580 1
 -6 -3 -12 7983 1170 1
 -6 3 6 8006 808 1
 6 -3 -6 7858 1047 1
 -6 -3 -13 5381 1109 1
 -6 3 7 3910 401 1
 6 3 13 5074 357 1
 6 -3 -7 6132 1018 1
 -6 3 7 4343 655 1
 6 3 13 4634 363 1
 -6 3 8 7326 547 1
 6 3 14 8915 488 1
 -6 -3 -14 8816 1383 1
 6 -3 -8 8404 1200 1
 6 3 14 7687 484 1
 -6 -3 -14 7126 414 1
 -6 3 9 5762 503 1
 -6 -3 -15 6072 381 1
 6 3 15 6742 452 1
 6 3 15 6960 448 1
 -6 3 10 8683 591 1
 -6 -3 -16 7451 397 1
 6 3 16 9008 496 1
 -6 3 11 10280 618 1
 6 3 17 10875 531 1
 -6 3 12 540 149 1
 6 3 18 719 149 1
 -6 3 13 531 118 1
 6 3 19 767 129 1
 6 3 20 586 94 1
 -6 3 14 579 99 1
 -7 3 -18 41 60 1
 7 -3 18 0 55 1
 7 3 -11 0 47 1
 -7 -3 11 0 65 1
 7 -3 17 7 70 1
 7 3 -10 0 79 1
 -7 3 -17 0 86 1
 -7 -3 10 0 83 1
 7 3 -9 3736 250 1
 -7 3 -16 4218 303 1
 7 -3 16 3481 268 1
 -7 3 -15 4 127 1
 7 -3 15 311 110 1
 7 3 -8 327 112 1
 7 3 -7 1123 169 1
 7 -3 14 1014 186 1
 -7 3 -14 1154 206 1
 -7 3 -13 1404 222 1
 7 -3 13 1424 209 1
 7 3 -6 1434 188 1
 -7 -3 6 1168 229 1
 7 3 -5 17543 565 1
 7 -3 12 19866 1519 1
 -7 3 -12 17852 687 1
 7 -3 12 15497 616 1
 -7 -3 5 17336 770 1
 -7 -3 5 19067 1668 1
 -7 -3 4 26372 1884 1
 -7 3 -11 25768 753 1
 7 -3 11 25829 1599 1
 -7 -3 3 85571 3379 1
 7 -3 10 86060 2806 1
 7 -3 9 37399 1678 1
 -7 -3 2 38409 2095 1
 7 -3 8 5587 623 1
 -7 3 -8 5040 673 1
 -7 -3 1 5875 791 1
 -7 3 -7 18210 1156 1
 -7 -3 0 18311 1288 1
 7 -3 7 19921 1095 1
 -7 3 -6 45083 1137 1
 -7 3 -6 46015 1573 1
 -7 -3 -1 46408 1805 1
 7 -3 6 47915 1514 1
 -7 3 -6 49068 2074 1
 -7 -3 -2 1374 265 1
 -7 3 -5 749 136 1
 -7 3 -5 1038 245 1
 -7 3 -4 20117 843 1
 -7 -3 -3 22402 1141 1
 -7 3 -4 21499 1167 1
 -7 3 -3 15200 814 1
 -7 -3 -4 13794 944 1
 -7 3 -3 15902 999 1
 -7 -3 -5 19810 1180 1
 -7 3 -2 21971 1091 1
 -7 3 -2 23098 1176 1
 -7 -3 -6 279 184 1
 -7 3 -1 133 112 1
 -7 3 -1 130 132 1
 -7 3 0 48279 1683 1
 -7 3 0 48114 1540 1
 -7 -3 -7 45378 1776 1
 -7 3 1 21125 1282 1
 -7 -3 -8 20289 1407 1
 -7 3 1 20493 1121 1
 -7 3 2 12524 906 1
 -7 3 2 11997 1019 1
 -7 -3 -10 18749 1460 1
 -7 3 3 19311 1216 1
 -7 -3 -10 17194 1373 1
 -7 3 4 48089 2066 1
 -7 -3 -11 48880 2690 1
 7 -3 -4 48292 2476 1
 7 -3 -5 22906 1770 1
 -7 3 5 22798 1426 1
 -7 -3 -12 22552 1936 1
 7 3 13 7156 505 1
 -7 3 6 9831 1021 1
 -7 3 6 8435 557 1
 -7 -3 -13 10491 1480 1
 7 -3 -6 10596 1294 1
 -7 3 6 7038 558 1
 7 3 13 7229 441 1
 7 3 14 627 156 1
 -7 3 7 373 179 1
 -7 -3 -14 224 95 1
 -7 -3 -14 159 318 1
 7 3 14 646 200 1
 -7 -3 -15 5313 377 1
 -7 3 8 5540 509 1
 7 3 15 6577 435 1
 -7 3 9 5308 482 1
 -7 -3 -16 4619 320 1
 7 3 16 5173 381 1
 -7 -3 -17 3271 273 1
 -7 3 10 3615 403 1
 7 3 17 4234 338 1
 -7 3 11 588 143 1
 7 3 18 683 136 1
 -7 3 11 729 175 1
 7 3 19 288 107 1
 -7 3 12 88 101 1
 -7 3 13 11 59 1
 7 3 20 17 70 1
 -8 3 -19 654 63 1
 -8 3 -18 621 107 1
 8 3 -10 567 84 1
 8 -3 18 523 79 1
 8 3 -9 4012 222 1
 8 -3 17 3387 220 1
 -8 -3 9 3075 234 1
 -8 3 -17 3877 258 1
 -8 3 -16 34 92 1
 8 -3 16 101 96 1
 8 3 -8 137 95 1
 -8 -3 7 1215 212 1
 8 3 -7 2016 201 1
 8 -3 15 1763 204 1
 -8 3 -15 1720 220 1
 8 3 -6 151 96 1
 -8 -3 6 2 129 1
 -8 3 -14 91 111 1
 8 -3 14 235 126 1
 8 -3 13 1027 195 1
 -8 -3 5 1256 267 1
 -8 3 -13 1475 256 1
 8 3 -5 1498 192 1
 -8 -3 4 1422 455 1
 8 -3 12 1697 201 1
 -8 -3 4 1620 232 1
 -8 3 -12 1695 220 1
 8 3 -4 1725 180 1
 8 -3 12 1533 377 1
 -8 -3 3 783 450 1
 -8 3 -11 397 146 1
 8 3 -3 350 141 1
 8 -3 11 720 335 1
 8 -3 10 5826 739 1
 -8 -3 2 5994 933 1
 -8 -3 1 538 348 1
 8 -3 9 633 186 1
 -8 -3 0 794 378 1
 8 -3 8 1185 334 1
 -8 3 -7 410 240 1
 -8 3 -7 262 136 1
 -8 -3 -1 423 207 1
 8 -3 7 182 129 1
 -8 3 -6 5366 443 1
 -8 -3 -2 4724 633 1
 8 -3 6 5499 534 1
 -8 3 -6 6362 769 1
 -8 3 -5 52073 2210 1
 -8 -3 -3 49751 2040 1
 -8 3 -5 47446 1478 1
 -8 3 -4 1047 359 1
 -8 -3 -4 703 296 1
 -8 3 -4 919 262 1
 -8 -3 -5 207 203 1
 -8 3 -3 312 243 1
 -8 3 -3 261 184 1
 -8 3 -2 45898 1776 1
 -8 3 -2 46428 1878 1
 -8 -3 -6 41389 1875 1
 -8 -3 -7 234 230 1
 -8 3 -1 308 196 1
 -8 3 -1 386 242 1
 -8 3 0 929 227 1
 -8 -3 -8 736 235 1
 -8 3 0 954 261 1
 -8 3 1 1500 336 1
 -8 -3 -9 2245 516 1
 -8 3 1 2075 451 1
 -8 3 2 19600 1316 1
 -8 -3 -10 18908 1517 1
 -8 -3 -10 17638 1469 1
 -8 3 3 21535 1460 1
 -8 -3 -11 22689 1765 1
 -8 -3 -11 20974 1666 1
 -8 -3 -12 480 369 1
 -8 3 4 406 244 1
 -8 3 5 20848 1504 1
 -8 -3 -13 15002 610 1
 -8 3 5 16160 836 1
 -8 3 5 18672 817 1
 -8 -3 -13 18678 1927 1
 8 3 13 17370 652 1
 -8 3 6 1314 263 1
 8 3 14 1609 223 1
 -8 3 6 1099 391 1
 -8 -3 -14 1607 222 1
 -8 -3 -14 1021 486 1
 -8 3 7 2497 373 1
 -8 -3 -15 2055 253 1
 8 3 15 2646 306 1
 -8 -3 -16 4995 336 1
 -8 3 8 5427 488 1
 8 3 16 5664 386 1
 -8 3 9 2586 334 1
 -8 -3 -17 1945 216 1
 8 3 17 2758 283 1
 -8 3 10 3694 382 1
 8 3 18 4868 331 1
 -8 3 11 351 122 1
 8 3 19 555 121 1
 -8 3 12 117 74 1
 8 3 20 0 64 1
 -8 3 13 0 48 1
 8 3 21 0 50 1
 -9 3 -19 7 36 1
 9 3 -9 602 78 1
 9 -3 18 541 76 1
 -9 3 -18 731 117 1
 -9 3 -17 3990 270 1
 9 3 -8 4433 236 1
 9 -3 17 3639 245 1
 9 -3 16 1285 174 1
 -9 -3 7 1465 227 1
 -9 3 -16 1605 209 1
 9 3 -7 1634 163 1
 -9 3 -15 2 120 1
 9 3 -6 2 89 1
 -9 -3 6 2 134 1
 9 -3 15 184 111 1
 9 -3 14 452 147 1
 -9 3 -14 665 189 1
 9 3 -5 701 154 1
 -9 -3 5 385 167 1
 9 3 -4 500 140 1
 -9 -3 4 631 189 1
 9 -3 13 473 156 1
 -9 3 -13 573 171 1
 9 -3 12 889 366 1
 -9 -3 3 865 409 1
 9 -3 12 899 175 1
 -9 3 -12 918 183 1
 9 3 -3 1174 222 1
 -9 -3 3 865 214 1
 9 -3 11 29872 1773 1
 -9 -3 2 24227 1038 1
 9 -3 11 25161 770 1
 -9 -3 2 28877 919 1
 9 3 -2 29139 948 1
 -9 3 -11 27952 823 1
 -9 -3 2 30181 2222 1
 -9 -3 1 15652 1494 1
 9 -3 10 14338 1116 1
 -9 -3 0 621 349 1
 9 -3 9 818 272 1
 -9 -3 -1 266 290 1
 9 -3 8 143 187 1
 -9 3 -7 2082 525 1
 -9 -3 -2 1441 444 1
 9 -3 7 1744 336 1
 -9 -3 -3 3064 503 1
 -9 3 -6 3542 370 1
 -9 3 -5 1624 462 1
 -9 -3 -4 1883 484 1
 -9 3 -5 1766 364 1
 -9 -3 -5 323 131 1
 -9 3 -4 154 150 1
 -9 3 -4 235 108 1
 -9 3 -3 6753 696 1
 -9 -3 -6 5141 683 1
 -9 3 -3 7498 803 1
 -9 -3 -7 2991 502 1
 -9 3 -2 2792 458 1
 -9 3 -2 2800 456 1
 -9 3 -1 14234 1065 1
 -9 3 -1 15439 1081 1
 -9 -3 -8 12490 1077 1
 -9 -3 -9 11656 1178 1
 -9 3 0 11320 1076 1
 -9 3 0 10927 994 1
 -9 -3 -10 6177 929 1
 -9 3 1 7498 938 1
 -9 -3 -11 21980 1720 1
 -9 3 2 23828 1572 1
 -9 -3 -11 20234 1649 1
 -9 3 3 23363 1637 1
 -9 -3 -12 23888 2007 1
 -9 -3 -13 10425 1372 1
 -9 3 4 10107 617 1
 9 3 13 10563 497 1
 -9 3 4 8980 619 1
 -9 -3 -13 9091 470 1
 -9 3 5 224 160 1
 9 3 14 430 150 1
 -9 -3 -14 1 421 1
 -9 -3 -14 165 121 1
 -9 3 5 30 217 1
 -9 3 5 110 163 1
 9 3 15 210 153 1
 -9 3 6 42 131 1
 -9 -3 -15 1 120 1
 -9 3 7 886 252 1
 9 3 16 734 194 1
 9 3 17 4314 326 1
 -9 3 8 3484 378 1
 -9 3 9 1553 273 1
 9 3 18 2522 265 1
 -9 3 10 444 124 1
 9 3 19 499 122 1
 -9 3 10 552 162 1
 -9 3 11 76 75 1
 9 3 20 70 71 1
 -9 3 12 163 50 1
 9 3 21 135 51 1
 -10 3 -19 17 39 1
 10 -3 18 0 62 1
 -10 3 -18 34 55 1
 -10 -3 8 20 70 1
 10 3 -8 44 54 1
 10 -3 17 178 88 1
 10 3 -7 307 85 1
 -10 3 -17 193 105 1
 10 3 -6 56 79 1
 -10 -3 6 153 110 1
 10 -3 16 182 94 1
 -10 3 -16 146 98 1
 10 3 -5 0 100 1
 -10 -3 5 0 125 1
 -10 3 -15 351 162 1
 10 -3 15 21 97 1
 10 3 -4 964 166 1
 10 -3 14 544 161 1
 -10 -3 4 609 192 1
 -10 3 -14 822 194 1
 -10 3 -13 8 114 1
 -10 -3 3 3 120 1
 10 -3 13 91 115 1
 10 3 -3 33 94 1
 -10 -3 2 602 509 1
 10 -3 12 92 266 1
 -10 3 -12 203 154 1
 10 3 -2 157 152 1
 -10 -3 2 96 147 1
 10 -3 12 107 126 1
 -10 -3 1 890 498 1
 -10 -3 1 938 234 1
 10 -3 11 910 187 1
 10 3 -1 887 227 1
 10 -3 11 1082 440 1
 -10 -3 1 864 292 1
 -10 3 -11 1068 218 1
 -10 -3 0 958 421 1
 10 -3 10 1193 394 1
 -10 3 -10 994 174 1
 -10 -3 0 868 163 1
 10 -3 9 3938 550 1
 -10 -3 -1 3455 658 1
 -10 -3 -2 35293 2196 1
 -10 3 -8 38736 2475 1
 10 -3 8 35402 1679 1
 10 -3 7 24565 1269 1
 -10 -3 -3 21992 1557 1
 -10 3 -7 26350 1835 1
 -10 -3 -4 53626 2430 1
 -10 3 -6 50235 1713 1
 -10 3 -6 55391 2650 1
 -10 3 -5 2332 546 1
 -10 -3 -5 1519 451 1
 -10 3 -5 1767 383 1
 -10 3 -4 9029 719 1
 -10 3 -4 10998 962 1
 -10 -3 -6 8467 834 1
 -10 3 -3 87775 3183 1
 -10 3 -3 84574 2832 1
 -10 3 -2 92724 2821 1
 -10 3 -2 97112 2978 1
 -10 -3 -8 86776 3019 1
 -10 3 -1 103029 3291 1
 -10 -3 -9 100799 3533 1
 -10 3 0 23028 1640 1
 -10 -3 -10 22223 1793 1
 -10 3 1 459 340 1
 -10 -3 -11 242 328 1
 -10 -3 -11 560 318 1
 -10 3 2 6848 490 1
 10 3 12 7310 398 1
 -10 -3 -12 8403 1148 1
 -10 3 2 7818 508 1
 -10 3 2 9722 1081 1
 -10 -3 -12 8319 1140 1
 -10 3 3 4149 436 1
 -10 -3 -13 5279 1037 1
 -10 3 3 4539 440 1
 -10 3 3 5347 843 1
 10 3 13 4695 344 1
 10 3 14 6167 441 1
 -10 3 4 5327 541 1
 -10 3 4 5606 524 1
 10 3 15 4773 352 1
 -10 3 5 3961 431 1
 -10 3 5 4867 432 1
 -10 3 6 1974 326 1
 10 3 16 2057 270 1
 10 3 17 357 154 1
 -10 3 7 318 179 1
 -10 3 8 3125 348 1
 10 3 18 3869 309 1
 -10 3 9 660 169 1
 10 3 19 861 141 1
 -10 3 10 32 56 1
 -10 3 10 0 72 1
 10 3 20 33 67 1
 -10 3 11 254 57 1
 10 3 21 201 47 1
 -11 3 -19 45 32 1
 11 3 -7 218 65 1
 11 -3 18 272 70 1
 -11 3 -18 156 61 1
 -11 -3 7 58 70 1
 -11 -3 6 339 116 1
 11 -3 17 0 73 1
 11 3 -6 243 82 1
 -11 3 -17 319 95 1
 -11 -3 5 397 141 1
 -11 3 -16 659 161 1
 11 3 -5 456 115 1
 -11 3 -16 644 133 1
 11 -3 16 560 131 1
 -11 -3 4 674 174 1
 -11 3 -15 916 179 1
 11 3 -4 867 149 1
 11 -3 15 601 145 1
 -11 -3 3 5568 466 1
 -11 3 -14 5612 410 1
 11 -3 14 4720 364 1
 11 3 -3 5660 327 1
 -11 3 -13 10379 521 1
 -11 -3 2 11293 606 1
 11 -3 13 10409 490 1
 -11 -3 1 2172 387 1
 -11 -3 1 2809 366 1
 -11 3 -12 2800 328 1
 11 3 -1 2911 363 1
 11 -3 12 2474 299 1
 11 -3 11 71 96 1
 -11 -3 0 146 369 1
 11 -3 11 238 252 1
 -11 -3 0 152 176 1
 -11 -3 0 166 137 1
 -11 3 -11 130 109 1
 11 3 0 152 119 1
 -11 -3 -1 6703 398 1
 -11 -3 -1 7134 1087 1
 -11 3 -10 6424 372 1
 11 3 1 6354 412 1
 11 -3 10 5986 339 1
 -11 3 -10 6528 353 1
 -11 -3 -1 5728 484 1
 11 -3 10 7043 775 1
 -11 -3 -2 488 123 1
 11 -3 9 470 214 1
 -11 3 -9 441 87 1
 -11 -3 -2 239 288 1
 -11 -3 -3 3037 631 1
 -11 3 -8 3814 747 1
 11 -3 8 3412 521 1
 -11 3 -7 5479 1004 1
 11 -3 7 5224 681 1
 -11 -3 -4 4327 853 1
 -11 -3 -5 19644 1457 1
 -11 3 -6 20705 1122 1
 -11 3 -6 22285 1636 1
 -11 -3 -6 906 405 1
 -11 3 -5 1001 447 1
 -11 3 -5 975 325 1
 -11 3 -4 6087 807 1
 -11 -3 -7 5597 913 1
 -11 3 -4 6628 944 1
 -11 3 -3 2650 589 1
 -11 -3 -8 2290 618 1
 -11 3 -3 3634 722 1
 -11 -3 -9 14496 1413 1
 -11 3 -2 14524 1307 1
 -11 -3 -10 4954 730 1
 -11 3 -1 5801 757 1
 -11 3 0 260 131 1
 -11 3 0 13 268 1
 -11 -3 -11 281 239 1
 11 3 11 382 128 1
 -11 3 0 140 114 1
 -11 -3 -12 1348 459 1
 -11 -3 -12 1576 508 1
 -11 3 1 1466 239 1
 11 3 12 1562 185 1
 -11 3 1 1426 223 1
 -11 3 1 750 359 1
 -11 3 2 3093 638 1
 11 3 13 2662 242 1
 -11 3 2 2468 290 1
 -11 -3 -13 2429 653 1
 -11 3 2 2727 317 1
 -11 3 3 2628 352 1
 -11 3 3 2182 347 1
 11 3 14 2645 277 1
 -11 3 4 3691 474 1
 11 3 15 4769 382 1
 -11 3 4 4389 478 1
 11 3 16 334 139 1
 -11 3 5 340 170 1
 11 3 17 491 158 1
 -11 3 6 252 183 1
 -11 3 7 356 170 1
 11 3 18 350 143 1
 11 3 19 141 99 1
 -11 3 8 175 121 1
 -11 3 9 133 74 1
 11 3 20 197 78 1
 -11 3 10 0 44 1
 11 3 21 51 44 1
 12 -3 18 72 53 1
 12 3 -6 133 53 1
 -12 3 -18 0 52 1
 12 -3 17 492 103 1
 -12 -3 5 360 130 1
 12 3 -5 325 77 1
 -12 3 -17 547 102 1
 12 -3 16 1201 168 1
 12 3 -4 2150 186 1
 -12 3 -16 1917 213 1
 -12 -3 4 1370 228 1
 12 -3 15 3558 282 1
 12 3 -3 4293 263 1
 -12 3 -15 4551 303 1
 -12 -3 3 3810 342 1
 12 -3 14 2023 242 1
 -12 -3 2 2057 299 1
 -12 3 -14 1961 244 1
 12 3 -2 2410 236 1
 -12 -3 1 436 170 1
 12 -3 13 451 147 1
 -12 3 -13 405 135 1
 -12 -3 0 1415 277 1
 -12 3 -12 1731 202 1
 -12 -3 0 1629 236 1
 12 -3 12 1839 221 1
 12 3 0 1639 229 1
 12 3 1 3161 358 1
 12 -3 11 2975 299 1
 -12 -3 -1 3526 356 1
 -12 3 -11 2960 290 1
 -12 -3 -1 3051 427 1
 -12 3 -10 334 95 1
 -12 -3 -2 181 245 1
 -12 -3 -2 402 142 1
 12 -3 10 157 91 1
 -12 -3 -2 257 117 1
 12 3 2 70 102 1
 12 -3 9 6452 354 1
 -12 3 -9 6513 341 1
 -12 -3 -3 6737 446 1
 -12 -3 -3 6734 994 1
 -12 -3 -3 6596 370 1
 12 -3 9 6842 739 1
 12 -3 8 341 137 1
 -12 -3 -4 517 327 1
 -12 3 -8 369 294 1
 -12 -3 -4 494 130 1
 -12 3 -8 214 89 1
 12 3 4 355 132 1
 -12 -3 -4 229 103 1
 12 -3 8 724 313 1
 -12 -3 -5 1240 353 1
 -12 3 -7 996 309 1
 -12 -3 -5 1048 138 1
 12 3 5 847 123 1
 12 -3 7 891 110 1
 12 -3 7 1510 313 1
 -12 3 -7 1068 125 1
 -12 3 -6 6568 351 1
 -12 -3 -6 7583 1033 1
 12 3 6 6484 374 1
 -12 3 -5 13104 503 1
 -12 3 -5 13982 1207 1
 -12 -3 -7 12922 1407 1
 -12 3 -5 14732 1548 1
 -12 3 -4 19867 1411 1
 -12 -3 -8 22853 1749 1
 12 3 8 21549 654 1
 -12 3 -4 22474 610 1
 -12 3 -4 22233 1709 1
 12 3 9 9922 433 1
 -12 3 -3 8446 956 1
 -12 3 -3 8430 404 1
 12 -3 3 9005 426 1
 -12 -3 -9 7843 1034 1
 -12 3 -2 23628 847 1
 -12 3 -2 22839 1804 1
 12 3 10 24786 761 1
 -12 -3 -10 24804 2094 1
 -12 3 -2 22515 767 1
 12 3 11 2916 245 1
 -12 -3 -11 2569 629 1
 -12 3 -1 2529 270 1
 -12 3 -1 2296 533 1
 -12 3 -1 2176 248 1
 -12 -3 -12 575 411 1
 -12 3 0 363 481 1
 12 3 12 128 121 1
 -12 -3 -12 189 230 1
 -12 3 0 114 114 1
 -12 3 0 202 154 1
 12 3 13 2889 294 1
 -12 3 1 2552 378 1
 -12 3 1 2628 362 1
 -12 3 2 7465 562 1
 12 3 14 8219 453 1
 -12 3 2 6962 553 1
 -12 3 3 9093 625 1
 12 3 15 10265 533 1
 -12 3 4 5521 493 1
 12 3 16 5055 385 1
 12 3 17 4714 355 1
 -12 3 5 3488 387 1
 -12 3 6 227 141 1
 12 3 18 119 121 1
 12 3 19 230 101 1
 -12 3 7 390 136 1
 12 3 20 493 94 1
 -12 3 8 399 113 1
 12 3 21 59 45 1
 -12 3 9 1 38 1
 -13 3 -18 338 68 1
 13 -3 18 316 72 1
 13 3 -5 349 65 1
 -13 -3 5 436 91 1
 -13 -3 4 14 98 1
 13 3 -4 140 69 1
 -13 3 -17 169 71 1
 13 -3 17 138 76 1
 -13 -3 3 0 100 1
 13 3 -3 9 81 1
 13 -3 16 153 103 1
 -13 3 -16 0 84 1
 13 -3 15 1084 175 1
 -13 -3 2 898 192 1
 13 3 -2 1390 165 1
 -13 3 -15 917 158 1
 13 3 -1 4232 285 1
 -13 -3 1 4041 379 1
 13 -3 14 3786 306 1
 -13 3 -14 4338 310 1
 -13 3 -13 7148 418 1
 13 -3 13 6495 411 1
 -13 -3 0 6837 491 1
 -13 -3 -1 1547 253 1
 13 3 1 1254 227 1
 13 -3 12 1304 203 1
 -13 -3 -1 1212 277 1
 -13 3 -12 1238 196 1
 -13 -3 -2 23 103 1
 -13 -3 -2 5 144 1
 -13 3 -11 15 90 1
 13 -3 11 24 114 1
 -13 -3 -3 67 101 1
 13 -3 10 58 104 1
 -13 -3 -3 46 129 1
 -13 3 -10 16 85 1
 -13 -3 -4 3513 816 1
 13 -3 9 3642 291 1
 -13 3 -9 4072 288 1
 -13 -3 -4 3895 368 1
 -13 -3 -4 4171 306 1
 -13 3 -8 383 116 1
 -13 -3 -5 600 363 1
 13 -3 8 462 147 1
 -13 -3 -5 331 119 1
 13 3 5 360 137 1
 -13 -3 -5 296 109 1
 -13 3 -8 468 422 1
 -13 3 -7 1788 637 1
 -13 -3 -6 1941 643 1
 13 3 6 2080 253 1
 13 -3 7 1980 236 1
 -13 -3 -6 1992 239 1
 -13 3 -7 1747 206 1
 -13 -3 -7 329 221 1
 -13 3 -6 0 428 1
 13 3 7 151 117 1
 13 -3 6 163 101 1
 -13 3 -6 109 86 1
 -13 3 -6 178 105 1
 -13 -3 -7 59 89 1
 -13 -3 -8 3531 749 1
 -13 3 -5 3787 292 1
 -13 3 -5 4255 329 1
 -13 3 -5 4155 684 1
 13 3 8 4445 318 1
 13 -3 5 3936 302 1
 13 3 9 1264 194 1
 -13 3 -4 1585 524 1
 -13 3 -4 1542 220 1
 -13 -3 -9 1876 602 1
 13 -3 4 1118 193 1
 -13 3 -4 1373 203 1
 -13 -3 -10 147 268 1
 -13 3 -3 285 131 1
 13 3 10 331 128 1
 -13 3 -3 303 145 1
 -13 3 -3 112 208 1
 13 3 11 5022 352 1
 -13 3 -2 4684 366 1
 -13 3 -2 4731 408 1
 -13 3 -1 924 223 1
 -13 3 -1 1081 238 1
 13 3 12 1195 213 1
 13 3 13 1182 184 1
 -13 3 0 1258 256 1
 -13 3 0 1187 223 1
 -13 3 1 11734 686 1
 13 3 14 12266 569 1
 13 3 15 862 180 1
 -13 3 2 508 182 1
 -13 3 2 865 213 1
 -13 3 3 1889 304 1
 -13 3 3 2209 325 1
 13 3 16 2248 254 1
 -13 3 4 117 150 1
 13 3 17 188 128 1
 -13 3 5 211 125 1
 13 3 18 331 118 1
 13 3 19 344 106 1
 -13 3 6 110 101 1
 -13 3 7 735 133 1
 13 3 20 931 109 1
 -14 3 -18 1525 108 1
 -14 -3 4 1482 144 1
 14 -3 17 4380 237 1
 -14 -3 3 4733 306 1
 14 3 -3 5102 222 1
 -14 3 -17 5124 249 1
 -14 3 -16 8024 343 1
 14 -3 16 7599 357 1
 -14 -3 2 8585 455 1
 14 3 -1 2237 194 1
 -14 -3 1 1747 255 1
 14 -3 15 1691 213 1
 -14 3 -15 1787 202 1
 -14 3 -14 85 86 1
 14 -3 14 1 101 1
 -14 -3 0 74 110 1
 14 -3 13 1563 213 1
 -14 3 -13 1779 210 1
 -14 -3 -1 1682 255 1
 -14 3 -12 838 168 1
 14 -3 12 877 183 1
 -14 -3 -2 658 228 1
 -14 -3 -2 803 196 1
 -14 -3 -3 4689 425 1
 -14 -3 -3 5693 377 1
 -14 3 -11 5289 307 1
 14 -3 11 5377 339 1
 -14 3 -10 2978 285 1
 -14 -3 -4 2687 358 1
 -14 -3 -4 3053 300 1
 14 -3 10 2989 290 1
 -14 -3 -5 1660 220 1
 -14 3 -9 1375 194 1
 14 -3 9 1654 222 1
 -14 -3 -5 1554 237 1
 14 -3 8 10242 481 1
 -14 -3 -6 10335 545 1
 -14 3 -8 10773 458 1
 14 3 6 11469 511 1
 -14 -3 -6 11525 519 1
 14 3 7 698 159 1
 14 -3 7 584 139 1
 -14 3 -7 546 141 1
 -14 3 -7 508 147 1
 -14 -3 -7 494 122 1
 14 -3 6 205 126 1
 14 3 8 243 131 1
 -14 -3 -8 304 128 1
 -14 3 -6 247 118 1
 -14 3 -6 307 139 1
 -14 3 -5 3524 342 1
 14 -3 5 3210 311 1
 14 3 9 3647 335 1
 -14 3 -5 3093 311 1
 -14 3 -4 142 141 1
 -14 3 -4 2 103 1
 14 3 10 5 130 1
 -14 3 -3 115 135 1
 14 3 11 118 120 1
 -14 3 -3 54 110 1
 -14 3 -2 167 160 1
 14 3 12 85 118 1
 -14 3 -2 166 135 1
 -14 3 -1 163 130 1
 14 3 13 283 128 1
 -14 3 -1 8 145 1
 14 3 14 151 153 1
 -14 3 0 243 198 1
 -14 3 0 125 176 1
 -14 3 1 6376 518 1
 14 3 15 6702 412 1
 -14 3 1 5608 499 1
 -14 3 2 5990 478 1
 14 3 16 6496 395 1
 -14 3 3 9751 584 1
 14 3 17 10523 485 1
 -14 3 4 4986 379 1
 14 3 18 5413 326 1
 14 3 19 1939 178 1
 -14 3 5 1640 207 1
 14 3 20 809 100 1
 -14 3 6 951 137 1
 -15 -3 2 1 69 1
 15 -3 17 1 61 1
 15 3 -2 42 55 1
 -15 3 -17 115 61 1
 15 -3 16 5 77 1
 15 3 -1 2 71 1
 -15 -3 1 29 86 1
 -15 3 -16 6 70 1
 -15 3 -15 515 112 1
 -15 -3 0 282 125 1
 15 -3 15 347 130 1
 15 3 0 662 122 1
 -15 -3 -1 206 105 1
 15 -3 14 175 103 1
 -15 3 -14 41 84 1
 -15 -3 -2 271 140 1
 15 -3 13 308 102 1
 -15 3 -13 273 105 1
 15 -3 12 2298 247 1
 -15 -3 -3 2320 283 1
 -15 -3 -3 1898 291 1
 -15 3 -12 2014 206 1
 15 -3 11 4384 330 1
 -15 3 -11 4553 315 1
 -15 -3 -4 4692 364 1
 -15 -3 -4 4355 438 1
 -15 -3 -5 696 187 1
 -15 -3 -5 737 214 1
 15 -3 10 537 151 1
 -15 3 -10 589 142 1
 -15 -3 -6 4684 427 1
 -15 3 -9 4797 344 1
 -15 -3 -6 5157 399 1
 15 -3 9 4536 355 1
 -15 3 -8 12097 484 1
 -15 -3 -7 12468 567 1
 -15 -3 -7 13387 525 1
 15 -3 8 11803 497 1
 15 -3 7 33548 889 1
 -15 -3 -8 37008 918 1
 -15 3 -7 35102 869 1
 15 3 8 35388 939 1
 -15 3 -7 37797 974 1
 15 -3 6 31433 868 1
 -15 3 -6 32838 925 1
 -15 -3 -9 33577 883 1
 -15 3 -6 32151 854 1
 -15 3 -5 7627 463 1
 15 3 10 8180 469 1
 -15 -3 -10 8486 448 1
 -15 3 -5 7411 475 1
 15 3 11 1216 225 1
 -15 3 -4 1210 252 1
 -15 3 -4 986 235 1
 15 3 12 991 175 1
 -15 3 -3 552 151 1
 -15 3 -3 790 172 1
 15 3 13 489 145 1
 -15 3 -2 692 206 1
 -15 3 -2 434 190 1
 -15 3 -1 15 142 1
 15 3 14 4 114 1
 -15 3 -1 68 133 1
 -15 3 0 1098 239 1
 -15 3 0 729 209 1
 15 3 15 963 191 1
 15 3 16 256 142 1
 -15 3 1 200 182 1
 -15 3 2 236 137 1
 15 3 17 17 99 1
 -15 3 3 858 177 1
 15 3 18 1153 155 1
 -15 3 4 894 148 1
 15 3 19 1120 131 1
 -15 3 5 249 82 1
 15 3 20 237 61 1
 -16 -3 1 311 91 1
 16 3 -1 419 66 1
 -16 3 -17 414 71 1
 16 3 0 700 92 1
 -16 -3 0 663 121 1
 -16 3 -16 707 101 1
 16 -3 16 682 104 1
 -16 -3 -1 681 151 1
 16 -3 15 524 112 1
 -16 3 -15 598 110 1
 16 3 1 683 104 1
 -16 3 -14 180 98 1
 -16 -3 -2 135 103 1
 16 -3 14 111 90 1
 -16 -3 -3 1784 240 1
 16 -3 13 1655 214 1
 -16 3 -13 1690 193 1
 -16 -3 -4 81 117 1
 -16 -3 -4 11 116 1
 -16 3 -12 91 104 1
 16 -3 12 7 97 1
 -16 -3 -5 400 128 1
 -16 3 -11 454 118 1
 16 -3 11 526 138 1
 -16 -3 -5 494 157 1
 -16 -3 -6 358 154 1
 16 -3 10 412 137 1
 -16 -3 -6 354 172 1
 -16 3 -10 298 114 1
 16 -3 9 2283 229 1
 -16 -3 -7 2636 272 1
 -16 3 -9 2112 212 1
 -16 -3 -7 2121 261 1
 16 3 8 0 135 1
 -16 3 -8 0 101 1
 -16 -3 -8 73 100 1
 16 -3 8 0 113 1
 16 3 9 1821 212 1
 -16 3 -7 1987 232 1
 -16 -3 -9 1968 223 1
 -16 3 -7 1881 225 1
 16 -3 7 2084 234 1
 16 3 10 983 183 1
 -16 -3 -10 1199 194 1
 -16 3 -6 1060 181 1
 -16 3 -6 1285 201 1
 -16 3 -5 222 120 1
 -16 3 -5 13 130 1
 16 3 11 109 150 1
 -16 -3 -11 129 107 1
 -16 3 -4 291 162 1
 16 3 12 333 119 1
 -16 -3 -12 329 149 1
 -16 3 -4 323 146 1
 -16 -3 -13 2314 252 1
 -16 3 -3 2291 314 1
 16 3 13 2573 267 1
 -16 3 -3 2327 304 1
 -16 3 -2 2168 294 1
 16 3 14 2626 265 1
 -16 -3 -14 2635 264 1
 -16 3 -2 2167 300 1
 -16 3 -1 3 111 1
 -16 3 -1 563 173 1
 16 3 15 232 127 1
 -16 -3 -15 470 134 1
 -16 3 0 4304 366 1
 -16 -3 -16 5173 318 1
 16 3 16 4668 322 1
 -16 3 1 1494 210 1
 -16 -3 -17 1384 146 1
 16 3 17 1406 180 1
 -16 3 2 2646 244 1
 16 3 18 2690 207 1
 -16 3 3 1418 158 1
 16 3 19 1727 143 1
 -17 -3 0 0 52 1
 17 -3 16 29 50 1
 -17 3 -16 0 51 1
 17 3 1 0 51 1
 -17 -3 -1 0 80 1
 17 -3 15 24 68 1
 17 3 2 20 66 1
 -17 3 -15 3 62 1
 -17 -3 -3 19 98 1
 17 -3 14 121 92 1
 -17 3 -14 104 74 1
 -17 -3 -4 659 144 1
 17 -3 13 428 110 1
 -17 3 -13 637 119 1
 -17 -3 -5 2 108 1
 -17 3 -12 95 81 1
 -17 -3 -5 227 127 1
 17 -3 12 2 95 1
 17 -3 11 730 147 1
 -17 -3 -6 835 183 1
 -17 3 -11 631 135 1
 -17 -3 -6 533 146 1
 -17 -3 -7 3874 316 1
 -17 3 -10 3264 260 1
 17 -3 10 3230 270 1
 -17 -3 -8 16225 608 1
 -17 3 -9 15543 562 1
 17 -3 9 14824 561 1
 -17 3 -8 11962 489 1
 -17 -3 -9 12702 517 1
 -17 3 -7 12008 534 1
 -17 -3 -10 11674 511 1
 17 3 10 11687 526 1
 -17 3 -7 10964 524 1
 -17 3 -6 374 132 1
 -17 3 -6 617 172 1
 17 3 11 675 152 1
 -17 -3 -11 674 149 1
 -17 3 -5 328 147 1
 -17 -3 -12 355 137 1
 17 3 12 240 136 1
 -17 3 -5 312 140 1
 -17 3 -4 0 115 1
 -17 3 -4 85 122 1
 -17 -3 -13 64 109 1
 17 3 13 0 128 1
 -17 3 -3 246 137 1
 17 3 14 178 108 1
 -17 -3 -14 144 90 1
 -17 3 -3 242 139 1
 17 3 15 118 99 1
 -17 -3 -15 0 82 1
 -17 3 -2 0 106 1
 -17 3 -2 45 101 1
 -17 3 -1 45 119 1
 17 3 16 178 100 1
 -17 -3 -16 148 77 1
 -17 3 -1 312 113 1
 -17 -3 -17 137 60 1
 17 3 17 171 90 1
 -17 3 1 466 108 1
 17 3 18 460 89 1
 17 3 19 588 76 1
 -17 3 2 518 92 1
 -18 -3 -2 133 67 1
 18 -3 15 1290 115 1
 -18 3 -15 1431 124 1
 -18 -3 -3 1675 168 1
 18 3 3 1740 116 1
 -18 3 -14 6146 281 1
 -18 -3 -4 6662 356 1
 18 3 4 6155 261 1
 -18 3 -13 4699 261 1
 18 -3 13 4569 270 1
 -18 -3 -5 5065 328 1
 -18 3 -12 751 125 1
 18 -3 12 760 135 1
 -18 -3 -6 762 145 1
 18 -3 11 4 93 1
 -18 3 -11 62 76 1
 -18 -3 -7 4 83 1
 -18 3 -10 1893 203 1
 -18 -3 -8 1751 202 1
 -18 -3 -9 912 151 1
 -18 3 -9 890 151 1
 -18 3 -8 983 156 1
 -18 -3 -10 1186 163 1
 -18 -3 -11 82 89 1
 -18 3 -7 225 123 1
 -18 3 -7 149 115 1
 18 3 11 250 123 1
 -18 3 -6 1094 181 1
 -18 -3 -12 1121 154 1
 18 3 12 1246 170 1
 -18 3 -6 869 189 1
 18 3 13 5119 301 1
 -18 -3 -13 4604 296 1
 -18 3 -5 3954 334 1
 -18 3 -5 4606 327 1
 -18 3 -4 15670 567 1
 18 3 14 16765 524 1
 -18 -3 -14 17266 534 1
 18 3 15 13421 460 1
 -18 3 -3 12855 511 1
 -18 -3 -16 5483 257 1
 -18 3 -2 4826 298 1
 18 3 16 5086 267 1
 -18 3 -1 766 110 1
 18 3 17 937 110 1
 18 3 18 89 51 1
 -19 -3 -4 2230 158 1
 -19 3 -14 476 80 1
 19 3 5 653 78 1
 -19 -3 -6 1513 163 1
 -19 3 -13 1127 125 1
 -19 3 -12 978 132 1
 -19 -3 -7 1368 161 1
 -19 -3 -8 270 98 1
 -19 3 -11 404 112 1
 -19 -3 -9 3103 235 1
 -19 3 -10 2714 225 1
 -19 -3 -10 1 74 1
 -19 3 -9 34 78 1
 -19 3 -8 335 113 1
 -19 -3 -11 590 122 1
 -19 -3 -12 401 108 1
 -19 3 -7 181 103 1
 -19 -3 -13 119 78 1
 -19 3 -6 96 102 1
 -19 3 -6 279 117 1
 -19 -3 -14 447 98 1
 -19 3 -5 484 124 1
 19 3 14 431 96 1
 -19 3 -5 356 97 1
 -19 3 -4 220 76 1
 -19 -3 -15 47 60 1
 19 3 15 219 80 1
 -19 3 -4 0 69 1
 19 3 16 304 78 1
 -20 -3 -8 1603 136 1
 -20 3 -11 1219 148 1
 -20 -3 -9 1473 139 1
 -20 -3 -10 1571 148 1
 -20 3 -10 1183 143 1
 -20 3 -9 363 95 1
 -20 -3 -11 460 98 1
 -20 -3 -12 161 74 1
 -20 3 -8 194 78 1
 -20 3 -7 449 98 1
 -20 3 -6 177 59 1
 0 4 -16 2644 130 1
 0 4 -15 6505 264 1
 0 4 -14 7467 335 1
 0 -4 14 7009 322 1
 0 -4 13 4293 281 1
 0 4 -13 5090 293 1
 0 4 -12 37 94 1
 0 -4 12 51 103 1
 0 4 -11 6216 345 1
 0 -4 11 6076 356 1
 0 -4 10 581 309 1
 0 -4 10 726 150 1
 0 4 -10 760 154 1
 0 4 -10 832 149 1
 0 4 -10 807 369 1
 0 -4 9 8890 990 1
 0 4 -9 9894 1122 1
 0 4 -9 9028 403 1
 0 4 -9 9067 383 1
 0 -4 8 3270 527 1
 0 4 -8 3711 614 1
 0 4 -7 21605 1279 1
 0 -4 7 20129 1100 1
 0 4 -6 13843 1346 1
 0 -4 6 12183 1143 1
 0 4 -5 1745 289 1
 0 4 -5 1837 424 1
 0 -4 5 1529 346 1
 0 4 -4 63894 1499 1
 0 -4 4 64047 1703 1
 0 4 -4 66796 1879 1
 0 4 -3 7927 679 1
 0 4 -3 7826 661 1
 0 -4 3 7767 654 1
 0 4 -2 81724 1878 1
 0 -4 2 79844 1678 1
 0 4 -2 83125 1658 1
 0 4 -1 253136 3282 1
 0 -4 1 250155 2686 1
 0 -4 0 8301 494 1
 0 4 0 8470 627 1
 0 4 1 72415 1022 1
 0 4 2 76174 894 1
 0 -4 -2 75331 519 1
 0 4 2 76187 859 1
 0 4 3 384201 3368 1
 0 4 3 385428 3321 1
 0 -4 -3 380099 4373 1
 0 -4 -4 161055 3083 1
 0 4 4 164136 2010 1
 0 4 4 160535 2072 1
 0 -4 -5 103027 2693 1
 0 4 5 104644 1650 1
 0 4 6 34422 1057 1
 0 -4 -6 33591 1799 1
 0 4 7 32496 1106 1
 0 -4 -7 32070 2023 1
 0 -4 -8 10987 1096 1
 0 4 8 11279 584 1
 0 4 8 11592 817 1
 0 -4 -9 5644 960 1
 0 -4 -10 55983 3139 1
 0 -4 -11 24501 2052 1
 0 4 12 13601 633 1
 0 -4 -12 13987 1752 1
 0 4 12 12803 620 1
 0 4 13 0 119 1
 0 4 13 0 116 1
 0 4 14 858 187 1
 0 4 14 824 183 1
 0 4 15 12142 526 1
 0 4 15 10379 488 1
 0 4 16 11356 498 1
 0 4 17 7318 324 1
 0 4 18 1338 123 1
 -1 4 -16 456 84 1
 1 4 -15 458 79 1
 -1 4 -15 623 114 1
 -1 -4 14 431 86 1
 1 -4 15 443 85 1
 1 4 -14 456 98 1
 1 -4 14 243 82 1
 1 4 -13 339 100 1
 -1 4 -14 593 122 1
 -1 -4 13 442 114 1
 -1 -4 12 26 86 1
 1 4 -12 196 104 1
 -1 4 -13 115 115 1
 1 -4 13 20 90 1
 -1 4 -12 411 127 1
 1 4 -11 644 143 1
 1 -4 12 609 137 1
 -1 -4 11 658 146 1
 1 4 -10 7166 382 1
 1 -4 11 6867 397 1
 1 4 -10 7687 359 1
 -1 4 -11 7309 394 1
 -1 -4 10 6604 412 1
 1 -4 10 23866 1689 1
 1 4 -9 25593 1904 1
 -1 4 -10 21544 679 1
 1 4 -9 23184 664 1
 -1 -4 9 24107 1722 1
 -1 4 -10 25428 654 1
 -1 -4 9 21357 719 1
 1 4 -9 24741 681 1
 1 -4 10 21350 703 1
 -1 -4 8 123 155 1
 1 4 -8 383 319 1
 -1 4 -9 538 279 1
 1 -4 9 263 265 1
 -1 4 -8 627 293 1
 -1 -4 7 616 261 1
 1 4 -7 478 261 1
 1 -4 8 629 241 1
 -1 4 -7 7621 782 1
 1 -4 7 6121 633 1
 -1 -4 6 5707 627 1
 1 4 -6 7071 761 1
 -1 -4 5 753 254 1
 1 4 -5 593 197 1
 -1 4 -6 602 231 1
 1 4 -5 716 310 1
 1 -4 6 717 266 1
 -1 4 -5 32241 937 1
 -1 -4 4 32226 1244 1
 1 -4 5 32613 1254 1
 1 4 -4 34777 1440 1
 -1 4 -5 33367 1380 1
 -1 -4 3 6213 663 1
 -1 4 -4 6123 575 1
 -1 4 -4 6977 727 1
 1 4 -3 6998 759 1
 1 -4 4 6544 672 1
 1 -4 3 385 141 1
 1 4 -2 352 133 1
 -1 -4 2 310 113 1
 -1 4 -3 410 148 1
 -1 4 -3 394 135 1
 -1 4 -2 60243 1149 1
 -1 4 -2 58608 1482 1
 -1 -4 1 59544 1360 1
 -1 4 -2 60143 1439 1
 1 -4 2 60156 1390 1
 -1 4 -1 107876 1982 1
 1 -4 1 106946 1695 1
 -1 -4 0 106698 1578 1
 -1 4 -1 109251 1889 1
 -1 -4 -1 8218 348 1
 -1 4 0 9060 504 1
 -1 -4 -2 15025 651 1
 -1 4 1 13982 808 1
 -1 4 1 15127 807 1
 1 4 2 15341 851 1
 1 -4 -1 14047 750 1
 -1 4 2 21422 954 1
 1 4 3 22586 961 1
 1 4 3 20291 947 1
 -1 4 2 21083 989 1
 -1 -4 -3 20397 743 1
 1 4 3 21314 936 1
 1 -4 -2 21600 1155 1
 -1 4 3 47189 1075 1
 1 4 4 47452 1066 1
 1 4 4 48241 1048 1
 1 4 4 44885 1132 1
 1 -4 -3 47441 1543 1
 -1 -4 -4 49497 1526 1
 -1 4 3 46415 1135 1
 -1 -4 -4 46984 992 1
 -1 -4 -5 1247 244 1
 -1 -4 -5 1457 171 1
 1 -4 -4 1185 197 1
 1 4 5 1336 135 1
 -1 4 4 1253 147 1
 1 4 5 1592 159 1
 1 -4 -5 1112 184 1
 1 4 6 1203 135 1
 1 4 6 1171 107 1
 -1 -4 -6 1185 180 1
 -1 4 5 1310 161 1
 1 4 6 1173 116 1
 -1 -4 -7 21268 1467 1
 1 4 7 23406 802 1
 1 -4 -6 21866 1445 1
 1 4 7 23024 995 1
 -1 4 6 23172 914 1
 1 4 8 374 220 1
 -1 -4 -8 583 388 1
 1 -4 -7 293 303 1
 -1 4 7 405 178 1
 -1 -4 -9 3270 658 1
 -1 4 8 4211 431 1
 1 4 9 3950 546 1
 1 -4 -8 2746 601 1
 1 4 10 739 265 1
 -1 -4 -10 504 199 1
 1 -4 -9 668 298 1
 1 -4 -10 4828 995 1
 -1 -4 -11 4166 996 1
 1 4 12 9 123 1
 -1 4 11 9 125 1
 -1 -4 -12 9 316 1
 1 -4 -11 3 280 1
 -1 4 11 56 121 1
 1 4 12 9 106 1
 1 4 13 38 138 1
 -1 4 12 242 130 1
 -1 4 12 257 127 1
 -1 -4 -13 0 352 1
 1 4 13 254 140 1
 1 -4 -12 144 294 1
 1 4 14 1 117 1
 -1 4 13 1 102 1
 -1 4 13 20 122 1
 1 4 14 66 122 1
 1 4 15 259 132 1
 -1 4 14 287 126 1
 1 4 15 196 120 1
 -1 4 14 80 98 1
 1 4 16 52 126 1
 1 4 16 204 117 1
 -1 4 15 134 115 1
 1 4 17 2 103 1
 -1 4 16 2 89 1
 1 4 18 134 77 1
 -1 4 17 82 71 1
 -1 4 18 182 47 1
 1 4 19 194 47 1
 -2 4 -17 723 72 1
 2 4 -14 1396 128 1
 -2 4 -16 1751 144 1
 2 -4 15 549 95 1
 -2 -4 13 492 92 1
 -2 4 -15 725 122 1
 2 4 -13 598 115 1
 -2 -4 12 280 110 1
 2 -4 14 112 84 1
 -2 4 -14 140 108 1
 2 4 -12 172 94 1
 -2 -4 11 403 117 1
 2 -4 13 448 111 1
 2 4 -11 551 128 1
 -2 4 -13 386 119 1
 2 -4 12 899 167 1
 2 4 -10 666 137 1
 2 4 -10 853 165 1
 -2 4 -12 1039 173 1
 -2 -4 10 915 175 1
 2 -4 11 1118 391 1
 2 4 -9 845 144 1
 -2 -4 9 716 367 1
 -2 -4 9 618 156 1
 2 4 -9 757 146 1
 2 -4 11 769 158 1
 2 4 -9 644 339 1
 -2 4 -11 904 159 1
 -2 -4 8 732 272 1
 -2 4 -10 1130 142 1
 2 4 -8 902 137 1
 -2 4 -10 995 161 1
 2 4 -8 1047 160 1
 2 4 -8 1299 408 1
 2 -4 10 1266 387 1
 -2 -4 7 213 194 1
 2 4 -7 320 262 1
 -2 4 -9 32 176 1
 2 -4 9 227 174 1
 2 4 -6 330 228 1
 -2 -4 6 232 154 1
 2 -4 8 375 211 1
 -2 4 -8 443 238 1
 -2 -4 5 2598 356 1
 -2 4 -7 2993 445 1
 2 4 -5 3091 447 1
 2 -4 7 3154 413 1
 -2 4 -6 70636 2299 1
 -2 -4 4 69599 2068 1
 2 -4 6 68740 2097 1
 -2 4 -5 5552 424 1
 -2 4 -5 5766 600 1
 -2 -4 3 5539 570 1
 2 -4 5 5538 553 1
 2 4 -3 6195 663 1
 2 -4 4 2105 260 1
 -2 4 -4 1360 196 1
 2 4 -2 1495 257 1
 -2 4 -4 1462 214 1
 -2 -4 2 1930 258 1
 -2 -4 1 1576 308 1
 -2 4 -3 1688 306 1
 2 -4 3 1611 307 1
 -2 4 -3 1687 277 1
 -2 4 -3 1467 279 1
 -2 -4 0 14454 562 1
 -2 4 -2 14361 581 1
 2 -4 2 14072 577 1
 -2 4 -2 13654 612 1
 -2 -4 -1 1197 216 1
 -2 4 -1 1258 284 1
 -2 4 -1 1172 267 1
 -2 4 0 72352 1527 1
 -2 -4 -2 71026 847 1
 -2 4 0 73430 1508 1
 -2 -4 -2 72574 1419 1
 2 -4 -1 76631 1167 1
 -2 4 1 80043 1406 1
 -2 -4 -3 80478 1256 1
 2 4 4 52635 1199 1
 2 4 4 47989 1183 1
 -2 4 2 53214 1275 1
 2 -4 -2 50092 1470 1
 -2 -4 -4 49857 1150 1
 2 4 5 35227 919 1
 2 -4 -3 34664 1426 1
 -2 4 3 35292 1068 1
 -2 -4 -5 34103 1056 1
 2 4 5 34110 967 1
 2 4 6 10708 531 1
 -2 -4 -6 10729 770 1
 2 4 6 11123 596 1
 2 -4 -4 10168 967 1
 -2 4 4 10422 688 1
 -2 -4 -6 10411 971 1
 2 4 6 11096 608 1
 2 4 7 605 212 1
 2 4 7 617 152 1
 2 -4 -5 508 285 1
 -2 4 5 483 214 1
 -2 -4 -7 849 378 1
 2 4 7 513 165 1
 -2 -4 -8 12071 1198 1
 2 4 8 11653 746 1
 -2 4 6 11554 723 1
 2 -4 -6 10589 1056 1
 -2 -4 -9 8280 1167 1
 2 -4 -7 7560 1026 1
 2 4 9 8187 747 1
 -2 4 7 8109 688 1
 -2 -4 -10 5246 910 1
 2 4 10 4803 576 1
 2 -4 -8 4425 738 1
 -2 4 8 5078 478 1
 -2 -4 -11 16958 1775 1
 2 -4 -9 16347 1611 1
 2 4 11 16882 1217 1
 2 4 12 2864 545 1
 -2 -4 -12 2710 777 1
 2 -4 -10 2715 722 1
 2 4 13 4431 371 1
 -2 4 11 3145 398 1
 2 -4 -11 4269 982 1
 -2 4 11 3946 356 1
 -2 -4 -13 4783 1085 1
 2 4 13 3804 360 1
 -2 4 11 3910 345 1
 2 4 14 226 144 1
 -2 4 12 124 113 1
 2 4 14 31 121 1
 -2 4 12 244 157 1
 -2 4 13 1 148 1
 2 4 15 1 109 1
 2 4 15 30 109 1
 -2 4 14 1446 215 1
 2 4 16 1502 199 1
 2 4 16 1071 176 1
 -2 4 15 1876 208 1
 2 4 17 1769 206 1
 2 4 18 877 126 1
 -2 4 16 989 143 1
 2 4 19 538 83 1
 -2 4 17 461 76 1
 -3 4 -17 584 76 1
 3 4 -14 631 77 1
 -3 -4 13 941 109 1
 3 4 -13 901 121 1
 -3 4 -16 1178 133 1
 -3 4 -15 4056 260 1
 -3 -4 12 3819 259 1
 3 -4 15 3898 245 1
 3 4 -12 4484 259 1
 3 -4 14 1122 167 1
 -3 -4 11 1145 173 1
 3 4 -11 1351 174 1
 -3 4 -14 1358 180 1
 3 -4 13 185 91 1
 -3 -4 10 138 118 1
 3 4 -10 397 133 1
 -3 4 -13 432 139 1
 3 4 -9 2949 238 1
 -3 -4 9 2166 243 1
 3 4 -9 2758 232 1
 3 -4 12 2628 247 1
 -3 4 -12 2930 264 1
 -3 -4 8 33520 1930 1
 3 4 -8 32772 775 1
 3 -4 11 35935 2008 1
 3 4 -8 32092 751 1
 3 -4 11 29681 811 1
 -3 4 -11 31952 819 1
 -3 -4 7 3157 599 1
 3 -4 10 4042 643 1
 3 4 -7 4109 712 1
 3 4 -6 832 380 1
 -3 -4 6 703 283 1
 -3 4 -9 1023 350 1
 3 -4 9 983 342 1
 -3 4 -8 11539 965 1
 3 4 -5 13880 1114 1
 -3 -4 5 11612 907 1
 3 -4 8 11983 939 1
 3 -4 7 14126 1047 1
 -3 -4 4 13452 1023 1
 3 4 -4 15232 1225 1
 -3 4 -7 13379 1087 1
 3 -4 6 13017 829 1
 -3 4 -6 12752 882 1
 3 4 -3 15095 1035 1
 -3 -4 3 12750 836 1
 -3 4 -5 124772 2371 1
 -3 -4 2 129495 2398 1
 3 -4 5 125567 2279 1
 -3 4 -4 2433 350 1
 -3 -4 1 2649 385 1
 3 -4 4 2701 374 1
 -3 4 -4 2388 306 1
 3 -4 3 4055 315 1
 -3 -4 0 4611 333 1
 -3 4 -3 4140 293 1
 -3 4 -3 4067 249 1
 -3 4 -2 1319 216 1
 -3 4 -2 1441 223 1
 -3 -4 -1 1489 262 1
 -3 -4 -1 1512 193 1
 -3 4 -1 36059 872 1
 -3 4 -1 35495 846 1
 -3 -4 -2 36347 935 1
 -3 4 0 9986 772 1
 -3 -4 -3 9074 756 1
 3 -4 -1 48 185 1
 -3 4 1 49 206 1
 3 4 4 44 183 1
 -3 -4 -4 43 198 1
 3 4 5 26578 929 1
 3 -4 -2 26584 1146 1
 -3 4 2 27087 1053 1
 -3 -4 -5 27755 1062 1
 3 4 6 2054 230 1
 -3 4 3 1372 111 1
 -3 4 3 2039 305 1
 3 -4 -3 2110 370 1
 3 4 6 2249 204 1
 -3 -4 -6 1944 295 1
 3 4 7 31354 838 1
 3 4 7 30740 949 1
 3 -4 -4 32058 1609 1
 -3 -4 -7 32059 1641 1
 -3 -4 -7 31503 1389 1
 -3 4 4 27253 673 1
 -3 4 4 31009 1171 1
 3 -4 -5 36800 1928 1
 -3 -4 -8 37523 2053 1
 3 4 8 36243 1212 1
 -3 4 5 36745 1366 1
 3 -4 -6 16340 1358 1
 -3 4 6 17121 947 1
 -3 -4 -9 16011 1463 1
 3 4 9 16363 902 1
 3 4 10 1562 349 1
 -3 4 7 1549 334 1
 -3 -4 -10 1397 530 1
 3 -4 -7 1450 464 1
 3 4 11 2090 380 1
 3 -4 -8 1998 538 1
 -3 -4 -11 1898 578 1
 -3 4 8 2574 391 1
 -3 -4 -12 27502 2354 1
 3 -4 -9 26052 2082 1
 3 4 12 27170 1556 1
 3 4 13 418 173 1
 -3 4 10 548 197 1
 3 -4 -10 725 383 1
 -3 -4 -13 769 425 1
 3 4 13 818 185 1
 3 4 14 4 104 1
 -3 4 11 157 132 1
 3 4 14 67 125 1
 3 4 15 2002 262 1
 3 4 15 1659 253 1
 -3 4 12 1568 245 1
 3 4 16 51 106 1
 -3 4 13 235 143 1
 3 4 16 241 125 1
 3 4 17 226 119 1
 -3 4 14 303 139 1
 -3 4 15 55 87 1
 3 4 18 65 83 1
 3 4 19 391 84 1
 -3 4 16 300 78 1
 4 4 -13 86 54 1
 -4 4 -17 0 62 1
 -4 -4 12 0 70 1
 -4 4 -16 0 74 1
 4 4 -12 0 62 1
 -4 -4 11 1436 178 1
 4 -4 15 1347 158 1
 4 4 -11 1296 162 1
 -4 4 -15 1382 176 1
 4 4 -10 629 144 1
 4 -4 14 452 127 1
 -4 4 -14 463 124 1
 -4 -4 10 454 137 1
 -4 4 -13 1 103 1
 4 4 -9 11 110 1
 -4 -4 9 1 119 1
 4 -4 13 49 88 1
 4 4 -9 1 82 1
 4 -4 12 630 130 1
 4 4 -8 949 154 1
 4 4 -8 818 134 1
 -4 4 -12 1099 170 1
 4 4 -7 2169 211 1
 -4 -4 7 1511 447 1
 4 4 -7 2004 206 1
 -4 4 -11 1693 218 1
 4 -4 11 1349 202 1
 4 -4 11 2246 558 1
 -4 -4 6 513 250 1
 4 -4 10 453 263 1
 -4 -4 5 2908 516 1
 4 -4 9 3373 550 1
 -4 -4 4 2007 459 1
 4 -4 8 2208 494 1
 -4 4 -8 1975 444 1
 -4 4 -7 12677 938 1
 4 -4 7 13204 907 1
 -4 -4 3 12844 920 1
 -4 4 -6 20778 1130 1
 -4 -4 2 21181 1136 1
 4 -4 6 22273 1112 1
 -4 -4 1 31497 1176 1
 -4 4 -5 28967 1109 1
 -4 4 -5 29531 873 1
 4 -4 5 32837 1177 1
 -4 4 -4 1250 213 1
 -4 4 -4 1186 201 1
 -4 -4 0 1273 281 1
 -4 -4 0 1381 235 1
 4 -4 4 1233 235 1
 -4 4 -3 52141 1234 1
 -4 -4 -1 54395 1642 1
 -4 -4 -1 53229 1166 1
 -4 4 -3 54089 1330 1
 -4 4 -2 49389 1061 1
 -4 -4 -2 50854 1241 1
 -4 4 -1 56098 1575 1
 -4 -4 -3 53899 1557 1
 -4 4 -1 55004 1454 1
 -4 -4 -4 2438 275 1
 -4 4 0 2166 248 1
 -4 4 0 2121 213 1
 4 -4 -1 2367 254 1
 4 4 5 2510 246 1
 -4 -4 -5 2723 300 1
 -4 4 1 2433 287 1
 -4 4 1 2489 196 1
 -4 4 2 7653 298 1
 4 -4 -2 9058 564 1
 4 4 6 8441 259 1
 4 4 6 8325 433 1
 -4 -4 -6 8769 567 1
 -4 4 2 8617 528 1
 4 -4 -3 3510 668 1
 4 4 7 3389 421 1
 4 4 7 3131 358 1
 -4 -4 -7 2957 581 1
 -4 4 3 3129 544 1
 -4 4 3 3042 334 1
 4 4 8 108 132 1
 -4 -4 -8 126 188 1
 4 -4 -4 90 185 1
 4 4 8 96 94 1
 -4 -4 -8 112 158 1
 -4 4 4 109 158 1
 4 -4 -5 7551 878 1
 -4 -4 -9 7356 920 1
 4 4 9 7265 543 1
 -4 4 5 7394 647 1
 -4 4 6 5354 572 1
 -4 -4 -10 5460 898 1
 4 4 10 5051 522 1
 4 -4 -6 5091 743 1
 -4 4 7 1876 362 1
 4 4 11 1854 361 1
 -4 -4 -11 2009 632 1
 4 -4 -7 2060 560 1
 4 -4 -8 1748 552 1
 -4 -4 -12 1796 690 1
 4 4 13 147 117 1
 4 4 13 84 119 1
 4 -4 -9 364 383 1
 -4 4 9 130 159 1
 -4 -4 -13 9 441 1
 -4 4 10 1117 237 1
 4 4 14 1300 209 1
 -4 -4 -14 1736 615 1
 4 -4 -10 1347 483 1
 4 4 14 1221 202 1
 4 4 15 3025 302 1
 4 4 15 2750 289 1
 -4 4 11 2718 350 1
 -4 4 12 1637 264 1
 4 4 16 2460 283 1
 4 4 16 2340 274 1
 4 4 17 1275 184 1
 -4 4 13 1199 201 1
 4 4 18 1038 159 1
 -4 4 14 1183 173 1
 4 4 19 241 77 1
 -4 4 15 285 86 1
 4 4 20 93 52 1
 -4 4 16 83 46 1
 -5 4 -18 114 46 1
 5 4 -12 291 74 1
 -5 4 -17 391 89 1
 -5 4 -16 1812 179 1
 5 4 -11 1811 166 1
 5 -4 16 1493 142 1
 5 4 -10 5442 307 1
 -5 -4 10 4819 317 1
 -5 4 -15 5337 353 1
 5 -4 15 4981 293 1
 5 -4 14 1538 178 1
 -5 -4 9 1158 170 1
 -5 4 -14 1451 185 1
 5 4 -9 1634 173 1
 -5 4 -13 5004 380 1
 5 4 -8 5318 325 1
 5 4 -8 6245 354 1
 5 -4 13 5256 357 1
 5 -4 12 1138 175 1
 5 4 -7 1297 166 1
 -5 -4 7 1066 410 1
 -5 4 -12 1297 194 1
 5 4 -7 1290 174 1
 5 4 -6 15488 519 1
 -5 -4 6 15000 1287 1
 -5 -4 6 16308 1525 1
 5 4 -6 15358 512 1
 5 -4 11 16035 1328 1
 -5 4 -11 16198 620 1
 5 -4 10 7640 898 1
 -5 -4 5 7574 899 1
 5 -4 9 27340 1534 1
 -5 -4 4 25299 1496 1
 5 -4 8 60830 2125 1
 -5 -4 3 59063 2178 1
 -5 -4 2 318 221 1
 -5 4 -7 228 145 1
 -5 -4 2 201 213 1
 5 -4 7 198 173 1
 -5 -4 1 61 132 1
 -5 -4 1 2 129 1
 -5 4 -6 40 150 1
 5 -4 6 82 140 1
 -5 4 -5 51888 1275 1
 -5 4 -5 50851 1557 1
 -5 -4 0 54108 1552 1
 -5 4 -5 52028 1130 1
 -5 -4 0 53227 1906 1
 5 -4 4 3281 291 1
 -5 4 -4 2791 226 1
 -5 4 -4 3124 243 1
 -5 -4 -1 3081 341 1
 -5 4 -4 2811 203 1
 -5 4 -3 2392 268 1
 -5 -4 -2 2295 318 1
 -5 -4 -3 20219 916 1
 -5 4 -2 19585 783 1
 -5 4 -2 19748 920 1
 -5 4 -1 1107 184 1
 -5 4 -1 1071 196 1
 -5 -4 -4 1081 212 1
 -5 -4 -5 794 208 1
 -5 4 0 977 171 1
 -5 4 0 906 204 1
 5 4 6 4684 295 1
 -5 4 1 5084 399 1
 -5 4 1 5576 320 1
 -5 -4 -6 5142 438 1
 5 -4 -2 28560 1314 1
 -5 4 2 28973 1266 1
 -5 4 2 27430 880 1
 -5 -4 -7 29963 1416 1
 -5 4 3 5320 562 1
 5 4 8 5027 386 1
 5 -4 -3 4804 609 1
 -5 -4 -8 4936 626 1
 5 -4 -4 17836 1255 1
 -5 4 4 17722 1047 1
 -5 -4 -9 18958 1404 1
 -5 -4 -9 18593 1262 1
 -5 4 5 23234 1383 1
 5 -4 -5 23369 1741 1
 -5 -4 -10 23846 1919 1
 5 -4 -6 628 372 1
 -5 4 6 639 305 1
 -5 -4 -11 570 437 1
 -5 -4 -12 332 380 1
 5 -4 -7 119 361 1
 -5 4 7 102 154 1
 5 4 13 214 125 1
 -5 -4 -13 21 367 1
 5 4 13 191 97 1
 5 -4 -8 184 379 1
 -5 4 8 139 127 1
 -5 4 9 1684 314 1
 5 -4 -9 3841 824 1
 -5 -4 -14 2641 767 1
 5 4 14 2966 291 1
 5 4 14 2617 283 1
 -5 4 10 7301 589 1
 5 4 15 9167 498 1
 5 4 15 8047 504 1
 -5 4 11 10723 652 1
 5 4 16 12616 580 1
 5 4 16 11659 570 1
 -5 4 12 2086 260 1
 5 4 17 2252 260 1
 5 4 18 1429 173 1
 -5 4 13 890 150 1
 -5 4 14 272 84 1
 5 4 19 319 90 1
 -5 4 15 116 57 1
 5 4 20 240 64 1
 -6 4 -18 191 64 1
 6 4 -12 134 43 1
 -6 -4 11 20 63 1
 6 4 -11 32 58 1
 -6 4 -17 52 68 1
 -6 -4 10 0 82 1
 6 -4 16 169 73 1
 -6 4 -16 342 108 1
 6 4 -10 229 87 1
 -6 4 -15 51 102 1
 6 4 -9 3 83 1
 -6 -4 9 168 114 1
 6 -4 15 89 80 1
 6 -4 14 1419 199 1
 6 4 -8 1847 190 1
 6 4 -8 1714 204 1
 -6 4 -14 1618 230 1
 6 4 -7 619 140 1
 6 4 -7 634 137 1
 6 -4 13 476 158 1
 -6 4 -13 744 168 1
 -6 -4 6 277 266 1
 6 -4 12 265 119 1
 6 4 -6 418 126 1
 -6 4 -12 408 132 1
 6 4 -6 421 126 1
 6 -4 12 437 331 1
 -6 4 -11 11425 506 1
 6 4 -5 11025 421 1
 -6 -4 5 11797 1263 1
 6 -4 11 11080 1123 1
 6 4 -5 11396 436 1
 -6 -4 4 1081 437 1
 6 -4 10 1357 429 1
 6 -4 9 9507 934 1
 -6 -4 3 9345 1114 1
 -6 -4 2 19468 1408 1
 6 -4 8 18713 1145 1
 6 -4 7 22430 1188 1
 -6 -4 1 21670 1407 1
 6 -4 6 1634 335 1
 -6 -4 0 1500 399 1
 -6 4 -5 9105 642 1
 -6 4 -5 8638 562 1
 -6 -4 -1 8195 791 1
 6 -4 5 9783 720 1
 -6 4 -4 23524 915 1
 -6 -4 -2 21354 1128 1
 -6 4 -4 25022 1330 1
 -6 -4 -3 1834 373 1
 -6 4 -3 1459 333 1
 -6 4 -3 1548 271 1
 -6 -4 -4 3977 467 1
 -6 4 -2 3755 381 1
 -6 4 -2 4195 447 1
 -6 4 -1 4431 471 1
 -6 -4 -5 4360 520 1
 -6 4 -1 5274 494 1
 6 4 6 14398 679 1
 -6 4 0 14619 885 1
 -6 -4 -6 13514 930 1
 -6 4 0 15335 789 1
 -6 4 1 2190 275 1
 -6 -4 -7 2015 358 1
 -6 4 1 2199 337 1
 6 -4 -2 14482 989 1
 -6 4 2 14193 972 1
 -6 -4 -8 13041 1025 1
 6 -4 -3 31148 1580 1
 -6 -4 -9 32968 1836 1
 -6 4 3 32225 1422 1
 -6 -4 -9 28371 1593 1
 -6 -4 -10 5933 988 1
 6 -4 -4 6042 892 1
 -6 4 4 6332 760 1
 -6 -4 -10 5573 877 1
 -6 4 5 35834 1651 1
 -6 -4 -11 37677 2289 1
 6 -4 -5 35157 2032 1
 6 -4 -6 20768 1776 1
 -6 4 6 22147 1406 1
 -6 -4 -12 22451 2049 1
 6 -4 -7 63 223 1
 -6 -4 -13 17 291 1
 -6 4 7 300 207 1
 -6 4 7 313 188 1
 6 4 13 111 96 1
 6 4 13 175 163 1
 6 4 14 125 121 1
 -6 -4 -14 124 373 1
 -6 4 8 285 174 1
 6 -4 -8 641 291 1
 6 4 14 388 155 1
 -6 4 9 3405 394 1
 6 4 15 4147 342 1
 6 4 15 3694 357 1
 6 4 16 21 112 1
 -6 4 10 189 151 1
 6 4 16 0 140 1
 6 4 17 165 111 1
 -6 4 11 395 171 1
 6 4 18 464 130 1
 -6 4 12 502 150 1
 6 4 19 235 101 1
 -6 4 13 251 102 1
 -6 4 14 0 62 1
 6 4 20 126 60 1
 7 4 -11 810 82 1
 -7 4 -18 697 93 1
 -7 4 -17 2527 196 1
 7 4 -10 2420 164 1
 -7 4 -16 2045 209 1
 7 4 -9 2513 192 1
 -7 -4 9 1983 208 1
 7 -4 16 1896 169 1
 7 -4 15 6072 337 1
 -7 4 -15 6091 369 1
 7 -4 14 2564 241 1
 7 4 -7 2867 216 1
 7 4 -7 2978 240 1
 -7 4 -14 3023 284 1
 -7 4 -13 4430 333 1
 7 4 -6 4088 263 1
 7 4 -6 4230 286 1
 7 -4 12 1117 199 1
 7 4 -5 1353 183 1
 -7 4 -12 1318 222 1
 7 4 -5 1106 175 1
 -7 -4 5 1295 555 1
 7 -4 12 1336 471 1
 7 4 -4 651 120 1
 -7 -4 4 572 323 1
 7 4 -4 630 160 1
 -7 4 -11 958 185 1
 7 -4 11 774 313 1
 -7 -4 3 2610 647 1
 7 -4 10 2687 539 1
 -7 -4 2 14677 1405 1
 7 -4 9 14405 1176 1
 -7 -4 1 587 335 1
 7 -4 8 725 237 1
 7 -4 7 18424 1151 1
 -7 -4 0 17764 1391 1
 7 -4 6 25 118 1
 -7 4 -6 110 93 1
 -7 -4 -2 1366 409 1
 -7 4 -5 1456 300 1
 -7 -4 -3 19159 1031 1
 -7 4 -4 21435 841 1
 -7 4 -4 22577 1174 1
 -7 4 -3 2410 383 1
 -7 -4 -4 3089 539 1
 -7 4 -3 2591 458 1
 -7 -4 -5 1848 348 1
 -7 4 -2 2361 348 1
 -7 4 -2 2619 376 1
 -7 -4 -6 2584 375 1
 -7 4 -1 3137 382 1
 -7 4 -1 3075 364 1
 -7 -4 -7 1327 449 1
 -7 4 0 1110 373 1
 -7 4 0 1036 335 1
 -7 4 1 223 151 1
 -7 -4 -8 308 266 1
 -7 4 2 767 232 1
 -7 -4 -9 882 286 1
 -7 -4 -10 3686 716 1
 -7 -4 -10 2638 607 1
 -7 4 3 3230 538 1
 -7 4 4 593 270 1
 -7 -4 -11 754 357 1
 -7 -4 -11 487 318 1
 7 -4 -4 321 242 1
 -7 4 5 2209 487 1
 -7 -4 -12 2081 689 1
 7 -4 -5 2408 613 1
 7 4 13 1212 204 1
 -7 -4 -13 2116 799 1
 -7 4 6 1212 249 1
 -7 4 6 1548 435 1
 -7 4 6 1418 293 1
 7 4 13 1254 226 1
 7 -4 -6 1731 634 1
 7 4 14 10554 531 1
 -7 4 7 11883 1070 1
 -7 -4 -14 11309 1598 1
 -7 -4 -14 9337 478 1
 -7 4 7 9399 645 1
 7 -4 -7 11431 1412 1
 7 4 14 10083 593 1
 7 4 15 11943 629 1
 -7 4 8 10749 693 1
 -7 -4 -15 11386 515 1
 -7 4 9 17352 867 1
 -7 -4 -16 15310 603 1
 -7 4 10 10261 644 1
 7 4 17 11926 531 1
 -7 4 11 8549 451 1
 -7 4 11 9013 587 1
 7 4 19 1871 185 1
 -7 4 12 942 151 1
 -7 4 13 44 68 1
 7 4 20 0 58 1
 7 4 21 1 40 1
 -8 4 -18 304 79 1
 8 4 -10 334 61 1
 8 4 -9 4164 218 1
 -8 4 -17 3812 251 1
 -8 -4 8 9124 393 1
 -8 4 -16 10228 454 1
 8 -4 16 9648 384 1
 8 -4 15 4873 310 1
 -8 4 -15 5291 376 1
 8 4 -7 6034 326 1
 8 4 -6 1028 153 1
 8 -4 14 588 136 1
 -8 4 -14 859 174 1
 8 -4 13 186 93 1
 -8 4 -13 30 110 1
 8 4 -5 114 94 1
 -8 4 -12 6781 451 1
 -8 -4 4 5851 487 1
 8 -4 12 5436 380 1
 8 -4 12 5781 921 1
 8 4 -4 6788 375 1
 -8 -4 4 5006 1005 1
 8 -4 11 7726 943 1
 -8 -4 3 7236 464 1
 8 -4 11 6824 379 1
 8 4 -3 7854 493 1
 -8 -4 3 7128 1069 1
 -8 4 -11 7226 420 1
 8 4 -3 6596 345 1
 8 -4 10 29760 1705 1
 -8 -4 2 29107 2106 1
 8 -4 9 14935 1149 1
 -8 -4 1 15338 1458 1
 8 -4 8 10489 848 1
 -8 -4 0 9066 1000 1
 -8 -4 -1 152 169 1
 8 -4 7 238 231 1
 -8 -4 -2 272 153 1
 -8 4 -6 159 70 1
 8 -4 6 137 159 1
 -8 -4 -3 6694 793 1
 -8 4 -5 6959 849 1
 -8 4 -5 6275 570 1
 -8 -4 -4 4201 622 1
 -8 4 -4 4483 499 1
 -8 4 -4 4824 640 1
 -8 -4 -5 143 182 1
 -8 4 -3 119 178 1
 -8 4 -3 50 97 1
 -8 4 -2 2457 288 1
 -8 -4 -6 2382 330 1
 -8 4 -2 2940 332 1
 -8 4 -1 46362 1861 1
 -8 -4 -7 42501 1984 1
 -8 4 -1 48061 1853 1
 -8 -4 -8 9753 940 1
 -8 4 0 9447 842 1
 -8 -4 -9 654 353 1
 -8 4 1 836 335 1
 -8 -4 -10 39388 2089 1
 -8 4 2 42998 1915 1
 -8 4 3 61243 2381 1
 -8 -4 -11 58445 2922 1
 -8 -4 -11 54975 2709 1
 -8 -4 -12 53197 3030 1
 -8 4 4 53936 2341 1
 -8 4 5 26121 979 1
 -8 -4 -13 29197 2429 1
 -8 -4 -13 21622 728 1
 -8 4 5 24677 1016 1
 -8 4 5 28613 1782 1
 8 4 13 24082 921 1
 8 4 13 27019 793 1
 -8 4 6 2875 633 1
 -8 4 6 2346 369 1
 8 4 14 2376 272 1
 -8 -4 -14 2849 889 1
 -8 -4 -14 1986 249 1
 -8 4 6 1957 331 1
 8 4 14 2636 321 1
 8 4 15 1 137 1
 -8 4 7 1 167 1
 -8 -4 -15 1 146 1
 8 4 16 2557 278 1
 -8 4 8 2451 330 1
 -8 4 9 1063 273 1
 8 4 17 1364 225 1
 -8 4 10 1413 242 1
 8 4 18 1673 199 1
 -8 4 11 60 77 1
 8 4 19 63 84 1
 -8 4 11 14 89 1
 8 4 20 100 76 1
 -8 4 12 0 73 1
 8 4 21 184 53 1
 -8 4 13 79 43 1
 -9 -4 9 40 49 1
 9 4 -9 145 57 1
 -9 4 -18 248 62 1
 9 4 -8 468 90 1
 -9 -4 8 279 95 1
 -9 4 -17 460 115 1
 9 4 -7 780 117 1
 -9 4 -16 833 153 1
 9 -4 16 577 108 1
 9 -4 15 740 139 1
 -9 4 -15 816 179 1
 9 4 -6 920 142 1
 9 -4 14 1055 181 1
 9 4 -5 1142 164 1
 -9 -4 5 1091 224 1
 -9 4 -14 1365 211 1
 -9 -4 4 934 196 1
 -9 4 -13 1267 199 1
 9 -4 13 1173 179 1
 9 4 -4 1121 166 1
 9 -4 12 101 113 1
 -9 -4 3 29 118 1
 -9 4 -12 89 113 1
 9 4 -3 97 108 1
 9 4 -3 156 165 1
 -9 -4 2 4137 761 1
 -9 4 -11 4087 280 1
 9 -4 11 3354 235 1
 9 -4 11 3513 526 1
 -9 -4 2 3975 311 1
 9 4 -2 4054 318 1
 -9 -4 1 4163 740 1
 9 -4 10 5036 631 1
 -9 4 -10 4857 286 1
 9 4 -1 4615 318 1
 -9 -4 0 6120 1027 1
 9 -4 9 5990 769 1
 9 -4 8 21935 1319 1
 -9 -4 -1 20346 1623 1
 9 -4 7 96086 2621 1
 -9 -4 -2 92400 3219 1
 -9 4 -6 5031 466 1
 -9 -4 -3 5083 684 1
 9 -4 6 5732 587 1
 -9 4 -6 5150 739 1
 -9 4 -5 58339 1840 1
 -9 -4 -4 58384 2429 1
 -9 4 -5 63462 2679 1
 -9 -4 -5 37 159 1
 -9 4 -4 270 237 1
 -9 4 -4 99 143 1
 -9 4 -3 4000 565 1
 -9 -4 -6 3956 655 1
 -9 4 -3 5098 702 1
 -9 -4 -7 3536 456 1
 -9 4 -2 3658 440 1
 -9 4 -2 3494 414 1
 -9 -4 -8 1905 520 1
 -9 4 -1 1860 468 1
 -9 -4 -9 1438 436 1
 -9 4 0 1712 454 1
 -9 4 1 10624 952 1
 -9 -4 -10 9484 980 1
 -9 -4 -11 770 352 1
 -9 4 2 984 333 1
 -9 -4 -11 1031 458 1
 -9 -4 -12 2950 772 1
 -9 -4 -12 2635 659 1
 -9 4 3 2894 622 1
 -9 4 4 5098 445 1
 -9 -4 -13 5570 1026 1
 9 4 13 6000 371 1
 -9 4 4 5421 490 1
 -9 4 4 6226 862 1
 -9 4 5 394 209 1
 -9 4 5 75 231 1
 9 4 14 432 166 1
 -9 -4 -14 347 368 1
 -9 4 5 179 197 1
 -9 4 6 1604 324 1
 9 4 15 1554 243 1
 9 4 16 1249 209 1
 -9 4 7 763 249 1
 9 4 17 277 126 1
 -9 4 8 213 163 1
 9 4 18 95 120 1
 -9 4 9 0 123 1
 -9 4 10 1129 220 1
 9 4 19 828 151 1
 -9 4 10 686 145 1
 -9 4 11 774 119 1
 9 4 20 960 98 1
 9 4 20 1065 130 1
 -9 4 12 498 72 1
 9 4 21 637 81 1
 10 4 -8 438 72 1
 -10 4 -18 537 84 1
 -10 4 -17 1360 153 1
 10 4 -7 1304 126 1
 -10 4 -16 580 150 1
 10 4 -6 370 96 1
 10 -4 16 479 113 1
 -10 4 -15 189 134 1
 -10 -4 5 425 159 1
 10 -4 15 399 121 1
 10 4 -5 299 114 1
 10 -4 14 0 94 1
 -10 -4 4 0 114 1
 -10 4 -14 167 138 1
 10 4 -4 0 95 1
 -10 4 -13 1797 249 1
 -10 -4 3 1412 239 1
 10 -4 13 1582 207 1
 10 4 -3 1815 203 1
 10 -4 12 806 174 1
 -10 -4 2 981 225 1
 10 4 -2 1118 220 1
 -10 4 -12 1460 225 1
 -10 -4 1 882 484 1
 -10 -4 1 1168 209 1
 10 4 -1 1181 218 1
 -10 4 -11 1178 186 1
 10 -4 11 914 160 1
 10 -4 11 1117 411 1
 -10 -4 0 1977 637 1
 10 4 0 2146 273 1
 10 -4 10 1882 217 1
 -10 -4 0 2046 250 1
 -10 4 -10 1961 233 1
 -10 -4 0 1429 280 1
 10 -4 10 2004 506 1
 -10 -4 -1 113 315 1
 10 -4 9 266 199 1
 -10 -4 -2 258 240 1
 10 -4 8 15 142 1
 10 -4 7 7200 737 1
 -10 -4 -3 6413 886 1
 -10 -4 -4 2557 554 1
 -10 4 -6 2539 547 1
 -10 4 -6 2554 386 1
 -10 -4 -5 8070 945 1
 -10 4 -5 9293 780 1
 -10 4 -5 10427 1107 1
 -10 -4 -6 7742 971 1
 -10 4 -4 8453 1025 1
 -10 4 -4 7968 803 1
 -10 -4 -7 9663 922 1
 -10 4 -3 11003 855 1
 -10 4 -3 12427 1031 1
 -10 4 -2 1357 440 1
 -10 -4 -8 1102 461 1
 -10 4 -1 5475 758 1
 -10 -4 -9 5233 792 1
 -10 -4 -10 687 333 1
 -10 4 0 553 285 1
 -10 -4 -11 2684 640 1
 -10 4 1 3184 634 1
 -10 -4 -12 10183 1394 1
 -10 4 2 11838 1278 1
 10 4 12 10499 493 1
 -10 -4 -12 10100 1345 1
 -10 4 2 9639 627 1
 -10 4 2 10420 630 1
 10 4 13 391 152 1
 -10 4 3 233 210 1
 -10 4 3 61 191 1
 -10 4 3 355 204 1
 -10 -4 -13 187 263 1
 10 4 14 4477 336 1
 -10 4 4 3386 397 1
 -10 4 4 3711 405 1
 -10 4 5 42 160 1
 10 4 15 124 144 1
 -10 4 5 0 159 1
 -10 4 6 494 197 1
 10 4 16 523 164 1
 -10 4 7 1 158 1
 10 4 17 106 116 1
 10 4 18 305 129 1
 -10 4 8 445 175 1
 10 4 19 132 70 1
 10 4 19 122 82 1
 -10 4 10 68 68 1
 10 4 20 144 86 1
 -10 4 10 166 87 1
 -10 4 11 1 51 1
 10 4 21 19 43 1
 -11 -4 7 66 61 1
 -11 4 -18 0 54 1
 11 4 -7 0 47 1
 -11 4 -18 0 50 1
 11 4 -6 156 65 1
 -11 4 -17 223 78 1
 -11 -4 5 106 92 1
 -11 4 -16 185 88 1
 11 -4 16 1 74 1
 -11 4 -16 102 100 1
 11 4 -5 230 88 1
 11 -4 15 2998 242 1
 -11 -4 4 3128 308 1
 11 4 -4 3821 254 1
 -11 4 -15 3613 302 1
 11 4 -3 561 131 1
 11 -4 14 416 129 1
 -11 -4 3 568 194 1
 -11 4 -14 592 181 1
 11 -4 13 691 150 1
 11 4 -2 1033 156 1
 -11 4 -13 921 208 1
 -11 -4 2 968 192 1
 11 -4 12 983 158 1
 -11 -4 1 1454 234 1
 11 4 -1 1469 231 1
 -11 4 -12 1377 198 1
 11 -4 11 62 99 1
 11 4 0 69 123 1
 -11 -4 0 100 145 1
 -11 -4 0 117 121 1
 11 -4 11 18 247 1
 -11 4 -11 84 137 1
 -11 -4 -1 4075 355 1
 11 -4 10 3914 317 1
 -11 4 -10 4010 324 1
 11 4 1 4047 381 1
 -11 4 -10 3983 337 1
 -11 -4 -1 3597 449 1
 -11 -4 -1 4573 1042 1
 11 -4 10 4754 752 1
 11 4 2 5662 382 1
 11 -4 9 5841 317 1
 -11 -4 -2 5969 357 1
 11 -4 9 6191 743 1
 -11 4 -9 5583 316 1
 -11 -4 -2 6233 992 1
 11 -4 8 81694 2658 1
 -11 -4 -3 76029 1212 1
 -11 -4 -3 80167 3412 1
 -11 4 -8 72582 1148 1
 11 -4 7 35142 1737 1
 -11 -4 -4 33102 2153 1
 -11 4 -7 36083 2399 1
 -11 4 -6 37243 2291 1
 -11 -4 -5 35180 2108 1
 -11 -4 -6 88 190 1
 -11 4 -5 125 283 1
 -11 4 -5 423 229 1
 -11 -4 -7 188 200 1
 -11 4 -4 815 379 1
 -11 4 -4 394 214 1
 -11 4 -3 23039 1490 1
 -11 -4 -8 21330 1636 1
 -11 4 -2 35295 2040 1
 -11 -4 -9 34642 2236 1
 -11 4 -1 9642 1036 1
 -11 -4 -10 10550 1168 1
 11 4 11 697 153 1
 -11 -4 -11 896 365 1
 -11 4 0 703 338 1
 -11 4 0 827 183 1
 -11 4 0 460 153 1
 -11 4 1 226 170 1
 -11 -4 -12 381 360 1
 11 4 12 127 133 1
 11 4 12 0 83 1
 -11 4 1 97 203 1
 -11 -4 -12 186 315 1
 -11 4 1 71 120 1
 -11 4 2 9564 595 1
 11 4 13 10438 496 1
 -11 -4 -13 10386 1394 1
 -11 4 2 11394 1250 1
 11 4 13 8954 412 1
 -11 -4 -13 9801 1356 1
 -11 4 2 10164 627 1
 11 4 14 1710 240 1
 -11 4 3 1838 298 1
 11 4 14 1395 188 1
 -11 4 3 1755 294 1
 11 4 15 2074 217 1
 11 4 15 2342 259 1
 -11 4 4 2169 348 1
 -11 4 4 2146 293 1
 11 4 16 4506 359 1
 11 4 16 3504 279 1
 -11 4 5 3909 432 1
 11 4 17 212 128 1
 -11 4 6 113 164 1
 11 4 17 0 82 1
 11 4 18 349 91 1
 11 4 18 514 138 1
 -11 4 7 153 115 1
 -11 4 8 1211 215 1
 11 4 19 1113 151 1
 -11 4 9 22 71 1
 11 4 20 221 87 1
 -11 4 9 301 123 1
 -11 4 10 108 51 1
 11 4 21 291 60 1
 -12 -4 6 179 58 1
 -12 4 -18 166 56 1
 12 4 -6 82 46 1
 -12 4 -17 192 78 1
 12 4 -5 330 80 1
 -12 4 -17 265 88 1
 -12 -4 4 1 97 1
 12 4 -4 1 77 1
 12 -4 16 66 72 1
 -12 4 -16 1 79 1
 -12 -4 3 200 143 1
 -12 4 -15 197 120 1
 12 4 -3 128 91 1
 12 -4 15 84 82 1
 12 4 -2 4308 280 1
 -12 -4 2 3669 364 1
 -12 4 -14 3994 313 1
 12 -4 14 3312 273 1
 -12 -4 1 1783 287 1
 -12 4 -13 1988 248 1
 12 -4 13 1635 213 1
 12 -4 12 3524 268 1
 -12 4 -12 3330 275 1
 -12 -4 0 3772 328 1
 12 4 0 3585 312 1
 12 -4 11 421 123 1
 -12 -4 -1 396 108 1
 -12 4 -11 455 118 1
 12 4 1 308 158 1
 -12 -4 -1 210 136 1
 12 -4 10 85 283 1
 -12 4 -10 162 107 1
 12 4 2 105 124 1
 -12 -4 -2 1 168 1
 -12 -4 -2 233 136 1
 12 -4 10 16 97 1
 -12 -4 -3 8106 528 1
 12 -4 9 8079 384 1
 12 4 3 8794 482 1
 -12 -4 -3 9436 443 1
 12 -4 9 10523 956 1
 -12 4 -9 9117 403 1
 -12 -4 -3 11747 1374 1
 12 4 4 3215 253 1
 12 -4 8 3074 229 1
 -12 4 -8 3113 217 1
 -12 -4 -4 2597 583 1
 12 -4 8 3354 509 1
 -12 -4 -4 3063 232 1
 12 -4 7 2697 457 1
 -12 -4 -5 2614 229 1
 -12 4 -7 3744 762 1
 12 4 5 2073 215 1
 12 -4 7 1785 183 1
 -12 -4 -5 3074 662 1
 -12 4 -7 2151 200 1
 -12 -4 -6 15428 529 1
 12 4 6 15964 550 1
 -12 -4 -6 14398 1399 1
 -12 4 -6 15213 501 1
 12 -4 6 14659 532 1
 -12 4 -6 17224 1609 1
 -12 -4 -7 1151 435 1
 12 -4 5 1176 188 1
 12 4 7 1375 207 1
 -12 4 -5 629 314 1
 -12 4 -5 992 168 1
 -12 -4 -8 4941 713 1
 12 -4 4 5554 283 1
 -12 4 -4 5011 625 1
 -12 4 -4 5795 281 1
 12 4 8 6060 301 1
 -12 4 -3 6039 448 1
 -12 4 -3 6048 956 1
 12 4 9 6759 420 1
 12 -4 3 5902 410 1
 -12 4 -3 6353 403 1
 -12 -4 -9 5846 1070 1
 -12 -4 -10 600 428 1
 12 4 10 468 146 1
 -12 4 -2 593 381 1
 -12 4 -2 451 180 1
 -12 4 -2 522 164 1
 -12 -4 -11 181 265 1
 12 4 11 475 144 1
 -12 4 -1 555 192 1
 -12 4 -1 229 297 1
 -12 4 -1 443 158 1
 -12 4 0 10604 613 1
 -12 -4 -12 11379 1388 1
 12 4 12 11455 510 1
 -12 4 0 10928 587 1
 -12 4 0 11159 1271 1
 -12 -4 -12 10555 1354 1
 -12 4 1 2292 288 1
 -12 4 1 1839 273 1
 12 4 13 2159 243 1
 -12 4 2 10686 689 1
 -12 4 2 9896 673 1
 12 4 14 11063 540 1
 -12 4 3 5281 479 1
 12 4 15 5650 386 1
 -12 4 3 4623 492 1
 -12 4 4 840 209 1
 12 4 16 544 161 1
 -12 4 4 524 176 1
 -12 4 5 861 217 1
 12 4 17 986 192 1
 12 4 18 1195 185 1
 -12 4 6 990 201 1
 12 4 19 91 93 1
 -12 4 7 0 114 1
 12 4 20 596 103 1
 -12 4 8 435 123 1
 12 4 21 241 56 1
 -12 4 9 189 59 1
 13 4 -5 1168 90 1
 -13 4 -18 1367 102 1
 13 4 -4 5821 238 1
 -13 4 -17 5444 259 1
 -13 -4 3 6130 367 1
 13 4 -3 7727 302 1
 -13 4 -16 7489 338 1
 13 -4 16 6072 287 1
 -13 -4 2 9139 521 1
 13 4 -2 10458 409 1
 -13 4 -15 10179 455 1
 13 4 -1 4059 261 1
 -13 -4 1 3669 338 1
 13 -4 14 2864 248 1
 -13 4 -14 3579 287 1
 -13 4 -13 1411 194 1
 -13 -4 0 1573 244 1
 13 -4 13 1163 162 1
 -13 4 -12 542 125 1
 -13 -4 -1 202 152 1
 13 4 1 564 153 1
 13 -4 12 443 124 1
 13 -4 11 91 105 1
 13 4 2 28 110 1
 -13 -4 -2 145 141 1
 -13 4 -11 224 109 1
 -13 -4 -2 238 136 1
 -13 -4 -3 166 126 1
 -13 4 -10 58 92 1
 -13 -4 -3 12 134 1
 13 4 3 328 121 1
 13 -4 10 391 118 1
 -13 4 -9 1176 172 1
 -13 -4 -4 1011 176 1
 13 4 4 902 172 1
 13 -4 9 684 144 1
 -13 -4 -5 273 119 1
 13 4 5 257 129 1
 -13 4 -8 172 82 1
 13 -4 8 144 88 1
 13 4 6 8893 486 1
 -13 -4 -6 8669 1334 1
 13 -4 7 9151 1029 1
 -13 -4 -6 9156 488 1
 -13 4 -7 8454 450 1
 13 -4 7 7277 455 1
 -13 -4 -7 1405 385 1
 13 -4 6 617 119 1
 -13 -4 -7 1019 143 1
 -13 4 -6 1068 139 1
 13 4 7 902 148 1
 -13 -4 -8 438 376 1
 13 4 8 233 112 1
 -13 4 -5 326 242 1
 -13 4 -5 91 80 1
 13 -4 5 276 112 1
 13 -4 4 5457 360 1
 13 4 9 5440 364 1
 -13 4 -4 5950 349 1
 -13 4 -4 5079 778 1
 -13 -4 -9 5196 928 1
 -13 4 -4 5876 418 1
 13 4 10 13241 509 1
 -13 4 -3 12512 582 1
 -13 4 -3 13124 518 1
 -13 4 -3 12121 1201 1
 -13 -4 -10 12534 1393 1
 -13 4 -2 914 257 1
 -13 4 -2 690 205 1
 13 4 11 785 197 1
 -13 4 -1 8074 471 1
 -13 4 -1 8111 533 1
 13 4 12 8831 427 1
 -13 4 0 1614 286 1
 -13 4 0 1909 281 1
 13 4 13 1915 239 1
 -13 4 1 290 171 1
 13 4 14 225 130 1
 -13 4 1 63 143 1
 13 4 15 4499 356 1
 -13 4 2 3444 403 1
 -13 4 2 4312 428 1
 -13 4 3 5112 471 1
 13 4 16 5952 394 1
 -13 4 4 7158 496 1
 13 4 17 7606 418 1
 -13 4 5 6352 445 1
 13 4 18 7051 379 1
 13 4 19 1023 151 1
 -13 4 6 772 171 1
 -13 4 7 112 78 1
 13 4 20 104 70 1
 13 4 21 292 58 1
 -14 4 -18 708 70 1
 14 4 -3 32 52 1
 -14 -4 3 0 64 1
 -14 4 -17 112 59 1
 14 -4 16 160 77 1
 -14 -4 2 92 88 1
 14 4 -2 0 76 1
 -14 4 -16 7 67 1
 14 -4 15 1301 158 1
 -14 -4 1 1297 193 1
 14 4 -1 1244 136 1
 -14 4 -15 1409 166 1
 -14 -4 0 1520 231 1
 14 4 0 1773 189 1
 -14 4 -14 1846 205 1
 14 -4 14 1571 198 1
 -14 4 -13 685 150 1
 -14 -4 -1 506 179 1
 14 -4 13 517 130 1
 14 -4 12 80 95 1
 -14 -4 -2 225 127 1
 14 4 2 37 106 1
 -14 4 -12 159 102 1
 14 4 3 1424 229 1
 14 -4 11 1293 213 1
 -14 -4 -3 1313 243 1
 -14 -4 -3 1063 256 1
 -14 4 -11 1296 206 1
 -14 -4 -4 664 173 1
 -14 -4 -4 653 204 1
 -14 4 -10 519 153 1
 14 -4 10 261 129 1
 14 -4 9 7 112 1
 -14 4 -9 131 104 1
 -14 -4 -5 69 101 1
 14 -4 8 2077 233 1
 -14 -4 -6 2756 251 1
 14 4 6 2257 245 1
 -14 4 -8 2314 228 1
 14 -4 7 1902 226 1
 14 4 7 2010 240 1
 -14 -4 -7 2222 247 1
 -14 4 -7 2031 216 1
 -14 -4 -8 9834 483 1
 14 4 8 9143 473 1
 -14 4 -6 8809 450 1
 14 -4 6 8228 447 1
 14 -4 5 10515 480 1
 14 4 9 11299 494 1
 -14 4 -5 11260 473 1
 -14 4 -5 11817 538 1
 -14 4 -4 551 202 1
 -14 4 -4 502 140 1
 14 4 10 562 151 1
 14 4 11 3743 286 1
 -14 4 -3 3409 312 1
 -14 4 -3 3336 348 1
 -14 4 -2 2 119 1
 -14 4 -2 75 141 1
 14 4 12 47 119 1
 14 4 13 1075 188 1
 -14 4 -1 970 218 1
 -14 4 -1 1375 230 1
 14 4 14 675 192 1
 -14 4 0 686 213 1
 -14 4 0 652 230 1
 -14 4 1 3923 390 1
 -14 4 1 3566 385 1
 14 4 15 4108 306 1
 -14 4 2 3126 352 1
 -14 4 2 2503 347 1
 14 4 16 3652 304 1
 14 4 17 0 120 1
 -14 4 3 0 150 1
 14 4 18 0 100 1
 -14 4 4 0 109 1
 -14 4 5 1528 208 1
 14 4 19 1768 176 1
 -14 4 6 3 86 1
 14 4 20 14 58 1
 15 4 -2 1895 118 1
 -15 4 -17 1808 125 1
 -15 -4 1 6481 361 1
 15 4 -1 6901 272 1
 -15 4 -16 6409 291 1
 -15 -4 0 3000 271 1
 15 -4 15 2528 200 1
 15 4 0 3075 203 1
 -15 4 -15 2868 220 1
 15 -4 14 714 141 1
 15 4 1 1168 152 1
 -15 -4 -1 806 164 1
 -15 4 -14 800 135 1
 15 -4 13 205 108 1
 -15 -4 -2 415 131 1
 -15 4 -13 255 110 1
 -15 4 -12 255 112 1
 15 -4 12 202 120 1
 -15 -4 -3 110 122 1
 -15 -4 -4 288 139 1
 15 -4 11 270 116 1
 -15 -4 -4 224 125 1
 -15 4 -11 309 117 1
 15 -4 10 1322 190 1
 -15 -4 -5 1472 227 1
 -15 4 -10 1376 182 1
 15 -4 9 339 134 1
 -15 -4 -6 725 171 1
 -15 4 -9 580 142 1
 -15 -4 -7 1679 209 1
 15 -4 8 1695 204 1
 -15 4 -8 1817 204 1
 15 4 7 1758 231 1
 15 4 8 406 161 1
 -15 4 -7 204 122 1
 15 -4 7 252 130 1
 -15 -4 -8 309 151 1
 15 -4 6 506 156 1
 -15 4 -6 711 176 1
 -15 -4 -9 634 166 1
 15 4 9 837 182 1
 -15 4 -5 6963 408 1
 -15 4 -5 8562 508 1
 15 4 10 8559 453 1
 -15 -4 -10 7360 407 1
 15 4 11 15088 587 1
 -15 4 -4 14194 613 1
 -15 4 -4 14796 665 1
 15 4 12 5202 362 1
 -15 4 -3 4896 386 1
 -15 4 -3 4888 418 1
 -15 4 -2 3214 352 1
 -15 4 -2 3454 356 1
 15 4 13 3504 302 1
 -15 4 -1 795 203 1
 -15 4 -1 645 195 1
 15 4 14 810 165 1
 15 4 15 109 118 1
 -15 4 0 164 134 1
 -15 4 0 79 125 1
 15 4 16 3450 286 1
 -15 4 1 3213 333 1
 -15 4 1 2671 337 1
 15 4 17 8288 403 1
 -15 4 2 7624 473 1
 -15 4 3 2767 274 1
 15 4 18 3219 246 1
 -15 4 4 2768 240 1
 15 4 19 3014 200 1
 15 4 20 379 73 1
 -15 4 5 378 88 1
 -16 4 -17 443 63 1
 -16 -4 0 0 76 1
 16 4 0 58 57 1
 -16 4 -16 3 53 1
 16 4 1 218 74 1
 -16 -4 -1 162 81 1
 -16 4 -15 218 75 1
 16 -4 15 61 63 1
 16 -4 14 301 105 1
 16 4 2 661 129 1
 -16 4 -14 372 101 1
 -16 -4 -2 501 142 1
 -16 -4 -3 6675 405 1
 -16 4 -13 7196 346 1
 16 -4 13 5786 321 1
 -16 4 -12 7178 374 1
 -16 -4 -4 6802 446 1
 16 -4 12 6219 367 1
 16 -4 11 607 133 1
 -16 -4 -5 855 184 1
 -16 4 -11 661 124 1
 16 -4 10 274 113 1
 -16 4 -10 340 115 1
 -16 -4 -6 167 137 1
 -16 -4 -7 6355 375 1
 -16 4 -9 6360 352 1
 16 -4 9 5688 339 1
 16 4 8 21339 708 1
 -16 -4 -8 22078 708 1
 -16 4 -8 20172 636 1
 16 4 9 21112 690 1
 -16 -4 -9 20315 699 1
 -16 4 -7 19994 670 1
 -16 4 -6 3710 291 1
 -16 4 -6 3804 316 1
 -16 -4 -10 3452 270 1
 16 4 10 3267 270 1
 -16 4 -5 262 133 1
 -16 -4 -11 320 127 1
 16 4 11 302 141 1
 -16 4 -5 58 114 1
 16 4 12 1003 172 1
 -16 4 -4 841 196 1
 -16 -4 -12 686 138 1
 -16 4 -4 717 177 1
 16 4 13 1 106 1
 -16 -4 -13 119 120 1
 -16 4 -3 1 121 1
 -16 4 -3 1 154 1
 16 4 14 7 123 1
 -16 4 -2 179 130 1
 16 4 15 19 105 1
 -16 4 -1 8 138 1
 -16 4 -1 82 121 1
 -16 4 0 597 174 1
 -16 4 0 638 154 1
 16 4 16 696 138 1
 16 4 17 223 96 1
 -16 -4 -17 1 70 1
 -16 4 1 30 88 1
 -16 -4 -18 494 82 1
 -16 4 2 596 130 1
 16 4 18 450 103 1
 -16 4 3 398 94 1
 16 4 19 256 67 1
 -17 -4 -1 396 91 1
 17 4 1 331 57 1
 -17 4 -16 466 73 1
 -17 -4 -2 3808 257 1
 17 4 2 3747 191 1
 -17 4 -15 3524 208 1
 -17 -4 -3 3629 269 1
 17 4 3 3913 211 1
 17 -4 14 3056 197 1
 -17 4 -14 3812 232 1
 -17 -4 -4 6088 378 1
 -17 4 -13 6214 319 1
 17 -4 13 5307 290 1
 -17 -4 -5 4361 314 1
 -17 4 -12 4404 276 1
 17 -4 12 4148 267 1
 -17 -4 -6 153 113 1
 17 -4 11 2 83 1
 -17 4 -11 99 86 1
 -17 -4 -7 526 137 1
 -17 4 -10 513 118 1
 17 -4 10 450 117 1
 -17 4 -9 413 113 1
 -17 -4 -8 476 144 1
 -17 4 -9 175 88 1
 -17 -4 -9 2908 258 1
 -17 4 -8 2694 241 1
 -17 -4 -10 2069 227 1
 -17 4 -7 1785 214 1
 17 4 10 2446 246 1
 -17 -4 -11 580 143 1
 -17 4 -6 339 124 1
 17 4 11 612 140 1
 -17 4 -6 505 148 1
 -17 4 -5 1031 181 1
 17 4 12 1121 163 1
 -17 4 -5 1141 189 1
 -17 -4 -12 1096 172 1
 17 4 13 7639 392 1
 -17 4 -4 7059 438 1
 -17 -4 -13 7579 409 1
 -17 4 -4 7200 464 1
 -17 4 -3 7820 444 1
 -17 -4 -14 8308 413 1
 -17 4 -3 6805 437 1
 17 4 14 8062 387 1
 -17 4 -2 6631 403 1
 17 4 15 7320 373 1
 -17 4 -2 6531 452 1
 -17 -4 -15 7821 380 1
 17 4 16 727 131 1
 -17 4 -1 731 144 1
 -17 -4 -16 1057 147 1
 -17 4 -1 895 197 1
 17 4 17 720 129 1
 -17 4 0 929 153 1
 -17 -4 -17 1113 133 1
 17 4 18 1045 116 1
 -17 4 1 737 115 1
 17 4 19 68 52 1
 18 4 3 122 50 1
 -18 4 -15 205 63 1
 -18 -4 -3 74 61 1
 -18 -4 -4 112 77 1
 -18 4 -14 8 60 1
 18 4 4 104 56 1
 -18 -4 -5 237 94 1
 -18 4 -13 164 81 1
 -18 4 -12 1 72 1
 -18 -4 -6 118 84 1
 -18 4 -11 2538 188 1
 -18 -4 -7 3023 261 1
 -18 4 -11 2687 219 1
 -18 -4 -8 985 156 1
 -18 4 -10 991 143 1
 -18 -4 -9 4095 278 1
 -18 4 -9 3787 283 1
 -18 -4 -10 642 137 1
 -18 4 -8 619 140 1
 -18 -4 -11 1081 158 1
 -18 4 -7 1037 164 1
 18 4 12 1370 170 1
 -18 4 -6 1292 186 1
 -18 -4 -12 1495 176 1
 18 4 13 32 86 1
 -18 -4 -13 10 97 1
 -18 4 -5 62 102 1
 -18 4 -5 1 88 1
 -18 4 -4 547 107 1
 -18 -4 -14 760 120 1
 18 4 14 692 126 1
 -18 4 -4 806 164 1
 18 4 15 85 88 1
 -18 4 -3 48 83 1
 -18 4 -3 0 106 1
 -18 -4 -15 0 80 1
 -18 4 -2 314 85 1
 18 4 16 169 80 1
 -18 4 -2 105 92 1
 -18 -4 -16 342 80 1
 -18 4 -1 583 105 1
 -18 -4 -17 464 77 1
 18 4 17 449 93 1
 18 4 18 401 64 1
 -19 -4 -5 2801 176 1
 19 4 6 2822 157 1
 -19 -4 -6 3126 212 1
 -19 4 -13 2836 187 1
 -19 -4 -7 607 114 1
 -19 4 -12 487 106 1
 -19 -4 -8 42 72 1
 -19 4 -11 151 72 1
 -19 -4 -9 731 127 1
 -19 4 -10 449 109 1
 -19 4 -9 1097 153 1
 -19 -4 -10 1431 161 1
 -19 -4 -11 512 117 1
 -19 4 -8 332 101 1
 -19 4 -7 0 85 1
 -19 -4 -12 44 67 1
 -19 -4 -13 944 131 1
 -19 4 -6 857 149 1
 -19 4 -5 1466 186 1
 -19 -4 -14 1752 162 1
 19 4 15 4951 238 1
 -19 -4 -15 5443 252 1
 19 4 16 3330 176 1
 -20 -4 -9 224 64 1
 -20 -4 -10 86 64 1
 -20 4 -10 101 68 1
 -20 -4 -11 94 54 1
 -20 4 -9 116 58 1
 -20 4 -8 0 73 1
 -20 -4 -12 33 60 1
 -20 -4 -13 123 57 1
 -20 4 -7 224 76 1
 1 5 -15 5723 196 1
 -1 5 -16 6518 213 1
 -1 5 -15 3489 202 1
 1 5 -14 3276 196 1
 -1 5 -14 7468 348 1
 1 5 -13 7658 342 1
 -1 5 -13 1002 147 1
 1 5 -12 910 158 1
 -1 5 -12 2393 232 1
 1 5 -11 2192 217 1
 1 5 -10 117 96 1
 -1 5 -11 194 120 1
 1 5 -10 227 116 1
 -1 5 -10 17303 603 1
 -1 -5 9 18693 1494 1
 1 5 -9 18736 581 1
 -1 5 -10 19204 592 1
 1 5 -9 17402 587 1
 1 -5 10 18054 1467 1
 1 5 -8 8080 1007 1
 1 -5 9 6620 857 1
 1 5 -8 5746 334 1
 -1 5 -9 6457 361 1
 -1 5 -9 6817 354 1
 1 5 -8 6145 338 1
 -1 -5 8 6308 831 1
 -1 -5 7 1068 349 1
 1 5 -7 866 362 1
 1 -5 8 866 321 1
 1 5 -6 586 237 1
 -1 5 -7 496 177 1
 1 -5 7 318 135 1
 -1 -5 6 512 200 1
 1 5 -5 2400 302 1
 -1 5 -6 2408 294 1
 1 -5 6 1868 223 1
 -1 -5 5 1973 266 1
 -1 5 -5 19223 775 1
 -1 -5 4 19389 955 1
 1 5 -4 19857 908 1
 1 5 -4 21044 1080 1
 1 -5 5 19377 980 1
 -1 5 -5 21267 1013 1
 -1 5 -4 42847 1358 1
 1 5 -3 44810 1568 1
 1 -5 4 43367 1500 1
 1 5 -3 46282 1599 1
 -1 5 -4 45181 1465 1
 -1 -5 3 42614 1474 1
 -1 5 -3 47789 1360 1
 1 -5 3 48028 1326 1
 -1 -5 2 46413 1293 1
 -1 5 -3 47617 1139 1
 -1 5 -2 6649 624 1
 -1 -5 1 6769 534 1
 1 -5 2 7137 559 1
 -1 5 -1 7414 371 1
 1 -5 1 7127 306 1
 -1 -5 0 7426 298 1
 -1 5 -1 7200 342 1
 -1 5 0 96806 1830 1
 -1 -5 -1 95387 1277 1
 -1 5 0 98316 1729 1
 1 5 2 2955 626 1
 -1 -5 -2 3029 490 1
 -1 5 1 2214 580 1
 1 -5 -1 2669 491 1
 -1 5 1 2847 600 1
 -1 5 2 44476 1582 1
 1 5 3 44372 1592 1
 1 5 3 39643 1550 1
 -1 5 2 43308 1541 1
 -1 5 2 41459 1584 1
 1 -5 -2 42806 1728 1
 -1 -5 -3 41696 1173 1
 1 5 3 44765 1583 1
 -1 5 3 25077 685 1
 1 5 4 24056 661 1
 1 5 4 23807 691 1
 -1 5 3 24825 688 1
 -1 -5 -4 24995 862 1
 1 -5 -3 25096 908 1
 1 5 4 24624 674 1
 -1 -5 -4 23474 516 1
 -1 5 4 14285 650 1
 1 5 5 15213 635 1
 -1 5 4 14387 669 1
 -1 -5 -5 14934 954 1
 1 -5 -4 14004 941 1
 1 5 5 14238 645 1
 -1 -5 -5 15061 621 1
 1 5 6 4295 367 1
 -1 5 5 4502 441 1
 -1 -5 -6 4618 661 1
 1 -5 -5 3923 620 1
 1 5 6 4761 417 1
 1 5 7 17339 834 1
 -1 5 6 18100 926 1
 1 -5 -6 17238 1407 1
 -1 -5 -7 17297 1476 1
 -1 5 7 173 144 1
 -1 -5 -8 214 301 1
 1 5 8 226 149 1
 1 -5 -7 200 286 1
 -1 5 8 28276 1198 1
 1 -5 -8 27002 1974 1
 -1 -5 -9 28156 2117 1
 -1 -5 -10 15519 1656 1
 1 -5 -9 15459 1583 1
 -1 -5 -11 61544 3333 1
 1 -5 -10 60899 3144 1
 1 -5 -11 21672 2084 1
 -1 -5 -12 20474 2179 1
 1 5 12 19305 748 1
 1 5 12 21600 761 1
 -1 5 11 20309 746 1
 -1 5 11 19997 753 1
 1 5 13 8831 488 1
 -1 -5 -13 8327 1346 1
 1 -5 -12 9289 1353 1
 -1 5 12 8531 488 1
 -1 5 12 8352 475 1
 1 5 13 8672 492 1
 1 5 14 407 170 1
 -1 5 13 615 167 1
 1 5 14 394 156 1
 -1 5 13 494 159 1
 -1 5 14 0 111 1
 1 5 15 116 137 1
 1 5 15 190 135 1
 -1 5 14 118 128 1
 1 5 16 463 148 1
 -1 5 15 226 128 1
 1 5 16 100 102 1
 -1 5 15 234 121 1
 -1 5 16 1726 184 1
 1 5 17 1783 193 1
 1 5 18 294 81 1
 -1 5 17 337 86 1
 -1 5 18 54 43 1
 1 5 19 3 36 1
 -2 5 -16 220 71 1
 2 5 -14 232 60 1
 -2 5 -15 2155 169 1
 2 5 -13 2213 171 1
 2 5 -12 106 89 1
 -2 5 -14 79 89 1
 -2 5 -13 294 103 1
 2 5 -11 718 134 1
 -2 5 -12 9106 457 1
 2 5 -10 9838 456 1
 2 5 -9 11941 484 1
 2 5 -9 13026 471 1
 -2 5 -11 11761 498 1
 2 5 -8 19185 573 1
 -2 5 -10 20227 565 1
 2 -5 10 19634 1443 1
 2 5 -8 19452 583 1
 -2 -5 8 17948 1384 1
 -2 5 -10 19611 613 1
 -2 -5 7 335 222 1
 2 -5 9 227 219 1
 -2 -5 6 3201 508 1
 2 5 -6 3733 582 1
 2 -5 8 3214 518 1
 2 -5 7 4758 719 1
 -2 5 -7 5107 720 1
 -2 -5 5 4651 693 1
 2 5 -5 5736 843 1
 2 -5 6 13652 844 1
 -2 -5 4 13172 799 1
 -2 5 -6 13847 835 1
 -2 5 -5 372 122 1
 -2 5 -5 317 166 1
 -2 -5 3 487 188 1
 2 -5 5 306 128 1
 -2 5 -4 57093 1600 1
 2 -5 4 57922 1736 1
 -2 -5 2 57269 1708 1
 -2 5 -4 58417 1503 1
 -2 5 -3 1647 229 1
 2 -5 3 1627 207 1
 -2 5 -3 1634 147 1
 -2 -5 1 1735 217 1
 -2 5 -2 232 237 1
 -2 5 -2 208 213 1
 2 -5 2 197 204 1
 -2 -5 0 206 182 1
 -2 5 -1 43973 1512 1
 -2 5 -1 45127 1395 1
 -2 -5 -1 45086 1131 1
 -2 -5 -2 48339 1121 1
 -2 5 0 46868 1254 1
 -2 5 0 45429 1192 1
 -2 5 0 47988 1178 1
 -2 -5 -2 46475 734 1
 2 -5 -1 12352 323 1
 -2 5 1 14240 514 1
 -2 5 1 13528 480 1
 -2 5 1 12755 485 1
 -2 -5 -3 11756 210 1
 -2 -5 -3 14592 458 1
 -2 5 2 32212 871 1
 -2 5 2 31397 867 1
 2 5 4 30595 851 1
 2 5 4 32441 871 1
 2 -5 -2 31531 927 1
 -2 -5 -4 31277 754 1
 2 5 5 6020 439 1
 2 5 5 6456 489 1
 -2 5 3 6388 490 1
 2 5 5 6891 496 1
 2 -5 -3 6398 627 1
 -2 -5 -5 6503 459 1
 -2 5 4 4245 334 1
 -2 -5 -6 4437 472 1
 2 -5 -4 4155 455 1
 2 5 6 4273 291 1
 -2 -5 -6 4223 342 1
 2 5 6 4325 312 1
 2 5 7 1449 224 1
 -2 -5 -7 1466 403 1
 2 -5 -5 1567 428 1
 -2 5 5 1491 285 1
 2 5 7 1583 253 1
 2 -5 -6 3825 612 1
 -2 -5 -8 3134 600 1
 2 5 8 3439 317 1
 -2 5 6 3410 384 1
 -2 5 7 5155 550 1
 2 -5 -7 4409 778 1
 -2 -5 -9 4494 872 1
 2 -5 -8 20551 1708 1
 -2 5 8 22780 1135 1
 -2 -5 -10 21897 1933 1
 -2 -5 -11 11390 1534 1
 2 -5 -9 11579 1436 1
 -2 5 10 3222 367 1
 -2 -5 -12 3363 786 1
 2 -5 -10 4451 808 1
 2 5 13 591 158 1
 -2 5 11 453 147 1
 -2 5 11 728 220 1
 2 5 13 443 148 1
 -2 5 11 405 126 1
 2 -5 -11 872 400 1
 -2 -5 -13 1263 544 1
 2 5 14 291 141 1
 -2 5 12 450 143 1
 2 5 14 431 148 1
 -2 5 12 357 150 1
 2 5 15 2 121 1
 -2 5 13 4 120 1
 -2 5 13 11 109 1
 2 5 15 214 121 1
 -2 5 14 785 169 1
 2 5 16 611 162 1
 -2 5 14 844 185 1
 2 5 16 897 187 1
 2 5 17 2 96 1
 -2 5 15 2 103 1
 2 5 18 347 93 1
 -2 5 16 280 88 1
 2 5 19 204 62 1
 -2 5 17 193 65 1
 -3 5 -17 290 49 1
 -3 5 -16 222 77 1
 3 5 -13 204 62 1
 -3 5 -15 283 100 1
 3 5 -12 138 81 1
 -3 5 -14 215 104 1
 3 5 -11 0 84 1
 -3 -5 10 142 91 1
 -3 5 -13 513 133 1
 3 5 -10 381 120 1
 -3 5 -12 703 152 1
 3 5 -9 990 156 1
 -3 -5 9 604 142 1
 3 5 -9 981 176 1
 3 5 -8 3376 271 1
 3 5 -8 3563 263 1
 -3 5 -11 3501 293 1
 3 5 -7 16995 532 1
 -3 5 -10 17935 592 1
 -3 5 -10 18188 531 1
 3 -5 10 16126 1263 1
 3 5 -7 16517 523 1
 -3 -5 7 15626 1261 1
 3 -5 9 19057 1411 1
 -3 -5 6 18510 1339 1
 -3 -5 5 17023 1144 1
 3 -5 8 16696 1166 1
 -3 -5 4 260 199 1
 3 -5 7 616 259 1
 -3 -5 3 721 256 1
 3 -5 6 722 285 1
 -3 -5 2 227 213 1
 -3 5 -5 269 175 1
 3 -5 5 385 221 1
 -3 5 -4 11918 624 1
 -3 5 -4 11380 742 1
 -3 -5 1 12405 848 1
 3 -5 4 12189 852 1
 -3 5 -3 5235 374 1
 3 -5 3 5337 368 1
 -3 5 -3 5145 340 1
 -3 -5 0 5516 366 1
 -3 -5 -1 8120 538 1
 -3 5 -2 7050 444 1
 -3 5 -2 7312 450 1
 -3 5 -2 7744 516 1
 -3 -5 -1 8097 411 1
 -3 5 -1 45187 1481 1
 -3 5 -1 43848 1340 1
 -3 -5 -2 44179 804 1
 -3 -5 -2 47171 1430 1
 -3 5 -1 43850 1340 1
 -3 5 0 24365 805 1
 -3 5 0 24421 806 1
 -3 -5 -3 23615 780 1
 -3 5 1 16073 762 1
 3 -5 -1 14938 535 1
 -3 -5 -4 15715 717 1
 3 -5 -2 39768 1302 1
 -3 -5 -5 42002 1278 1
 -3 5 2 41892 1348 1
 3 5 5 41184 1255 1
 3 5 6 21682 898 1
 3 -5 -3 22371 1223 1
 -3 -5 -6 21500 1005 1
 -3 5 3 22384 1041 1
 -3 5 4 574 179 1
 3 5 7 455 117 1
 -3 -5 -7 575 172 1
 3 -5 -4 600 220 1
 -3 -5 -7 318 145 1
 3 5 8 7340 388 1
 3 -5 -5 7384 748 1
 -3 5 5 7467 563 1
 -3 -5 -8 7736 837 1
 -3 -5 -9 8919 1107 1
 3 -5 -6 9381 1009 1
 -3 5 6 9644 727 1
 -3 -5 -10 179 319 1
 3 -5 -7 439 379 1
 -3 5 7 212 198 1
 -3 5 8 8134 770 1
 -3 -5 -11 7038 1210 1
 3 -5 -8 6376 1012 1
 3 -5 -9 4865 923 1
 -3 -5 -12 4604 1035 1
 3 5 13 270 149 1
 3 5 13 453 146 1
 -3 -5 -13 635 551 1
 3 -5 -10 286 334 1
 -3 5 10 162 116 1
 -3 5 10 266 175 1
 3 5 14 2025 271 1
 -3 5 11 2241 256 1
 -3 5 11 2160 308 1
 3 5 14 2673 288 1
 -3 5 12 1547 240 1
 3 5 15 1414 233 1
 -3 5 12 1252 235 1
 3 5 15 1421 265 1
 3 5 16 1773 222 1
 -3 5 13 1368 215 1
 3 5 16 1218 207 1
 3 5 17 624 148 1
 -3 5 14 831 167 1
 3 5 17 438 138 1
 3 5 18 310 114 1
 -3 5 15 218 106 1
 -3 5 16 782 106 1
 3 5 19 684 99 1
 4 5 -13 51 39 1
 -4 5 -17 0 45 1
 4 5 -12 1613 143 1
 -4 5 -16 1448 159 1
 -4 5 -15 704 126 1
 4 5 -11 587 113 1
 -4 5 -14 5948 337 1
 -4 -5 10 5299 319 1
 4 5 -10 6468 324 1
 -4 -5 9 1526 190 1
 4 5 -9 1955 188 1
 -4 5 -13 1626 190 1
 4 5 -9 1988 184 1
 4 5 -8 745 156 1
 4 5 -8 842 164 1
 -4 5 -12 815 181 1
 4 -5 11 26538 1736 1
 4 5 -7 24318 664 1
 -4 -5 7 22911 1600 1
 4 5 -7 24767 662 1
 -4 5 -11 25301 722 1
 4 5 -6 792 136 1
 -4 -5 6 924 345 1
 -4 5 -10 502 118 1
 -4 5 -10 826 168 1
 4 5 -6 935 150 1
 4 -5 10 701 294 1
 -4 -5 5 22519 1446 1
 4 -5 9 23873 1517 1
 4 -5 8 29913 1595 1
 -4 -5 4 27692 1499 1
 4 -5 7 53974 1933 1
 -4 -5 3 54905 1929 1
 -4 -5 2 104 130 1
 4 -5 6 133 142 1
 -4 -5 1 7 107 1
 4 -5 5 113 123 1
 -4 -5 0 2060 260 1
 -4 5 -4 2010 237 1
 4 -5 4 2158 271 1
 -4 -5 0 1984 311 1
 -4 5 -3 11040 664 1
 -4 5 -3 11794 698 1
 -4 -5 -1 12080 856 1
 -4 -5 -1 12183 614 1
 -4 -5 -2 964 209 1
 -4 5 -2 982 182 1
 -4 5 -2 1133 195 1
 -4 5 -1 10419 714 1
 -4 -5 -3 9764 736 1
 -4 5 0 2119 234 1
 -4 -5 -4 2276 269 1
 -4 -5 -5 242 124 1
 4 5 5 297 130 1
 4 -5 -1 330 138 1
 -4 5 1 259 158 1
 4 5 6 162 144 1
 4 -5 -2 114 168 1
 -4 -5 -6 139 180 1
 -4 5 2 42 104 1
 4 -5 -3 6727 675 1
 4 5 7 7025 504 1
 -4 5 3 7026 617 1
 -4 -5 -7 6723 645 1
 -4 -5 -8 2571 547 1
 4 5 8 2628 306 1
 -4 -5 -8 2263 437 1
 4 -5 -4 2727 535 1
 -4 5 4 2345 403 1
 -4 -5 -9 3118 667 1
 4 -5 -5 3331 638 1
 -4 5 5 3506 505 1
 -4 -5 -9 3412 581 1
 -4 -5 -10 1733 489 1
 4 -5 -6 1240 345 1
 -4 5 6 1159 219 1
 -4 -5 -11 29764 2187 1
 4 -5 -7 29922 1955 1
 -4 5 7 30757 1431 1
 -4 -5 -12 8367 1343 1
 4 -5 -8 7465 1115 1
 -4 5 8 8916 865 1
 4 5 13 9766 518 1
 -4 5 9 7775 574 1
 -4 -5 -13 9919 1547 1
 4 -5 -9 10527 1362 1
 4 5 13 9752 532 1
 -4 5 9 8692 508 1
 4 -5 -10 14172 1637 1
 -4 -5 -14 11510 1671 1
 4 5 14 13268 585 1
 -4 5 10 10897 690 1
 4 5 14 11750 593 1
 -4 5 10 11870 580 1
 -4 5 11 2133 339 1
 4 5 15 3131 308 1
 4 5 15 2827 317 1
 4 5 16 3096 290 1
 -4 5 12 2409 280 1
 4 5 16 3025 304 1
 -4 5 12 3075 244 1
 4 5 17 2195 229 1
 -4 5 13 2033 228 1
 4 5 17 2149 247 1
 4 5 18 152 91 1
 -4 5 14 65 98 1
 4 5 19 167 81 1
 -4 5 15 243 91 1
 4 5 20 179 54 1
 -4 5 16 219 60 1
 5 5 -12 0 46 1
 -5 5 -17 20 51 1
 -5 5 -16 144 87 1
 5 5 -11 249 88 1
 -5 5 -15 1516 185 1
 5 5 -10 1600 180 1
 -5 -5 9 154 106 1
 -5 5 -14 271 107 1
 5 5 -9 175 95 1
 -5 5 -13 4194 307 1
 5 5 -8 3727 260 1
 5 5 -8 3810 262 1
 5 5 -7 126 110 1
 -5 5 -12 161 118 1
 5 5 -7 221 109 1
 -5 -5 6 1330 434 1
 5 5 -6 1876 205 1
 5 5 -6 1888 198 1
 -5 5 -11 2103 241 1
 5 -5 11 1893 502 1
 -5 -5 6 2189 588 1
 -5 -5 5 697 347 1
 5 5 -5 929 195 1
 -5 5 -10 956 178 1
 5 5 -5 1296 186 1
 5 -5 10 1094 443 1
 -5 -5 5 1038 445 1
 5 -5 9 11653 1056 1
 -5 -5 4 11328 1237 1
 -5 -5 4 11230 1013 1
 5 -5 8 42290 1875 1
 -5 -5 3 40396 1798 1
 -5 -5 3 45398 2316 1
 5 -5 7 11536 897 1
 -5 -5 2 12183 1131 1
 -5 -5 2 9756 821 1
 5 -5 6 44090 1649 1
 -5 -5 1 43601 1951 1
 -5 -5 1 43041 1598 1
 -5 -5 0 475 223 1
 -5 -5 0 265 129 1
 -5 5 -5 171 82 1
 -5 5 -5 193 81 1
 5 -5 5 331 177 1
 -5 5 -4 1863 245 1
 -5 5 -4 1930 271 1
 5 -5 4 2457 339 1
 -5 -5 -1 2476 405 1
 -5 5 -3 9836 635 1
 -5 -5 -2 9444 748 1
 -5 5 -2 21032 884 1
 -5 -5 -3 21958 1040 1
 -5 -5 -4 959 217 1
 -5 5 -1 998 207 1
 -5 -5 -5 11244 763 1
 -5 5 0 11661 744 1
 -5 5 0 12949 679 1
 5 5 6 34537 1105 1
 -5 -5 -6 34331 1330 1
 -5 5 1 33342 1261 1
 5 -5 -2 24289 1087 1
 5 5 7 23394 922 1
 -5 5 2 25269 1155 1
 -5 -5 -7 24647 1214 1
 -5 5 3 14750 932 1
 5 5 8 14295 731 1
 -5 -5 -8 14017 1024 1
 5 -5 -3 13685 993 1
 5 -5 -4 510 255 1
 -5 5 4 380 194 1
 -5 -5 -9 384 202 1
 -5 -5 -9 304 263 1
 5 -5 -5 2589 530 1
 -5 5 5 2745 443 1
 -5 -5 -10 2571 600 1
 5 -5 -6 5020 830 1
 -5 -5 -11 5190 959 1
 -5 5 6 5311 663 1
 5 -5 -7 15997 1533 1
 -5 5 7 16141 1169 1
 -5 -5 -12 16079 1784 1
 -5 5 8 3051 375 1
 5 5 13 3331 297 1
 -5 -5 -13 3773 972 1
 5 5 13 3295 342 1
 5 -5 -8 4094 826 1
 -5 5 9 4617 462 1
 5 5 14 5544 392 1
 5 -5 -9 5581 958 1
 -5 -5 -14 5362 1200 1
 5 5 14 5569 423 1
 -5 5 10 106 159 1
 5 5 15 169 112 1
 5 5 15 194 116 1
 5 5 16 2688 279 1
 5 5 16 2361 287 1
 -5 5 11 2288 340 1
 5 5 17 4811 341 1
 -5 5 12 4606 351 1
 5 5 17 3903 348 1
 -5 5 12 4826 289 1
 5 5 18 1249 177 1
 -5 5 13 1383 196 1
 -5 5 14 2297 196 1
 5 5 19 2279 191 1
 5 5 20 98 58 1
 -5 5 15 140 59 1
 -6 5 -18 307 53 1
 6 5 -11 474 78 1
 -6 5 -17 412 86 1
 6 5 -10 1730 154 1
 -6 5 -16 1544 170 1
 -6 -5 9 1245 165 1
 -6 5 -15 1649 200 1
 6 5 -9 1486 171 1
 -6 5 -14 1345 196 1
 6 5 -8 993 138 1
 6 5 -8 1100 158 1
 -6 -5 8 725 158 1
 6 5 -7 4235 283 1
 6 5 -7 4475 292 1
 -6 5 -13 3946 325 1
 6 5 -6 7881 393 1
 -6 5 -12 7865 448 1
 6 5 -6 8211 400 1
 6 -5 11 7500 930 1
 -6 5 -11 6811 416 1
 6 5 -5 6891 343 1
 6 5 -5 7155 354 1
 -6 -5 5 6269 939 1
 -6 5 -10 23917 745 1
 6 5 -4 22308 804 1
 6 5 -4 21904 623 1
 6 -5 10 22840 1613 1
 -6 -5 4 23181 1855 1
 6 -5 9 16509 1246 1
 -6 -5 3 16211 1477 1
 6 -5 8 9270 877 1
 -6 -5 2 8816 1081 1
 -6 -5 1 4129 723 1
 6 -5 7 4273 586 1
 6 -5 6 12277 824 1
 -6 -5 0 11384 959 1
 -6 -5 -1 748 248 1
 -6 5 -5 1150 206 1
 6 -5 5 1249 265 1
 -6 -5 -2 913 309 1
 -6 5 -4 1141 255 1
 -6 -5 -3 11601 867 1
 -6 5 -3 12300 731 1
 -6 5 -2 6486 604 1
 -6 -5 -4 6768 716 1
 -6 -5 -5 1073 276 1
 -6 5 -1 1245 254 1
 -6 5 -1 1036 238 1
 6 5 6 10399 684 1
 -6 5 0 10512 787 1
 -6 -5 -6 9992 845 1
 -6 5 0 11845 720 1
 6 5 7 35558 1158 1
 -6 5 1 32617 1394 1
 -6 -5 -7 34716 1562 1
 -6 5 2 28551 1350 1
 -6 -5 -8 28706 1489 1
 6 -5 -3 4819 592 1
 -6 5 3 4948 578 1
 -6 -5 -9 4914 634 1
 -6 -5 -10 31588 2086 1
 6 -5 -4 31918 1835 1
 -6 5 4 31344 1594 1
 -6 -5 -10 30061 1828 1
 6 -5 -5 21779 1647 1
 -6 -5 -11 21565 1877 1
 -6 5 5 22034 1334 1
 6 -5 -6 4104 772 1
 -6 5 6 3690 600 1
 -6 -5 -12 4369 934 1
 6 5 13 1348 199 1
 -6 5 7 1085 207 1
 -6 -5 -13 1367 576 1
 6 -5 -7 1447 511 1
 -6 5 7 1409 409 1
 6 5 13 1423 232 1
 -6 5 8 5088 476 1
 6 5 14 5840 378 1
 -6 -5 -14 5540 1197 1
 6 -5 -8 5198 914 1
 6 5 14 5686 444 1
 -6 5 9 5002 476 1
 6 5 15 6047 440 1
 -6 5 10 11029 676 1
 6 5 16 12183 546 1
 6 5 16 11092 585 1
 -6 5 11 6245 534 1
 6 5 17 6556 415 1
 -6 5 11 5552 399 1
 -6 5 12 472 112 1
 -6 5 12 303 113 1
 6 5 18 267 118 1
 -6 5 13 57 85 1
 6 5 19 22 79 1
 6 5 20 23 63 1
 -6 5 14 62 59 1
 -7 5 -18 120 44 1
 -7 5 -18 576 73 1
 -7 5 -17 432 92 1
 7 5 -10 291 74 1
 7 5 -9 8780 328 1
 -7 5 -16 8320 373 1
 -7 5 -15 4018 305 1
 7 5 -8 3954 260 1
 7 5 -7 11179 413 1
 7 5 -7 11760 450 1
 -7 5 -14 10449 493 1
 -7 5 -13 370 146 1
 7 5 -6 296 97 1
 7 5 -6 415 115 1
 7 5 -5 677 137 1
 -7 5 -12 868 208 1
 7 5 -5 744 156 1
 -7 -5 4 3997 832 1
 -7 5 -11 4591 352 1
 7 5 -4 4932 400 1
 7 5 -4 4270 289 1
 7 5 -4 4469 291 1
 7 -5 11 4776 769 1
 7 5 -3 5171 381 1
 -7 5 -10 4889 329 1
 7 -5 10 5428 776 1
 7 5 -3 5092 301 1
 -7 -5 3 5259 917 1
 -7 -5 2 281 287 1
 7 -5 9 503 320 1
 -7 -5 1 1 200 1
 7 -5 8 250 185 1
 7 -5 7 24266 1337 1
 -7 -5 0 23264 1612 1
 -7 -5 -1 61 141 1
 7 -5 6 269 167 1
 -7 5 -5 13695 732 1
 7 -5 5 15432 905 1
 -7 -5 -2 13581 1026 1
 -7 -5 -3 830 338 1
 -7 5 -4 793 246 1
 -7 -5 -4 810 313 1
 -7 5 -3 842 283 1
 -7 5 -3 728 246 1
 -7 -5 -5 3885 528 1
 -7 5 -2 3989 463 1
 -7 5 -2 3908 500 1
 -7 -5 -6 384 199 1
 -7 5 -1 232 160 1
 -7 5 -1 526 214 1
 7 5 7 32051 1118 1
 -7 5 0 30227 1403 1
 -7 -5 -7 29987 1555 1
 -7 5 1 19860 1109 1
 -7 -5 -8 20612 1235 1
 -7 -5 -9 1016 219 1
 -7 5 2 1272 287 1
 -7 -5 -10 31749 1997 1
 -7 -5 -10 34114 2232 1
 -7 5 3 32899 1723 1
 -7 -5 -11 55423 2839 1
 -7 5 4 53218 2108 1
 -7 -5 -11 51718 2458 1
 -7 -5 -12 13050 1608 1
 7 -5 -5 11716 1357 1
 -7 5 5 10984 1088 1
 -7 5 6 13609 696 1
 7 5 13 15828 564 1
 -7 -5 -13 15284 1757 1
 -7 5 6 12755 712 1
 7 -5 -6 16445 1551 1
 -7 5 6 16509 1222 1
 7 5 13 15170 683 1
 -7 5 7 94 158 1
 7 5 14 236 137 1
 -7 -5 -14 94 309 1
 -7 5 7 12 256 1
 7 5 14 125 130 1
 7 -5 -7 12 474 1
 7 5 15 1266 205 1
 -7 5 8 1254 242 1
 7 5 15 1636 243 1
 7 5 16 198 130 1
 -7 5 9 0 156 1
 7 5 16 34 125 1
 7 5 17 45 112 1
 -7 5 10 0 142 1
 7 5 18 49 108 1
 -7 5 11 172 118 1
 -7 5 11 262 152 1
 -7 5 12 48 72 1
 7 5 19 103 101 1
 -7 5 12 4 89 1
 7 5 20 193 71 1
 -7 5 13 133 71 1
 7 5 21 63 41 1
 -8 5 -18 10 50 1
 8 5 -10 84 40 1
 -8 5 -18 1 36 1
 8 5 -9 1130 121 1
 -8 5 -17 971 132 1
 -8 -5 8 2 89 1
 -8 5 -16 10 93 1
 8 5 -8 159 84 1
 -8 5 -15 4134 309 1
 8 5 -7 4338 269 1
 -8 5 -14 44 137 1
 8 5 -6 116 108 1
 8 5 -6 106 71 1
 8 5 -5 4506 305 1
 8 5 -5 4469 281 1
 -8 5 -13 4149 361 1
 8 5 -4 687 137 1
 -8 5 -12 694 168 1
 8 5 -4 665 126 1
 -8 -5 3 315 419 1
 -8 5 -11 158 141 1
 8 5 -3 248 123 1
 8 5 -3 176 148 1
 8 5 -3 222 115 1
 8 -5 11 291 334 1
 -8 -5 2 708 398 1
 8 5 -2 1010 184 1
 -8 5 -10 974 175 1
 8 -5 10 589 267 1
 8 -5 9 6203 788 1
 -8 -5 1 6860 1063 1
 8 -5 8 31062 1634 1
 -8 -5 0 29757 1975 1
 -8 -5 -1 641 350 1
 8 -5 7 966 291 1
 -8 -5 -2 21745 1487 1
 8 -5 6 24332 1279 1
 -8 5 -5 6269 538 1
 -8 -5 -3 6679 791 1
 -8 5 -4 22048 1119 1
 -8 -5 -4 20498 1379 1
 -8 5 -3 17403 1118 1
 -8 -5 -5 17041 1160 1
 -8 5 -3 16510 946 1
 -8 -5 -6 731 203 1
 -8 5 -2 322 128 1
 -8 5 -2 551 102 1
 -8 -5 -7 4520 482 1
 -8 5 -1 5125 490 1
 -8 5 0 78 203 1
 -8 -5 -8 241 316 1
 -8 5 1 11649 932 1
 -8 -5 -9 11560 1033 1
 -8 5 2 6153 777 1
 -8 -5 -10 6470 926 1
 -8 -5 -11 5581 890 1
 -8 5 3 4634 657 1
 -8 -5 -11 5179 846 1
 -8 -5 -12 2474 679 1
 -8 -5 -12 2015 539 1
 -8 5 4 2353 470 1
 -8 5 5 4729 436 1
 -8 -5 -13 6073 1196 1
 8 5 13 5413 353 1
 -8 5 5 4515 458 1
 -8 5 5 6075 832 1
 8 5 13 5364 442 1
 -8 5 6 3919 437 1
 -8 -5 -14 4555 1010 1
 8 5 14 4071 340 1
 -8 5 6 3138 400 1
 -8 5 6 5021 765 1
 8 5 14 4384 385 1
 -8 5 7 1187 259 1
 8 5 15 1289 203 1
 8 5 15 1198 220 1
 -8 5 8 93 155 1
 8 5 16 240 138 1
 -8 5 9 825 218 1
 8 5 17 1352 204 1
 -8 5 10 2052 300 1
 8 5 18 2496 254 1
 -8 5 11 943 126 1
 8 5 19 824 140 1
 8 5 20 983 120 1
 -8 5 12 856 121 1
 8 5 21 3 46 1
 -8 5 13 151 50 1
 -9 5 -18 1141 97 1
 9 5 -9 911 79 1
 -9 5 -17 6959 303 1
 9 5 -8 7069 263 1
 -9 5 -16 8409 394 1
 9 5 -7 9310 349 1
 -9 5 -15 3466 283 1
 9 5 -6 3367 241 1
 -9 5 -14 98 147 1
 9 5 -5 1 97 1
 -9 5 -13 741 187 1
 9 5 -4 634 152 1
 9 5 -3 2105 272 1
 -9 5 -12 1988 236 1
 9 5 -3 1836 192 1
 -9 -5 2 1792 639 1
 -9 5 -11 2528 280 1
 -9 -5 2 2234 280 1
 9 5 -2 2411 309 1
 9 -5 11 2131 519 1
 -9 -5 1 1837 242 1
 -9 -5 1 1702 612 1
 9 5 -1 2297 284 1
 -9 5 -10 1633 211 1
 9 -5 10 1665 476 1
 9 -5 9 4851 684 1
 -9 -5 0 5635 945 1
 -9 -5 -1 0 204 1
 9 -5 8 0 178 1
 -9 -5 -2 36 263 1
 9 -5 7 160 203 1
 9 -5 6 23191 1281 1
 -9 -5 -3 20634 1500 1
 -9 5 -5 1476 282 1
 -9 -5 -4 1832 443 1
 -9 -5 -5 222 227 1
 -9 5 -4 281 148 1
 -9 5 -4 177 101 1
 -9 -5 -6 5403 775 1
 -9 5 -3 5558 659 1
 -9 5 -3 7205 843 1
 -9 5 -2 19227 1206 1
 -9 -5 -7 18125 1306 1
 -9 -5 -8 2323 501 1
 -9 5 -1 2485 479 1
 -9 -5 -9 208 231 1
 -9 5 0 256 148 1
 -9 5 1 3657 583 1
 -9 -5 -10 3369 613 1
 -9 5 2 12220 1182 1
 -9 -5 -11 11170 1295 1
 -9 -5 -11 12948 1463 1
 -9 5 3 18552 1442 1
 -9 -5 -12 19066 1808 1
 -9 -5 -12 17637 1625 1
 -9 5 4 2187 327 1
 -9 5 4 2556 572 1
 -9 5 4 2336 317 1
 9 5 13 2856 258 1
 -9 -5 -13 3129 837 1
 -9 5 5 318 298 1
 -9 5 5 374 177 1
 9 5 14 247 142 1
 -9 5 5 104 160 1
 9 5 15 301 119 1
 -9 5 6 177 149 1
 9 5 16 807 185 1
 -9 5 7 553 193 1
 -9 5 8 937 236 1
 9 5 17 793 188 1
 9 5 18 62 101 1
 -9 5 9 6 146 1
 -9 5 10 5 102 1
 -9 5 10 26 88 1
 9 5 19 27 81 1
 -9 5 11 73 65 1
 -9 5 11 83 83 1
 9 5 20 51 53 1
 9 5 20 49 66 1
 9 5 21 84 49 1
 -9 5 12 76 48 1
 -10 5 -18 0 42 1
 10 5 -8 0 38 1
 -10 5 -18 55 41 1
 10 5 -7 600 92 1
 -10 5 -17 846 112 1
 -10 5 -16 197 102 1
 10 5 -6 132 79 1
 -10 5 -15 1 101 1
 10 5 -5 21 83 1
 10 5 -4 1228 161 1
 -10 5 -14 848 186 1
 -10 5 -13 74 118 1
 10 5 -3 142 116 1
 -10 -5 3 65 122 1
 -10 -5 2 93 129 1
 -10 5 -12 322 128 1
 10 5 -2 33 144 1
 10 5 -2 219 108 1
 -10 -5 1 115 132 1
 10 5 -1 248 179 1
 -10 5 -11 182 138 1
 -10 -5 0 1168 622 1
 -10 -5 0 1488 249 1
 10 5 0 1259 270 1
 10 -5 10 1635 522 1
 -10 5 -10 1209 224 1
 -10 -5 -1 37653 871 1
 -10 5 -9 33507 812 1
 -10 -5 -1 40787 2520 1
 10 -5 9 42715 2029 1
 10 5 1 35692 1010 1
 10 -5 8 27828 1569 1
 -10 -5 -2 27119 1975 1
 10 -5 7 97571 2898 1
 -10 -5 -3 91101 3535 1
 -10 -5 -4 46835 2344 1
 10 -5 6 50215 1946 1
 -10 -5 -5 1506 436 1
 -10 5 -5 1339 345 1
 -10 5 -4 1648 430 1
 -10 -5 -6 1741 441 1
 -10 5 -4 1452 344 1
 -10 -5 -7 4119 576 1
 -10 5 -3 3391 450 1
 -10 -5 -8 1195 553 1
 -10 5 -2 1203 501 1
 -10 5 -1 10705 904 1
 -10 -5 -9 11066 1042 1
 -10 -5 -10 216 262 1
 -10 5 0 70 169 1
 -10 -5 -11 2774 625 1
 -10 5 1 2512 535 1
 -10 -5 -12 743 370 1
 10 5 12 802 157 1
 -10 5 2 660 204 1
 10 5 12 449 119 1
 -10 5 2 714 319 1
 -10 5 2 721 182 1
 -10 -5 -12 1194 546 1
 -10 -5 -13 131 233 1
 10 5 13 174 123 1
 -10 5 3 119 150 1
 -10 5 3 192 324 1
 -10 5 3 61 124 1
 -10 -5 -13 234 319 1
 -10 5 4 119 165 1
 10 5 14 332 144 1
 -10 5 4 282 182 1
 -10 5 5 5005 466 1
 10 5 15 6068 389 1
 -10 5 5 4467 468 1
 -10 5 6 11 149 1
 10 5 16 135 135 1
 -10 5 7 1227 261 1
 10 5 17 1592 223 1
 -10 5 8 1480 256 1
 10 5 18 1412 198 1
 10 5 19 400 120 1
 10 5 19 314 91 1
 -10 5 9 409 160 1
 -10 5 10 0 65 1
 10 5 20 0 61 1
 10 5 20 0 67 1
 -10 5 10 6 67 1
 -10 5 11 617 79 1
 10 5 21 1059 98 1
 11 5 -7 10 38 1
 -11 5 -18 1 39 1
 -11 5 -17 457 84 1
 11 5 -6 762 97 1
 -11 5 -17 636 100 1
 11 5 -5 90 75 1
 -11 5 -16 38 86 1
 -11 5 -15 15 95 1
 -11 5 -15 173 132 1
 11 5 -4 116 89 1
 -11 -5 3 386 160 1
 -11 5 -14 26 127 1
 11 5 -3 60 95 1
 -11 -5 2 2234 280 1
 -11 5 -13 2558 273 1
 11 5 -2 2816 240 1
 -11 -5 1 1915 250 1
 11 5 -1 2028 267 1
 -11 5 -12 2197 243 1
 11 5 0 1248 262 1
 -11 5 -11 1300 226 1
 -11 5 -11 1090 224 1
 -11 -5 0 1192 252 1
 -11 -5 -1 3120 768 1
 -11 -5 -1 3112 284 1
 11 5 1 2921 302 1
 -11 5 -10 3094 246 1
 11 -5 10 3403 579 1
 -11 5 -10 2926 237 1
 -11 -5 -2 2545 715 1
 -11 -5 -2 2447 237 1
 11 5 2 2518 280 1
 11 -5 9 2839 569 1
 -11 5 -9 2501 225 1
 -11 -5 -3 26103 744 1
 11 -5 8 28830 1679 1
 -11 -5 -3 27819 2143 1
 -11 5 -8 26917 720 1
 -11 5 -7 367 119 1
 -11 -5 -4 439 273 1
 -11 -5 -4 372 112 1
 11 -5 7 159 221 1
 11 -5 6 4175 647 1
 -11 -5 -5 3815 824 1
 -11 -5 -6 10754 1096 1
 -11 5 -5 12001 909 1
 -11 -5 -7 40497 2310 1
 -11 5 -4 38844 1892 1
 -11 -5 -8 2519 626 1
 -11 5 -3 2126 486 1
 -11 5 -2 7062 848 1
 -11 -5 -9 6264 875 1
 -11 5 -1 1486 383 1
 -11 -5 -10 1921 474 1
 11 5 10 1950 185 1
 -11 5 -1 1803 183 1
 -11 5 0 85 133 1
 -11 -5 -11 335 419 1
 11 5 11 93 117 1
 -11 5 0 70 143 1
 -11 5 0 206 359 1
 11 5 11 68 99 1
 -11 5 1 23 132 1
 -11 -5 -12 23 223 1
 11 5 12 21 110 1
 -11 -5 -12 118 369 1
 -11 5 1 23 358 1
 11 5 12 23 95 1
 -11 5 1 31 126 1
 -11 -5 -13 1707 582 1
 -11 5 2 1624 270 1
 -11 5 2 1754 288 1
 11 5 13 1470 196 1
 11 5 13 2113 249 1
 11 5 14 162 131 1
 -11 5 3 127 137 1
 11 5 14 55 88 1
 -11 5 3 3 152 1
 11 5 15 7224 389 1
 11 5 15 9307 490 1
 -11 5 4 7659 603 1
 -11 5 4 9164 593 1
 11 5 16 3176 281 1
 -11 5 5 3515 416 1
 -11 5 5 3034 411 1
 11 5 16 3785 342 1
 11 5 17 789 166 1
 11 5 17 892 143 1
 -11 5 6 852 204 1
 11 5 18 7 76 1
 -11 5 7 479 195 1
 11 5 18 281 131 1
 -11 5 8 701 173 1
 11 5 19 818 139 1
 11 5 19 558 94 1
 11 5 20 123 71 1
 -11 5 9 2 66 1
 11 5 21 392 73 1
 -11 5 10 163 56 1
 -12 5 -18 0 42 1
 12 5 -5 923 101 1
 -12 5 -17 761 107 1
 12 5 -4 2463 178 1
 -12 5 -16 2109 192 1
 -12 -5 3 2619 272 1
 12 5 -3 3204 232 1
 -12 5 -15 2887 267 1
 -12 -5 2 2780 289 1
 12 5 -2 3162 236 1
 -12 5 -14 3209 274 1
 -12 -5 1 1261 233 1
 12 5 -1 1196 183 1
 -12 5 -13 1250 209 1
 -12 -5 0 46 110 1
 12 5 0 65 118 1
 -12 5 -12 23 95 1
 12 -5 12 124 109 1
 12 5 1 3 152 1
 12 -5 11 64 97 1
 -12 -5 -1 3 101 1
 -12 5 -11 82 109 1
 12 -5 10 4064 275 1
 -12 -5 -2 5213 341 1
 12 5 2 5158 404 1
 -12 5 -10 4890 315 1
 12 -5 9 9586 472 1
 -12 -5 -3 11143 538 1
 12 -5 9 11696 1181 1
 12 5 3 9830 577 1
 -12 5 -9 11150 506 1
 12 -5 8 34436 1836 1
 -12 5 -8 30684 768 1
 -12 -5 -4 34682 2389 1
 -12 -5 -4 32158 824 1
 -12 -5 -5 32834 807 1
 12 -5 7 34871 1777 1
 12 5 5 32528 797 1
 -12 5 -7 34048 767 1
 -12 -5 -5 33351 2235 1
 12 -5 7 29000 748 1
 12 -5 6 4201 685 1
 12 -5 6 3256 287 1
 -12 -5 -6 3838 300 1
 12 5 6 3722 303 1
 -12 5 -6 4356 305 1
 -12 -5 -6 4163 856 1
 -12 -5 -7 674 390 1
 12 5 7 650 142 1
 12 5 7 699 124 1
 -12 5 -5 793 145 1
 -12 5 -5 557 282 1
 12 -5 5 510 131 1
 -12 -5 -8 222 292 1
 12 -5 4 188 108 1
 12 5 8 193 124 1
 12 5 8 161 102 1
 -12 5 -4 179 187 1
 -12 5 -4 293 119 1
 -12 -5 -9 1150 487 1
 12 -5 3 514 133 1
 12 5 9 825 164 1
 12 5 9 960 154 1
 -12 5 -3 782 314 1
 -12 5 -3 903 159 1
 -12 5 -2 4708 322 1
 -12 -5 -10 4152 869 1
 -12 5 -2 4879 401 1
 12 5 10 4820 335 1
 12 5 10 4460 299 1
 -12 5 -2 5524 352 1
 -12 5 -2 5403 873 1
 12 5 11 14870 537 1
 12 5 11 13362 463 1
 -12 5 -1 15250 579 1
 -12 5 -1 13841 660 1
 -12 5 -1 15140 1400 1
 -12 -5 -11 13485 1423 1
 12 5 12 6910 389 1
 -12 5 0 6882 532 1
 12 5 12 6339 347 1
 -12 5 0 7310 469 1
 -12 5 1 6676 554 1
 12 5 13 7379 437 1
 12 5 13 6605 371 1
 -12 5 1 7229 529 1
 12 5 14 20 117 1
 -12 5 2 56 125 1
 12 5 14 71 88 1
 -12 5 2 199 163 1
 12 5 15 1125 184 1
 -12 5 3 829 223 1
 12 5 15 944 147 1
 -12 5 3 985 216 1
 12 5 16 87 123 1
 -12 5 4 350 164 1
 12 5 16 263 113 1
 -12 5 4 35 164 1
 -12 5 5 414 164 1
 12 5 17 550 121 1
 12 5 17 541 146 1
 -12 5 6 564 168 1
 12 5 18 627 142 1
 12 5 18 508 97 1
 12 5 19 159 94 1
 -12 5 7 114 101 1
 -12 5 8 316 114 1
 12 5 20 449 92 1
 12 5 21 95 52 1
 -13 5 -18 683 65 1
 -13 5 -17 1305 130 1
 13 5 -4 1400 117 1
 13 5 -3 52 64 1
 -13 5 -16 38 73 1
 -13 -5 2 0 114 1
 13 5 -2 0 80 1
 -13 5 -15 33 91 1
 -13 -5 1 2799 285 1
 13 5 -1 3277 242 1
 -13 5 -14 2838 252 1
 -13 -5 0 3639 332 1
 13 -5 13 3217 245 1
 13 5 0 3651 268 1
 -13 5 -13 3845 301 1
 13 -5 12 422 125 1
 -13 -5 -1 427 165 1
 13 5 1 597 192 1
 -13 5 -12 403 147 1
 13 -5 11 2093 204 1
 -13 -5 -2 2364 254 1
 13 5 2 2548 290 1
 -13 5 -11 2303 234 1
 13 -5 10 625 139 1
 13 5 3 594 175 1
 -13 5 -10 494 120 1
 -13 -5 -3 585 141 1
 13 -5 9 11363 480 1
 13 5 4 11984 604 1
 -13 5 -9 12737 507 1
 -13 -5 -4 13116 547 1
 13 -5 8 6292 364 1
 -13 -5 -5 7630 420 1
 -13 5 -8 6978 379 1
 -13 5 -7 5375 326 1
 13 5 6 4921 343 1
 13 -5 7 4285 311 1
 -13 -5 -6 4960 332 1
 13 5 7 2323 238 1
 13 -5 6 2910 554 1
 -13 5 -6 2731 244 1
 13 -5 6 2142 230 1
 -13 -5 -7 2508 245 1
 13 -5 5 29 92 1
 13 5 8 190 114 1
 13 5 8 238 102 1
 -13 5 -5 259 98 1
 13 -5 4 300 108 1
 13 5 9 421 122 1
 13 5 9 293 96 1
 -13 5 -4 235 261 1
 -13 5 -4 261 109 1
 -13 5 -3 8776 409 1
 -13 5 -3 8949 518 1
 13 5 10 9865 458 1
 13 5 10 8940 376 1
 -13 5 -3 9983 454 1
 13 5 11 773 168 1
 -13 5 -2 694 165 1
 -13 5 -2 579 207 1
 -13 5 -1 449 178 1
 13 5 12 578 167 1
 -13 5 -1 569 163 1
 13 5 13 1676 223 1
 -13 5 0 1238 266 1
 -13 5 0 1643 259 1
 13 5 14 2602 269 1
 -13 5 1 2216 314 1
 -13 5 1 2255 304 1
 -13 5 2 2589 357 1
 -13 5 2 2303 360 1
 13 5 15 2996 284 1
 -13 5 3 6669 504 1
 13 5 16 7326 408 1
 13 5 17 432 135 1
 -13 5 4 500 175 1
 -13 5 5 13 105 1
 13 5 18 68 98 1
 13 5 19 930 137 1
 13 5 19 1055 113 1
 -13 5 6 882 168 1
 -13 5 7 2 72 1
 13 5 20 2 61 1
 13 5 20 2 46 1
 13 5 21 46 38 1
 14 5 -3 5199 194 1
 -14 5 -17 5930 226 1
 -14 5 -16 4472 246 1
 14 5 -2 4659 228 1
 -14 -5 1 4037 297 1
 -14 5 -15 4239 260 1
 -14 -5 0 1519 219 1
 14 5 0 1672 184 1
 -14 5 -14 1485 200 1
 -14 -5 -1 1 117 1
 -14 5 -13 12 95 1
 14 -5 13 1 84 1
 -14 -5 -2 740 166 1
 14 5 2 826 187 1
 -14 5 -12 692 154 1
 14 -5 12 599 127 1
 14 5 3 223 143 1
 14 -5 11 244 114 1
 -14 -5 -3 353 159 1
 -14 5 -11 232 110 1
 14 -5 10 313 112 1
 14 5 4 220 126 1
 -14 -5 -4 201 138 1
 -14 5 -10 229 118 1
 14 5 5 2704 317 1
 -14 -5 -5 2986 288 1
 14 -5 9 2653 264 1
 -14 5 -9 2834 262 1
 -14 -5 -6 3079 273 1
 14 -5 8 2304 225 1
 -14 5 -8 2750 238 1
 14 5 7 3060 264 1
 14 -5 7 2757 256 1
 -14 -5 -7 3019 260 1
 -14 5 -7 2880 249 1
 14 -5 6 11 91 1
 14 5 8 166 122 1
 -14 5 -6 190 139 1
 -14 -5 -8 157 134 1
 -14 5 -5 14150 530 1
 14 5 9 14245 530 1
 14 5 10 20136 691 1
 -14 5 -4 18826 687 1
 14 5 11 46933 1014 1
 -14 5 -3 48251 1233 1
 -14 5 -3 46548 1079 1
 -14 5 -2 19305 814 1
 14 5 12 19616 675 1
 -14 5 -2 20150 738 1
 -14 5 -1 12338 674 1
 14 5 13 13019 546 1
 -14 5 -1 12498 651 1
 -14 5 0 4989 474 1
 14 5 14 5200 374 1
 -14 5 0 5317 461 1
 14 5 15 149 126 1
 -14 5 1 195 163 1
 -14 5 1 51 141 1
 14 5 16 632 142 1
 -14 5 2 497 185 1
 -14 5 2 448 181 1
 -14 5 3 3724 359 1
 14 5 17 4359 309 1
 -14 5 4 2266 262 1
 14 5 18 3121 244 1
 -14 5 5 2930 275 1
 14 5 19 2799 207 1
 -14 5 6 745 126 1
 14 5 20 959 107 1
 15 5 -2 119 45 1
 -15 5 -17 0 40 1
 -15 5 -16 219 72 1
 -15 -5 1 150 65 1
 15 5 -1 125 62 1
 -15 -5 0 181 110 1
 15 5 0 182 84 1
 -15 5 -15 151 82 1
 -15 -5 -1 32 97 1
 15 5 1 78 88 1
 -15 5 -14 84 85 1
 15 -5 13 407 107 1
 -15 -5 -2 791 177 1
 -15 5 -13 867 156 1
 -15 -5 -3 9451 482 1
 -15 5 -12 8972 424 1
 15 5 3 9895 478 1
 -15 5 -11 7443 379 1
 15 5 4 7921 437 1
 -15 -5 -4 7936 448 1
 -15 5 -10 1595 187 1
 15 -5 10 1160 158 1
 -15 -5 -5 1469 202 1
 15 -5 9 3547 263 1
 -15 5 -9 4505 295 1
 -15 -5 -6 4229 316 1
 -15 -5 -7 5340 383 1
 15 -5 8 4340 331 1
 -15 5 -8 5403 362 1
 15 5 8 11640 485 1
 -15 -5 -8 11461 491 1
 -15 5 -7 10996 465 1
 15 -5 7 10117 439 1
 15 5 9 8178 436 1
 -15 -5 -9 7418 413 1
 -15 5 -6 7682 425 1
 15 5 10 2753 262 1
 -15 -5 -10 2899 278 1
 -15 5 -5 3376 287 1
 -15 5 -5 2510 220 1
 -15 5 -4 325 159 1
 -15 5 -4 298 139 1
 15 5 11 269 117 1
 -15 5 -3 2025 280 1
 -15 5 -3 1882 295 1
 15 5 12 1977 250 1
 -15 5 -2 89 137 1
 15 5 13 468 133 1
 -15 5 -2 368 158 1
 15 5 14 802 164 1
 -15 5 -1 672 176 1
 -15 5 -1 653 173 1
 15 5 15 786 159 1
 -15 5 0 745 212 1
 -15 5 0 714 193 1
 15 5 16 591 139 1
 -15 5 1 378 162 1
 -15 5 1 450 166 1
 15 5 17 950 157 1
 -15 5 2 739 179 1
 -15 5 2 878 202 1
 -15 5 3 364 114 1
 15 5 18 148 92 1
 -15 5 4 138 95 1
 15 5 19 71 64 1
 -15 5 5 0 67 1
 15 5 20 0 52 1
 -16 -5 0 1272 128 1
 16 5 0 1507 113 1
 -16 5 -16 1376 124 1
 -16 -5 -1 946 138 1
 16 5 1 1076 119 1
 -16 5 -15 1184 139 1
 -16 -5 -2 1761 201 1
 16 5 2 1915 168 1
 -16 5 -14 1827 175 1
 -16 -5 -3 3439 290 1
 -16 5 -13 3479 249 1
 16 -5 12 942 141 1
 -16 -5 -4 917 181 1
 -16 5 -12 1123 158 1
 -16 -5 -5 2764 255 1
 16 -5 11 2488 216 1
 -16 5 -11 2674 225 1
 16 -5 10 3 91 1
 -16 -5 -6 353 130 1
 -16 5 -10 16 105 1
 16 -5 9 1337 170 1
 -16 -5 -7 1443 204 1
 -16 5 -9 1556 186 1
 16 -5 8 4178 293 1
 -16 -5 -8 4659 329 1
 -16 5 -8 4970 319 1
 -16 5 -7 3476 264 1
 16 5 9 3783 304 1
 -16 5 -7 3509 285 1
 -16 -5 -9 3554 286 1
 -16 5 -6 7540 374 1
 -16 -5 -10 8381 450 1
 16 5 10 8486 439 1
 -16 5 -6 7601 427 1
 16 5 11 1124 177 1
 -16 -5 -11 709 144 1
 -16 5 -5 834 171 1
 -16 5 -4 834 210 1
 -16 -5 -12 648 150 1
 16 5 12 878 153 1
 -16 5 -4 870 181 1
 16 5 13 1200 174 1
 -16 5 -3 998 197 1
 -16 -5 -13 1269 189 1
 -16 5 -3 1168 214 1
 16 5 14 682 148 1
 -16 5 -2 799 199 1
 -16 5 -2 610 184 1
 16 5 15 138 110 1
 -16 5 -1 1 102 1
 -16 5 -1 75 108 1
 16 5 16 123 104 1
 -16 5 0 102 116 1
 -16 5 0 5 104 1
 16 5 17 348 106 1
 -16 5 1 308 109 1
 -16 5 1 314 131 1
 -16 5 2 1706 187 1
 16 5 18 1731 158 1
 -16 5 3 0 82 1
 16 5 19 0 58 1
 -17 -5 -2 1189 137 1
 17 5 2 1015 101 1
 -17 5 -15 967 108 1
 -17 5 -14 2257 173 1
 -17 -5 -3 1936 186 1
 17 5 3 2083 155 1
 -17 -5 -4 5347 338 1
 -17 5 -13 5606 296 1
 -17 -5 -5 3082 253 1
 -17 5 -12 2961 225 1
 17 -5 11 280 99 1
 -17 -5 -6 240 117 1
 -17 5 -11 427 117 1
 -17 -5 -7 946 164 1
 -17 5 -10 845 144 1
 -17 5 -9 1177 144 1
 -17 -5 -8 1104 182 1
 -17 5 -9 1188 163 1
 -17 5 -8 2840 219 1
 -17 -5 -9 2835 265 1
 -17 5 -8 2805 249 1
 -17 -5 -10 6312 354 1
 -17 5 -7 5787 347 1
 -17 -5 -11 1298 180 1
 -17 5 -6 1570 216 1
 17 5 11 1198 182 1
 17 5 12 787 144 1
 -17 5 -5 854 166 1
 -17 -5 -12 791 155 1
 -17 5 -4 83 98 1
 -17 -5 -13 224 103 1
 -17 5 -4 207 120 1
 17 5 13 207 101 1
 -17 5 -3 1888 224 1
 -17 -5 -14 2122 212 1
 -17 5 -3 1975 252 1
 17 5 14 1808 186 1
 17 5 15 1001 150 1
 -17 5 -2 889 170 1
 -17 -5 -15 936 155 1
 -17 5 -2 602 157 1
 -17 5 -1 75 89 1
 17 5 16 46 78 1
 -17 -5 -16 252 96 1
 -17 5 -1 116 104 1
 -17 5 0 56 74 1
 -17 -5 -17 61 64 1
 17 5 17 110 74 1
 17 5 18 566 94 1
 -17 -5 -18 468 72 1
 -17 5 1 541 107 1
 -18 5 -14 4440 219 1
 -18 -5 -4 5133 259 1
 18 5 4 4858 197 1
 -18 5 -14 4770 225 1
 -18 -5 -5 4147 256 1
 -18 5 -13 3881 235 1
 18 5 5 4057 203 1
 -18 5 -13 3562 216 1
 -18 5 -12 4473 245 1
 -18 -5 -6 5352 311 1
 -18 5 -12 4847 266 1
 -18 5 -11 813 111 1
 -18 -5 -7 942 147 1
 -18 5 -11 1152 137 1
 -18 -5 -8 2516 228 1
 -18 5 -10 2273 182 1
 -18 5 -10 2050 201 1
 -18 -5 -9 4273 284 1
 -18 5 -9 3778 260 1
 -18 -5 -10 1803 195 1
 -18 5 -8 1794 192 1
 -18 -5 -11 3067 239 1
 -18 5 -7 3380 277 1
 -18 -5 -12 441 110 1
 -18 5 -6 261 112 1
 18 5 13 961 145 1
 -18 -5 -13 790 140 1
 -18 5 -5 631 149 1
 18 5 14 5679 285 1
 -18 -5 -14 5595 301 1
 -18 5 -3 3900 239 1
 18 5 15 5203 259 1
 -18 -5 -15 5202 279 1
 -18 5 -3 4115 316 1
 18 5 16 862 120 1
 -18 5 -2 482 89 1
 -18 5 -2 667 144 1
 -18 -5 -16 1100 132 1
 18 5 17 257 73 1
 -18 -5 -17 342 71 1
 -19 -5 -6 919 105 1
 19 5 6 740 79 1
 -19 5 -13 635 92 1
 -19 5 -12 1011 119 1
 -19 -5 -7 1228 129 1
 -19 -5 -8 101 64 1
 -19 5 -11 151 75 1
 -19 -5 -9 100 67 1
 -19 5 -10 31 68 1
 -19 -5 -10 438 106 1
 -19 5 -9 267 98 1
 -19 -5 -11 170 82 1
 -19 5 -8 151 79 1
 -19 -5 -12 3059 207 1
 -19 5 -7 2422 210 1
 -19 -5 -13 59 76 1
 -19 5 -6 127 91 1
 -19 -5 -14 1 63 1
 -19 5 -5 12 72 1
 -19 -5 -15 899 107 1
 -19 5 -4 526 111 1
 -20 -5 -10 911 97 1
 -20 -5 -11 5627 229 1
 -20 5 -9 4774 252 1
 -20 5 -8 2589 195 1
 -20 -5 -12 3200 186 1
 -20 5 -7 832 111 1
 0 6 -15 8467 246 1
 0 6 -14 2280 157 1
 0 6 -13 8021 371 1
 0 6 -12 255 104 1
 0 6 -11 2594 231 1
 0 6 -10 143 115 1
 0 6 -10 363 128 1
 0 6 -9 3994 274 1
 0 6 -9 4145 277 1
 0 -6 9 4025 683 1
 0 6 -8 12360 465 1
 0 6 -8 12346 470 1
 0 -6 8 11389 1080 1
 0 -6 7 3235 557 1
 0 -6 6 2164 533 1
 0 -6 5 1781 525 1
 0 6 -4 661 174 1
 0 -6 4 636 187 1
 0 6 -3 27558 1179 1
 0 -6 3 27097 1111 1
 0 6 -2 4810 649 1
 0 -6 2 4496 541 1
 0 -6 1 47601 1222 1
 0 6 -1 45995 1496 1
 0 6 0 95990 2372 1
 0 -6 0 93697 1777 1
 0 6 1 621250 5229 1
 0 -6 -1 618884 3795 1
 0 6 1 627386 4950 1
 0 6 2 20983 631 1
 0 6 2 19643 591 1
 0 6 2 19651 574 1
 0 -6 -2 19946 391 1
 0 6 3 13533 1137 1
 0 -6 -3 12339 1215 1
 0 6 3 13124 1124 1
 0 6 3 11699 1137 1
 0 6 4 3815 178 1
 0 6 4 4286 198 1
 0 6 4 3962 190 1
 0 -6 -4 4012 260 1
 0 6 5 6279 551 1
 0 6 5 6159 517 1
 0 -6 -5 5793 750 1
 0 -6 -6 3029 627 1
 0 6 6 2816 415 1
 0 6 7 1841 334 1
 0 -6 -7 1456 518 1
 0 -6 -8 433 322 1
 0 6 8 381 165 1
 0 -6 -9 17750 1642 1
 0 -6 -10 36468 2467 1
 0 -6 -11 49034 3142 1
 0 6 12 7275 404 1
 0 -6 -12 6277 1170 1
 0 6 12 7241 434 1
 0 6 13 147 148 1
 0 6 13 262 143 1
 0 6 14 201 131 1
 0 6 14 212 125 1
 0 6 15 48 103 1
 0 6 15 235 117 1
 0 6 16 1306 176 1
 0 6 16 1013 171 1
 0 6 17 2256 186 1
 0 6 18 104 55 1
 1 6 -14 33 50 1
 -1 6 -15 71 56 1
 1 6 -13 408 91 1
 -1 6 -14 537 102 1
 -1 6 -13 88 81 1
 1 6 -12 233 112 1
 -1 6 -12 1 114 1
 1 6 -11 114 102 1
 -1 6 -11 9306 429 1
 1 6 -10 9075 399 1
 1 6 -10 9486 401 1
 1 6 -9 6592 365 1
 1 6 -9 7095 396 1
 -1 6 -10 7134 358 1
 -1 6 -10 6902 374 1
 1 6 -8 17049 560 1
 -1 6 -9 17919 566 1
 -1 -6 8 15807 1359 1
 1 -6 9 16554 1373 1
 1 6 -8 18046 589 1
 -1 6 -9 17758 608 1
 -1 -6 7 17691 1283 1
 1 -6 8 18550 1340 1
 -1 -6 6 3087 555 1
 1 -6 7 3446 576 1
 1 -6 6 1007 279 1
 -1 -6 5 498 162 1
 -1 6 -5 545 165 1
 1 6 -4 610 190 1
 1 -6 5 330 131 1
 -1 -6 4 550 161 1
 -1 6 -4 6611 589 1
 1 6 -3 6963 656 1
 1 -6 4 6783 629 1
 -1 -6 3 6602 602 1
 -1 6 -3 10823 682 1
 1 6 -2 10877 731 1
 1 -6 3 10555 643 1
 -1 -6 2 10410 630 1
 -1 6 -2 1549 328 1
 1 6 -1 1271 329 1
 1 -6 2 1396 275 1
 -1 -6 1 1523 270 1
 -1 6 -1 733 289 1
 1 6 0 552 267 1
 1 -6 1 568 229 1
 -1 6 -1 494 245 1
 -1 -6 0 602 212 1
 -1 6 0 208083 2881 1
 1 6 1 211302 2997 1
 -1 -6 -1 208924 2036 1
 -1 6 0 210645 2688 1
 1 6 2 8424 639 1
 -1 6 1 8221 632 1
 1 6 2 8943 682 1
 -1 6 1 7316 588 1
 -1 -6 -2 7835 406 1
 1 -6 -1 7784 453 1
 -1 -6 -2 9116 514 1
 -1 6 1 8183 602 1
 -1 -6 -3 2045 129 1
 -1 6 2 2469 202 1
 1 6 3 2576 225 1
 1 -6 -2 2414 195 1
 1 6 3 2369 203 1
 1 -6 -2 2148 90 1
 1 6 3 2472 210 1
 -1 6 2 2487 197 1
 -1 6 2 2523 210 1
 -1 6 3 4521 563 1
 1 6 4 4591 568 1
 1 6 4 4922 592 1
 -1 -6 -4 4076 659 1
 1 6 4 4170 573 1
 1 -6 -3 4631 688 1
 -1 6 3 4600 567 1
 -1 6 3 4509 602 1
 -1 -6 -4 4255 402 1
 -1 6 4 15966 823 1
 1 6 5 16138 804 1
 -1 -6 -5 15812 1124 1
 -1 6 4 16252 857 1
 1 -6 -4 17028 1187 1
 1 6 5 14667 853 1
 1 6 5 16383 857 1
 -1 -6 -5 16083 666 1
 -1 -6 -6 3491 662 1
 1 6 6 3622 422 1
 -1 6 5 3696 479 1
 1 -6 -5 3264 644 1
 1 6 6 3775 466 1
 1 -6 -6 275 281 1
 1 6 7 316 139 1
 -1 6 6 300 171 1
 1 6 7 419 201 1
 -1 -6 -7 466 362 1
 -1 6 7 6598 593 1
 1 -6 -7 5947 876 1
 -1 -6 -8 6205 964 1
 1 6 8 7063 581 1
 -1 6 8 228 128 1
 -1 -6 -9 309 275 1
 1 -6 -8 22 253 1
 1 -6 -9 7232 1051 1
 -1 -6 -10 8811 1223 1
 -1 -6 -11 2267 690 1
 1 -6 -10 2046 595 1
 1 6 12 396 137 1
 -1 6 11 424 171 1
 1 6 12 444 149 1
 -1 6 11 256 129 1
 1 -6 -11 928 524 1
 -1 -6 -12 482 409 1
 1 6 13 717 190 1
 -1 6 12 1031 208 1
 1 6 13 704 178 1
 -1 6 12 568 174 1
 -1 -6 -13 1330 608 1
 1 -6 -12 826 441 1
 -1 6 13 65 145 1
 1 6 14 166 120 1
 -1 6 13 217 147 1
 1 6 14 143 125 1
 1 6 15 228 140 1
 -1 6 14 115 130 1
 1 6 15 424 156 1
 -1 6 14 303 150 1
 1 6 16 2 123 1
 1 6 16 74 102 1
 -1 6 15 2 112 1
 -1 6 15 2 108 1
 1 6 17 92 91 1
 -1 6 16 13 85 1
 1 6 17 103 84 1
 -1 6 16 115 93 1
 1 6 18 81 68 1
 -1 6 17 2 62 1
 1 6 19 107 46 1
 -1 6 18 54 42 1
 2 6 -14 2015 116 1
 -2 6 -16 2262 126 1
 -2 6 -15 0 59 1
 -2 6 -15 55 58 1
 2 6 -13 0 61 1
 -2 6 -14 998 138 1
 2 6 -12 973 130 1
 2 6 -11 190 92 1
 -2 6 -13 0 91 1
 -2 6 -12 2109 237 1
 2 6 -10 2093 228 1
 2 6 -10 2039 206 1
 -2 6 -11 7315 399 1
 2 6 -9 6570 351 1
 2 6 -8 28535 736 1
 2 6 -8 29492 721 1
 -2 6 -10 29128 719 1
 -2 6 -10 28039 769 1
 2 -6 9 41874 2126 1
 -2 6 -9 40211 910 1
 -2 6 -9 40652 841 1
 2 6 -7 39609 851 1
 -2 -6 7 38151 1959 1
 2 6 -7 38689 842 1
 2 -6 8 7685 887 1
 -2 -6 6 7727 837 1
 2 -6 7 2777 527 1
 -2 -6 5 2824 501 1
 2 6 -4 3644 425 1
 -2 -6 4 3595 439 1
 2 -6 6 3681 469 1
 -2 6 -5 278 89 1
 -2 -6 3 579 171 1
 2 6 -3 673 178 1
 2 -6 5 579 175 1
 -2 6 -4 20376 999 1
 -2 -6 2 20481 1006 1
 2 -6 4 20245 1032 1
 -2 6 -3 3277 361 1
 2 -6 3 3417 362 1
 -2 -6 1 3393 340 1
 -2 6 -2 11894 663 1
 2 -6 2 11821 580 1
 -2 -6 0 11784 548 1
 -2 6 -2 11185 600 1
 -2 6 -1 44438 1487 1
 -2 -6 -1 44252 1086 1
 -2 6 -1 45387 1354 1
 -2 6 0 4013 524 1
 -2 6 0 4066 509 1
 -2 -6 -2 4213 334 1
 -2 -6 -2 4467 478 1
 -2 6 0 3789 475 1
 -2 6 1 9790 812 1
 2 6 3 10366 879 1
 -2 6 1 9787 806 1
 -2 -6 -3 9536 417 1
 -2 6 1 10209 789 1
 -2 -6 -3 9441 678 1
 -2 6 2 61220 1464 1
 2 6 4 61237 1492 1
 2 6 4 58540 1458 1
 -2 6 2 61320 1452 1
 2 -6 -2 59811 1322 1
 -2 6 2 59438 1501 1
 -2 -6 -4 58346 1213 1
 2 6 5 22320 1006 1
 2 6 5 22333 963 1
 -2 6 3 21931 1009 1
 2 6 5 21336 986 1
 2 -6 -3 22681 1185 1
 -2 -6 -5 21346 848 1
 2 -6 -4 267 163 1
 -2 6 4 298 127 1
 -2 -6 -6 481 156 1
 2 6 6 525 130 1
 2 6 6 443 143 1
 -2 -6 -6 365 173 1
 2 6 7 28707 950 1
 -2 6 5 27994 1133 1
 -2 -6 -7 29973 1674 1
 2 -6 -5 29084 1561 1
 2 6 7 28504 1069 1
 2 6 8 22997 1081 1
 2 6 8 22520 909 1
 -2 6 6 22685 1192 1
 2 -6 -6 21855 1661 1
 -2 -6 -8 22782 1813 1
 -2 6 7 5475 558 1
 -2 -6 -9 5300 891 1
 2 -6 -7 4707 769 1
 -2 6 8 4222 532 1
 -2 -6 -10 4224 911 1
 2 -6 -8 3882 779 1
 -2 -6 -11 7971 1219 1
 2 -6 -9 7386 1080 1
 -2 6 10 10016 653 1
 -2 -6 -12 11920 1627 1
 2 -6 -10 11180 1418 1
 2 6 12 11086 554 1
 -2 6 11 4352 306 1
 -2 6 11 3874 328 1
 2 6 13 4075 365 1
 -2 -6 -13 4755 1069 1
 2 -6 -11 4589 988 1
 -2 6 11 4242 363 1
 2 6 13 4538 343 1
 2 6 14 199 161 1
 -2 6 12 334 129 1
 -2 6 12 327 138 1
 2 6 14 1 115 1
 -2 6 12 386 165 1
 2 6 15 200 107 1
 -2 6 13 307 128 1
 2 6 15 469 163 1
 -2 6 14 221 129 1
 2 6 16 280 132 1
 -2 6 14 241 126 1
 2 6 16 409 149 1
 -2 6 15 2090 219 1
 2 6 17 1821 200 1
 2 6 17 2065 229 1
 -2 6 15 1539 190 1
 2 6 18 785 118 1
 -2 6 16 869 124 1
 2 6 19 681 93 1
 -2 6 17 687 88 1
 -3 6 -16 91 52 1
 3 6 -13 0 48 1
 -3 6 -16 0 45 1
 -3 6 -15 1864 164 1
 3 6 -12 2293 171 1
 -3 6 -14 657 117 1
 3 6 -11 497 115 1
 3 6 -10 108 100 1
 -3 6 -13 148 120 1
 3 6 -9 15777 538 1
 3 6 -9 16619 531 1
 -3 6 -12 15658 586 1
 -3 6 -11 34999 845 1
 3 6 -8 35060 792 1
 3 -6 10 16794 1380 1
 -3 6 -10 19386 633 1
 -3 6 -10 20259 574 1
 3 6 -7 19649 607 1
 3 6 -7 17893 577 1
 -3 -6 7 16963 1329 1
 -3 -6 6 33 207 1
 -3 6 -9 181 107 1
 3 6 -6 250 108 1
 3 6 -6 125 98 1
 -3 6 -9 32 86 1
 3 -6 9 288 191 1
 3 -6 8 42026 2020 1
 -3 -6 5 41651 1887 1
 3 6 -4 33794 1430 1
 3 -6 7 31967 1553 1
 -3 -6 4 30900 1444 1
 3 -6 6 13630 1073 1
 -3 -6 3 13128 1012 1
 3 -6 5 12928 873 1
 -3 -6 2 12516 829 1
 -3 -6 1 13775 853 1
 -3 6 -4 12921 846 1
 3 -6 4 13256 871 1
 -3 6 -3 2010 306 1
 3 -6 3 2059 303 1
 -3 -6 0 1877 266 1
 -3 6 -3 1923 290 1
 -3 6 -2 168 160 1
 -3 6 -2 117 134 1
 3 -6 2 105 106 1
 -3 6 -2 122 105 1
 -3 -6 -1 126 120 1
 -3 -6 -1 140 148 1
 -3 6 -1 63349 1648 1
 -3 6 -1 64557 1511 1
 -3 -6 -2 67643 1043 1
 -3 -6 -2 66213 1583 1
 -3 6 -1 63657 1543 1
 -3 6 0 4350 385 1
 -3 6 0 4088 350 1
 -3 6 0 4363 367 1
 -3 -6 -3 3833 324 1
 -3 6 1 6618 699 1
 -3 -6 -4 7469 670 1
 -3 6 2 3433 291 1
 3 6 5 3585 301 1
 3 -6 -2 3541 253 1
 3 6 5 3641 299 1
 -3 -6 -5 3388 280 1
 -3 -6 -6 538 163 1
 3 6 6 282 143 1
 3 6 6 264 134 1
 3 -6 -3 463 167 1
 -3 6 3 437 174 1
 -3 6 4 2469 401 1
 3 6 7 2506 344 1
 -3 -6 -7 2502 561 1
 3 -6 -4 2717 514 1
 -3 -6 -7 2484 411 1
 -3 6 5 9636 781 1
 3 6 8 9015 584 1
 -3 -6 -8 9489 1105 1
 3 -6 -5 9114 990 1
 -3 -6 -8 9443 811 1
 3 -6 -6 290 283 1
 -3 -6 -9 285 297 1
 -3 6 6 349 183 1
 -3 6 7 549 231 1
 3 -6 -7 223 239 1
 -3 -6 -10 81 248 1
 -3 6 8 38857 1662 1
 -3 -6 -11 38291 2697 1
 3 -6 -8 35920 2326 1
 -3 -6 -12 9015 1397 1
 3 -6 -9 9379 1232 1
 3 6 13 1044 216 1
 -3 6 10 1227 217 1
 -3 6 10 1132 261 1
 3 6 13 968 170 1
 -3 -6 -13 1024 492 1
 3 -6 -10 1102 512 1
 3 6 14 219 142 1
 -3 6 11 128 115 1
 -3 6 11 276 153 1
 -3 6 11 78 115 1
 3 6 14 243 133 1
 3 6 15 2976 289 1
 -3 6 12 3210 296 1
 3 6 15 2837 316 1
 -3 6 12 2372 269 1
 -3 6 12 2904 256 1
 -3 6 13 513 143 1
 3 6 16 543 153 1
 -3 6 13 544 156 1
 3 6 16 798 190 1
 3 6 17 134 102 1
 -3 6 14 136 108 1
 3 6 17 273 120 1
 3 6 18 921 145 1
 -3 6 15 904 148 1
 -3 6 16 7 57 1
 3 6 19 54 56 1
 4 6 -12 0 56 1
 -4 6 -16 134 64 1
 4 6 -11 667 109 1
 -4 6 -15 678 125 1
 4 6 -10 457 121 1
 -4 6 -14 454 138 1
 -4 6 -13 3 100 1
 4 6 -9 172 94 1
 4 6 -9 3 99 1
 -4 6 -12 3070 277 1
 4 6 -8 3148 269 1
 4 6 -8 2997 258 1
 -4 6 -11 9835 456 1
 4 6 -7 9803 419 1
 4 6 -7 9986 413 1
 -4 -6 6 29141 1793 1
 4 -6 10 30883 1895 1
 -4 6 -10 30233 849 1
 -4 6 -10 31743 751 1
 4 6 -6 30546 763 1
 4 6 -6 32075 769 1
 4 6 -5 51767 1137 1
 -4 -6 5 45099 2031 1
 4 -6 9 46306 2139 1
 4 6 -5 49665 895 1
 -4 -6 4 74460 2502 1
 4 -6 8 77156 2689 1
 4 -6 7 85417 2600 1
 -4 -6 3 83545 2441 1
 4 -6 6 35097 1569 1
 -4 -6 2 35098 1495 1
 4 -6 5 41334 1501 1
 -4 -6 1 41010 1421 1
 4 -6 4 1180 345 1
 -4 6 -4 980 312 1
 -4 -6 0 1206 313 1
 -4 -6 0 1254 422 1
 -4 6 -3 7303 608 1
 4 -6 3 7571 648 1
 -4 6 -3 7173 605 1
 -4 -6 -1 7424 524 1
 -4 -6 -1 7092 716 1
 -4 6 -2 1124 245 1
 -4 6 -2 1227 267 1
 -4 -6 -2 1367 320 1
 -4 6 -1 33299 1083 1
 -4 6 -1 32359 1058 1
 -4 -6 -3 33439 1147 1
 -4 6 0 1200 301 1
 -4 -6 -4 1284 322 1
 4 6 5 16702 862 1
 -4 -6 -5 15801 862 1
 -4 6 1 17641 909 1
 -4 6 2 6678 578 1
 4 -6 -2 6288 478 1
 4 6 6 6594 537 1
 -4 -6 -6 6048 543 1
 4 6 7 24390 1087 1
 4 -6 -3 22486 1218 1
 -4 -6 -7 23120 1223 1
 -4 6 3 23914 1244 1
 -4 -6 -8 34 114 1
 4 6 8 286 109 1
 -4 -6 -8 131 143 1
 4 -6 -4 109 173 1
 -4 6 4 122 108 1
 -4 -6 -9 17 183 1
 -4 6 5 70 190 1
 -4 -6 -9 29 262 1
 4 -6 -5 41 266 1
 -4 -6 -10 56 292 1
 -4 6 6 7 122 1
 4 -6 -6 37 183 1
 -4 6 7 3294 554 1
 -4 -6 -11 3392 833 1
 4 -6 -7 3274 690 1
 -4 6 8 4 171 1
 -4 -6 -12 337 364 1
 4 -6 -8 452 298 1
 4 6 13 761 203 1
 -4 6 9 826 191 1
 -4 6 9 935 238 1
 4 6 13 695 188 1
 -4 -6 -13 945 638 1
 4 -6 -9 666 456 1
 4 6 14 4 120 1
 -4 6 10 31 115 1
 -4 6 10 339 199 1
 4 6 14 4 116 1
 4 -6 -10 523 428 1
 -4 6 11 5608 502 1
 4 6 15 7443 420 1
 -4 6 11 5845 427 1
 4 6 15 6367 469 1
 -4 6 11 6057 419 1
 4 6 16 2410 259 1
 -4 6 12 1665 248 1
 -4 6 12 2063 250 1
 4 6 16 2352 278 1
 -4 6 12 2500 234 1
 4 6 17 2869 264 1
 -4 6 13 3024 274 1
 4 6 17 2926 293 1
 4 6 18 1713 185 1
 -4 6 14 1726 191 1
 4 6 19 2744 195 1
 -4 6 15 2606 188 1
 4 6 20 1403 109 1
 -4 6 16 1393 107 1
 5 6 -12 736 76 1
 -5 6 -17 779 87 1
 -5 6 -16 857 110 1
 5 6 -11 770 97 1
 5 6 -10 343 93 1
 -5 6 -15 147 87 1
 -5 6 -14 323 126 1
 5 6 -9 217 104 1
 5 6 -8 703 147 1
 -5 6 -13 1009 193 1
 5 6 -8 790 146 1
 5 6 -7 2935 230 1
 5 6 -7 3006 239 1
 -5 6 -12 2808 255 1
 -5 6 -11 366 120 1
 5 6 -6 124 94 1
 5 6 -6 15 93 1
 5 6 -5 10151 548 1
 5 -6 10 10286 1085 1
 5 6 -5 9994 440 1
 5 6 -5 10130 429 1
 -5 -6 5 10714 1316 1
 -5 6 -10 9779 472 1
 -5 -6 5 9060 983 1
 5 -6 9 57187 2436 1
 -5 -6 4 53877 2230 1
 -5 -6 4 56984 2904 1
 5 -6 8 38305 1846 1
 -5 -6 3 40684 2329 1
 -5 -6 3 38008 1759 1
 5 -6 7 5281 648 1
 -5 -6 2 5517 821 1
 -5 -6 2 5180 612 1
 -5 -6 1 743 273 1
 5 -6 6 1007 304 1
 -5 -6 1 937 383 1
 5 -6 5 21953 1155 1
 -5 -6 0 22127 1378 1
 -5 -6 0 22806 1045 1
 -5 6 -5 21650 982 1
 -5 6 -4 9388 685 1
 5 -6 4 10285 792 1
 -5 6 -4 9708 664 1
 -5 -6 -1 10100 913 1
 -5 6 -3 10084 625 1
 -5 6 -3 9919 586 1
 -5 -6 -2 10299 761 1
 -5 6 -2 1567 289 1
 -5 -6 -3 1571 333 1
 -5 6 -1 6579 472 1
 -5 -6 -4 5420 476 1
 -5 6 0 3121 428 1
 -5 -6 -5 3498 469 1
 5 6 6 11766 691 1
 -5 -6 -6 12104 759 1
 -5 6 1 12218 751 1
 5 -6 -2 550 199 1
 -5 -6 -7 497 258 1
 5 6 7 388 203 1
 -5 6 2 521 246 1
 5 -6 -3 4565 567 1
 5 6 8 5103 502 1
 -5 -6 -8 4962 638 1
 -5 6 3 5156 598 1
 -5 -6 -9 21538 1642 1
 5 6 9 23117 965 1
 5 -6 -4 22862 1419 1
 -5 -6 -9 20977 1345 1
 -5 6 4 22444 1246 1
 -5 -6 -10 29135 2168 1
 5 -6 -5 28191 1843 1
 -5 6 5 29302 1556 1
 -5 -6 -10 27806 1733 1
 -5 -6 -11 9098 1076 1
 5 -6 -6 8396 912 1
 -5 6 6 8774 759 1
 -5 -6 -12 4191 1096 1
 5 -6 -7 3261 819 1
 -5 6 7 3810 647 1
 5 6 13 667 158 1
 -5 -6 -13 623 331 1
 -5 6 8 355 103 1
 -5 6 8 515 169 1
 5 6 13 481 115 1
 5 -6 -8 997 446 1
 -5 6 8 1190 347 1
 5 6 14 321 172 1
 -5 6 9 6 111 1
 -5 6 9 110 128 1
 5 6 14 134 125 1
 -5 -6 -14 461 736 1
 5 -6 -9 419 353 1
 -5 6 10 9215 644 1
 5 6 15 9187 487 1
 5 6 15 8579 536 1
 -5 6 10 8454 496 1
 -5 6 11 4973 355 1
 -5 6 11 3952 420 1
 5 6 16 5589 366 1
 -5 6 11 4317 355 1
 5 6 16 5257 407 1
 -5 6 12 1197 175 1
 5 6 17 838 172 1
 -5 6 12 843 171 1
 5 6 17 998 199 1
 5 6 18 782 138 1
 -5 6 13 776 151 1
 5 6 19 2412 200 1
 -5 6 14 2085 188 1
 5 6 20 598 85 1
 -5 6 15 460 73 1
 -6 6 -17 539 81 1
 6 6 -11 502 73 1
 -6 6 -16 158 72 1
 6 6 -10 267 80 1
 6 6 -9 5961 292 1
 -6 6 -15 4930 299 1
 6 6 -8 3522 243 1
 -6 6 -14 3175 266 1
 6 6 -8 3856 258 1
 -6 6 -13 3375 312 1
 6 6 -7 3561 278 1
 6 6 -7 3712 279 1
 6 6 -6 526 116 1
 -6 6 -12 315 118 1
 6 6 -6 335 103 1
 -6 6 -11 401 143 1
 6 6 -5 1 106 1
 6 6 -5 310 111 1
 -6 6 -10 14352 583 1
 6 -6 10 12860 1239 1
 6 6 -4 14273 664 1
 -6 -6 4 13617 1493 1
 6 6 -4 12829 499 1
 6 6 -4 13887 499 1
 -6 -6 3 3758 773 1
 6 -6 9 3578 631 1
 6 -6 8 18935 1294 1
 -6 -6 2 18440 1580 1
 -6 -6 1 17077 1471 1
 6 -6 7 17931 1227 1
 -6 -6 0 6936 824 1
 6 -6 6 7849 722 1
 6 -6 5 17810 1040 1
 -6 6 -5 15711 831 1
 -6 -6 -1 17339 1231 1
 6 -6 4 8268 674 1
 -6 -6 -2 7885 778 1
 -6 6 -4 7790 606 1
 -6 -6 -3 60 111 1
 -6 6 -3 68 84 1
 -6 6 -2 2169 365 1
 -6 -6 -4 2185 427 1
 -6 6 -1 58630 1791 1
 -6 -6 -5 58045 1953 1
 6 6 6 72392 1852 1
 -6 -6 -6 70540 2127 1
 -6 6 0 72141 2015 1
 6 6 7 59439 1682 1
 -6 -6 -7 59858 2076 1
 -6 6 1 59552 1930 1
 -6 -6 -8 1030 323 1
 -6 6 2 1087 308 1
 6 6 9 12421 770 1
 -6 6 3 12669 952 1
 6 -6 -3 12594 946 1
 -6 -6 -9 12558 1060 1
 6 -6 -4 9828 972 1
 -6 -6 -10 10093 1202 1
 -6 6 4 9584 876 1
 -6 -6 -10 9544 1006 1
 -6 -6 -11 14480 1603 1
 6 -6 -5 13534 1325 1
 -6 6 5 14062 1139 1
 -6 6 6 446 273 1
 -6 -6 -12 41 269 1
 6 -6 -6 15 256 1
 6 6 13 1784 282 1
 -6 6 7 1700 237 1
 -6 6 7 1595 285 1
 6 6 13 1810 217 1
 -6 -6 -13 1753 693 1
 6 -6 -7 2687 706 1
 -6 6 7 1639 430 1
 -6 6 8 1473 231 1
 -6 6 8 1520 290 1
 6 6 14 1428 210 1
 -6 -6 -14 1636 715 1
 6 -6 -8 1382 499 1
 6 6 14 1488 244 1
 -6 6 9 186 145 1
 -6 6 9 1 158 1
 6 6 15 93 110 1
 6 6 15 1 141 1
 6 6 16 706 176 1
 -6 6 10 664 238 1
 6 6 16 601 162 1
 6 6 17 956 200 1
 -6 6 11 765 223 1
 6 6 17 754 158 1
 -6 6 11 658 170 1
 6 6 18 1699 195 1
 -6 6 12 1114 178 1
 6 6 19 185 82 1
 -6 6 13 334 103 1
 6 6 20 256 79 1
 -6 6 14 55 57 1
 -7 6 -17 758 98 1
 7 6 -10 842 89 1
 -7 6 -16 235 89 1
 7 6 -9 221 69 1
 7 6 -8 0 77 1
 -7 6 -15 0 103 1
 -7 6 -14 103 108 1
 7 6 -7 24 78 1
 7 6 -7 176 99 1
 7 6 -6 1355 169 1
 7 6 -6 1831 206 1
 -7 6 -13 1411 212 1
 7 6 -5 938 147 1
 -7 6 -12 1109 203 1
 7 6 -5 954 155 1
 7 6 -4 4454 316 1
 7 6 -4 4836 431 1
 -7 6 -11 4489 376 1
 7 6 -4 4398 311 1
 -7 -6 3 1356 423 1
 7 6 -3 1994 231 1
 -7 6 -10 2154 232 1
 7 6 -3 2415 199 1
 7 6 -3 1757 174 1
 7 -6 10 1651 415 1
 7 -6 9 12881 1192 1
 7 6 -2 13034 612 1
 -7 -6 2 12964 1462 1
 -7 -6 1 261 229 1
 7 -6 8 519 253 1
 -7 -6 0 702 301 1
 7 -6 7 1097 295 1
 -7 -6 -1 1313 478 1
 7 -6 6 1781 437 1
 -7 -6 -2 1118 300 1
 7 -6 5 1602 296 1
 -7 6 -5 1071 205 1
 -7 -6 -3 4612 644 1
 -7 6 -4 4714 513 1
 -7 6 -3 2473 393 1
 -7 -6 -4 2475 503 1
 -7 6 -2 4559 520 1
 -7 -6 -5 3555 512 1
 -7 -6 -6 4405 602 1
 -7 6 -1 4627 554 1
 7 6 7 19714 1003 1
 -7 -6 -7 18279 1247 1
 -7 6 0 19963 1172 1
 -7 -6 -8 8261 801 1
 -7 6 1 8141 710 1
 -7 6 2 3815 607 1
 -7 -6 -9 4186 717 1
 -7 -6 -10 7379 979 1
 -7 6 3 7372 779 1
 -7 -6 -10 7776 905 1
 -7 -6 -11 3354 793 1
 -7 -6 -11 3488 676 1
 -7 6 4 3691 602 1
 -7 -6 -12 7029 1146 1
 -7 6 5 6953 867 1
 -7 6 6 1275 195 1
 -7 6 6 1268 259 1
 7 6 13 1371 188 1
 -7 6 6 1621 428 1
 7 -6 -6 2068 596 1
 -7 6 6 938 224 1
 -7 -6 -13 1375 691 1
 7 6 13 1539 275 1
 7 6 14 2415 260 1
 -7 6 7 2135 312 1
 -7 6 7 3012 584 1
 -7 -6 -14 2710 742 1
 -7 6 7 2488 272 1
 7 6 14 2610 309 1
 7 6 15 215 132 1
 -7 6 8 161 158 1
 7 6 15 128 156 1
 -7 6 9 51 148 1
 7 6 16 136 132 1
 7 6 16 0 162 1
 7 6 17 62 108 1
 -7 6 10 323 210 1
 7 6 18 117 100 1
 -7 6 11 163 116 1
 -7 6 11 343 108 1
 -7 6 12 46 84 1
 7 6 19 141 97 1
 -7 6 12 144 95 1
 7 6 20 103 63 1
 -7 6 13 13 69 1
 7 6 21 5 37 1
 -8 6 -17 1835 142 1
 8 6 -9 1627 123 1
 8 6 -8 9705 334 1
 -8 6 -16 8261 360 1
 -8 6 -15 6436 360 1
 8 6 -7 7904 341 1
 -8 6 -14 3241 286 1
 8 6 -6 3076 215 1
 8 6 -6 3772 259 1
 8 6 -5 470 123 1
 -8 6 -13 570 169 1
 8 6 -5 458 130 1
 -8 6 -12 4646 355 1
 8 6 -4 4607 282 1
 8 6 -4 4603 294 1
 8 6 -3 10761 606 1
 8 6 -3 10508 442 1
 8 6 -3 9808 446 1
 -8 6 -11 10127 533 1
 8 -6 10 9780 1093 1
 8 6 -2 9755 565 1
 8 6 -2 9371 419 1
 8 6 -2 8502 412 1
 -8 6 -10 8592 463 1
 -8 -6 2 9536 1306 1
 -8 -6 1 628 271 1
 -8 6 -9 621 124 1
 8 6 -1 632 151 1
 8 -6 9 730 277 1
 -8 -6 0 3377 694 1
 8 -6 8 3821 577 1
 -8 -6 -1 3534 663 1
 8 -6 7 3889 564 1
 8 -6 6 6799 750 1
 -8 -6 -2 5546 851 1
 -8 -6 -3 294 256 1
 -8 6 -5 109 125 1
 8 -6 5 194 209 1
 -8 6 -4 7263 608 1
 -8 -6 -4 7758 799 1
 -8 6 -3 4896 513 1
 -8 -6 -5 5266 663 1
 -8 -6 -6 18268 1282 1
 -8 6 -2 18295 1125 1
 -8 -6 -7 51438 2085 1
 -8 6 -1 54679 1938 1
 -8 -6 -8 36408 1907 1
 -8 6 0 35548 1746 1
 -8 6 1 4273 611 1
 -8 -6 -9 5013 731 1
 -8 6 2 10511 1012 1
 -8 -6 -10 10050 1112 1
 -8 -6 -11 12637 1405 1
 -8 6 3 12281 1078 1
 -8 -6 -11 11719 1214 1
 -8 -6 -12 43956 2861 1
 -8 6 4 44559 2172 1
 -8 -6 -12 42875 2506 1
 -8 6 5 8832 626 1
 8 6 13 10339 484 1
 -8 -6 -13 10674 1502 1
 -8 6 5 8779 622 1
 -8 6 5 10859 1108 1
 8 6 13 9467 585 1
 -8 6 5 9910 536 1
 -8 6 6 4186 426 1
 -8 -6 -14 4972 1110 1
 8 6 14 4310 334 1
 -8 6 6 4182 456 1
 -8 6 6 4244 727 1
 8 6 14 5211 423 1
 -8 6 7 6 136 1
 8 6 15 131 116 1
 8 6 15 233 150 1
 8 6 16 203 127 1
 8 6 16 119 138 1
 -8 6 8 211 131 1
 -8 6 9 142 161 1
 8 6 17 107 120 1
 -8 6 10 212 166 1
 8 6 18 109 117 1
 -8 6 11 292 109 1
 8 6 19 223 103 1
 -8 6 11 200 111 1
 -8 6 12 27 65 1
 8 6 20 18 61 1
 -8 6 12 56 81 1
 8 6 21 7 38 1
 8 6 21 7 37 1
 -9 6 -17 50 61 1
 -9 6 -17 99 63 1
 9 6 -8 62 52 1
 -9 6 -17 38 48 1
 -9 6 -16 985 138 1
 9 6 -7 1131 126 1
 -9 6 -15 0 103 1
 9 6 -6 64 81 1
 9 6 -5 610 142 1
 -9 6 -14 590 158 1
 -9 6 -13 167 128 1
 9 6 -4 205 86 1
 9 6 -4 251 117 1
 9 6 -3 1659 265 1
 -9 6 -12 1793 247 1
 9 6 -3 1432 166 1
 9 6 -3 1508 195 1
 -9 6 -11 5019 394 1
 9 6 -2 5966 476 1
 9 6 -2 5389 330 1
 9 6 -2 5309 347 1
 -9 -6 1 221 316 1
 9 6 -1 47 131 1
 -9 6 -10 82 113 1
 9 6 -1 18 78 1
 9 -6 10 197 258 1
 -9 -6 0 1438 450 1
 9 -6 9 1623 398 1
 9 6 0 1527 207 1
 -9 6 -9 1615 184 1
 -9 -6 -1 35152 2284 1
 9 -6 8 37578 1913 1
 9 -6 7 25104 1499 1
 -9 -6 -2 25080 1862 1
 9 -6 6 36651 1687 1
 -9 -6 -3 33213 1970 1
 -9 6 -5 92986 2424 1
 -9 -6 -4 96388 3286 1
 -9 -6 -5 380 205 1
 -9 6 -4 655 234 1
 -9 6 -3 7855 763 1
 -9 -6 -6 6938 857 1
 -9 -6 -7 95 235 1
 -9 6 -2 68 201 1
 -9 -6 -8 5983 964 1
 -9 6 -1 6414 870 1
 -9 -6 -9 10425 1027 1
 -9 6 0 9972 895 1
 -9 -6 -10 1494 419 1
 -9 6 1 1546 396 1
 -9 6 2 11512 1181 1
 -9 -6 -11 11340 1375 1
 -9 -6 -12 3 281 1
 9 6 12 51 85 1
 -9 6 3 22 138 1
 -9 6 3 154 192 1
 -9 6 3 92 122 1
 -9 -6 -12 3 426 1
 -9 6 4 7503 555 1
 9 6 13 7796 418 1
 -9 -6 -13 9349 1411 1
 -9 6 4 8019 576 1
 -9 6 4 9415 1053 1
 9 6 13 8081 508 1
 -9 6 4 8719 472 1
 9 6 14 238 130 1
 -9 6 5 177 149 1
 -9 6 5 182 159 1
 9 6 14 235 161 1
 -9 6 6 2147 358 1
 9 6 15 2267 273 1
 -9 6 6 1770 318 1
 9 6 16 2955 271 1
 -9 6 7 2415 317 1
 -9 6 8 1038 247 1
 9 6 17 1278 203 1
 -9 6 9 1941 284 1
 9 6 18 2266 245 1
 -9 6 10 345 112 1
 -9 6 10 150 117 1
 9 6 19 256 109 1
 -9 6 10 178 91 1
 -9 6 11 164 63 1
 9 6 20 170 76 1
 -9 6 11 70 73 1
 9 6 20 233 73 1
 9 6 21 536 73 1
 -9 6 12 295 54 1
 10 6 -7 1298 116 1
 -10 6 -17 1369 125 1
 -10 6 -16 3031 219 1
 10 6 -6 3622 200 1
 -10 6 -16 3366 220 1
 10 6 -5 360 111 1
 -10 6 -15 107 109 1
 10 6 -4 128 89 1
 -10 6 -14 118 113 1
 -10 6 -13 740 188 1
 10 6 -3 631 130 1
 10 6 -2 439 191 1
 -10 6 -12 329 142 1
 10 6 -2 268 122 1
 -10 -6 1 803 207 1
 10 6 -1 974 215 1
 -10 6 -11 902 210 1
 -10 -6 0 654 153 1
 10 6 0 708 182 1
 -10 6 -10 789 151 1
 -10 -6 -1 10231 474 1
 10 -6 9 11301 1113 1
 -10 6 -9 9743 453 1
 10 6 1 9831 542 1
 -10 -6 -1 9529 1291 1
 -10 -6 -2 1651 603 1
 -10 -6 -2 1471 200 1
 -10 6 -8 1399 196 1
 10 -6 8 1907 532 1
 -10 6 -8 1438 197 1
 -10 -6 -3 352 288 1
 10 -6 7 480 267 1
 -10 6 -7 382 113 1
 10 -6 6 184 194 1
 -10 -6 -4 29 161 1
 -10 -6 -5 2031 450 1
 -10 6 -5 2361 359 1
 -10 -6 -6 1786 412 1
 -10 6 -4 1898 372 1
 -10 -6 -7 818 327 1
 -10 6 -3 586 246 1
 -10 -6 -8 1022 417 1
 -10 6 -2 865 380 1
 -10 -6 -9 313 221 1
 -10 6 -1 715 279 1
 -10 -6 -10 17 211 1
 -10 6 0 32 180 1
 10 6 11 234 92 1
 -10 -6 -11 199 200 1
 10 6 11 453 110 1
 -10 6 1 456 108 1
 -10 6 1 351 259 1
 -10 6 2 4976 341 1
 -10 -6 -12 3699 763 1
 -10 6 2 4960 414 1
 10 6 12 5206 326 1
 10 6 12 4038 299 1
 -10 -6 -12 4748 930 1
 -10 6 2 5166 396 1
 -10 6 2 5337 804 1
 10 6 13 2363 219 1
 -10 6 3 2767 343 1
 -10 -6 -13 2576 612 1
 10 6 13 2790 249 1
 -10 -6 -13 3068 811 1
 -10 6 3 2957 568 1
 -10 6 3 2404 295 1
 -10 6 4 4281 452 1
 10 6 14 5571 380 1
 -10 6 4 4218 467 1
 -10 6 5 6754 549 1
 10 6 15 8045 449 1
 -10 6 5 6172 535 1
 -10 6 6 5133 482 1
 10 6 16 7017 412 1
 -10 6 7 0 142 1
 10 6 17 150 118 1
 10 6 18 485 141 1
 10 6 18 339 112 1
 -10 6 8 456 168 1
 10 6 19 1441 167 1
 10 6 19 1255 139 1
 -10 6 9 1044 200 1
 -10 6 10 280 88 1
 10 6 20 349 94 1
 10 6 20 339 78 1
 10 6 21 215 51 1
 -10 6 11 188 46 1
 -11 6 -17 1306 118 1
 11 6 -6 1110 106 1
 -11 6 -16 0 74 1
 11 6 -5 38 62 1
 -11 6 -16 38 66 1
 11 6 -4 42 75 1
 -11 6 -15 29 89 1
 -11 6 -14 95 127 1
 11 6 -3 97 96 1
 -11 6 -14 1 94 1
 11 6 -2 0 93 1
 -11 6 -13 26 121 1
 -11 6 -13 0 124 1
 -11 -6 1 1778 254 1
 11 6 -1 1810 256 1
 -11 6 -12 1787 234 1
 11 6 -1 2482 235 1
 -11 6 -12 1630 232 1
 -11 -6 0 155 133 1
 11 6 0 184 142 1
 -11 6 -11 61 105 1
 -11 6 -11 409 141 1
 11 6 1 180 150 1
 -11 -6 -1 122 98 1
 -11 6 -10 324 120 1
 -11 6 -10 315 122 1
 -11 -6 -2 21788 726 1
 11 -6 9 23583 1701 1
 11 6 2 21183 860 1
 -11 6 -9 23212 725 1
 11 -6 8 53535 2320 1
 -11 -6 -3 49218 990 1
 -11 -6 -3 53629 2949 1
 -11 6 -8 50164 972 1
 11 -6 7 35203 1844 1
 -11 -6 -4 33053 808 1
 -11 -6 -4 34023 2258 1
 -11 6 -7 36011 804 1
 11 -6 6 27689 1647 1
 -11 -6 -5 25529 717 1
 -11 6 -6 27043 709 1
 -11 -6 -5 27262 2036 1
 -11 -6 -6 515 297 1
 -11 6 -5 307 216 1
 11 6 6 282 104 1
 -11 6 -5 276 93 1
 -11 6 -4 4206 615 1
 -11 6 -4 4379 265 1
 -11 6 -3 7748 359 1
 -11 -6 -8 7138 975 1
 -11 6 -3 6331 802 1
 -11 -6 -9 714 333 1
 11 6 9 929 146 1
 11 6 9 552 100 1
 -11 6 -2 730 346 1
 -11 6 -2 706 134 1
 -11 -6 -10 954 273 1
 -11 6 -1 1449 171 1
 11 6 10 1161 147 1
 11 6 10 1301 149 1
 -11 6 -1 1449 407 1
 -11 6 -1 1264 152 1
 11 6 10 976 118 1
 -11 6 0 9192 574 1
 -11 6 0 9570 467 1
 -11 6 0 9720 496 1
 11 6 11 8505 417 1
 11 6 11 9589 445 1
 -11 6 0 9123 1123 1
 -11 -6 -11 8602 1242 1
 11 6 12 6992 381 1
 -11 6 1 6607 514 1
 11 6 12 8054 410 1
 -11 -6 -12 8752 1295 1
 -11 6 1 7350 421 1
 -11 6 1 8395 507 1
 -11 6 1 7697 1033 1
 -11 -6 -12 8325 1183 1
 -11 6 2 2411 308 1
 11 6 13 2495 236 1
 -11 6 2 2016 299 1
 11 6 13 1989 220 1
 11 6 14 121 116 1
 -11 6 3 0 144 1
 -11 6 3 383 175 1
 11 6 14 50 91 1
 11 6 15 2295 250 1
 -11 6 4 1724 305 1
 11 6 15 2288 234 1
 -11 6 4 2199 342 1
 -11 6 5 6629 526 1
 11 6 16 7335 437 1
 -11 6 5 5551 518 1
 11 6 16 5913 377 1
 -11 6 6 3539 363 1
 11 6 17 4334 321 1
 11 6 17 3400 266 1
 -11 6 7 2921 332 1
 11 6 18 2433 232 1
 11 6 18 2379 210 1
 -11 6 8 4345 363 1
 11 6 19 4996 293 1
 11 6 19 4831 245 1
 11 6 20 1014 126 1
 11 6 20 976 100 1
 -11 6 10 42 46 1
 11 6 21 1 47 1
 11 6 21 49 44 1
 -12 6 -17 244 60 1
 12 6 -5 273 57 1
 -12 6 -16 0 66 1
 12 6 -4 155 70 1
 -12 6 -16 93 71 1
 -12 6 -15 26 84 1
 12 6 -3 0 75 1
 -12 6 -15 8 84 1
 12 6 -2 1309 163 1
 -12 6 -14 970 159 1
 -12 -6 1 842 175 1
 12 6 -1 809 157 1
 -12 6 -13 841 167 1
 -12 -6 0 9745 541 1
 12 6 0 10649 604 1
 -12 6 -12 9944 502 1
 -12 -6 -1 1358 198 1
 12 6 1 1608 233 1
 -12 6 -11 1486 182 1
 -12 6 -10 7246 443 1
 -12 -6 -2 7086 446 1
 12 6 2 6851 513 1
 -12 -6 -3 3634 289 1
 12 6 3 3734 345 1
 -12 6 -9 3899 282 1
 -12 -6 -4 14578 546 1
 -12 6 -8 14996 542 1
 12 -6 7 12518 1166 1
 -12 -6 -5 11673 511 1
 -12 6 -7 12320 501 1
 -12 -6 -5 12890 1501 1
 12 6 6 10799 473 1
 12 -6 6 12410 1105 1
 -12 -6 -6 11420 491 1
 -12 6 -6 11691 468 1
 -12 -6 -6 10774 1327 1
 -12 -6 -7 0 253 1
 12 6 7 363 124 1
 -12 6 -5 373 130 1
 12 6 7 175 91 1
 -12 6 -4 21280 1535 1
 12 6 8 21011 652 1
 12 6 8 21428 629 1
 -12 6 -4 22386 652 1
 -12 -6 -8 19778 1786 1
 -12 6 -3 3406 233 1
 -12 -6 -9 3612 711 1
 12 6 9 3227 220 1
 -12 6 -3 3383 570 1
 12 6 9 3491 250 1
 -12 6 -2 7336 435 1
 12 6 10 7597 427 1
 -12 6 -2 8337 461 1
 -12 -6 -10 7642 1194 1
 12 6 10 7267 399 1
 -12 6 -2 7547 1063 1
 -12 6 -1 4517 310 1
 -12 -6 -11 4797 888 1
 -12 6 -1 4166 367 1
 12 6 11 5101 328 1
 12 6 11 4503 293 1
 -12 6 -1 5284 349 1
 12 6 11 4508 270 1
 -12 6 -1 4865 807 1
 -12 6 0 2077 240 1
 12 6 12 1867 225 1
 -12 6 0 1719 294 1
 12 6 12 1702 207 1
 -12 6 0 2052 280 1
 12 6 12 1565 190 1
 -12 6 1 3893 419 1
 12 6 13 4263 308 1
 12 6 13 3429 268 1
 -12 6 1 4334 390 1
 12 6 14 13871 513 1
 -12 6 2 15035 761 1
 12 6 14 15062 573 1
 -12 6 2 13714 727 1
 12 6 15 1180 199 1
 -12 6 3 755 240 1
 12 6 15 878 152 1
 -12 6 3 759 234 1
 12 6 16 2758 276 1
 -12 6 4 2472 339 1
 -12 6 4 2107 335 1
 12 6 16 2815 240 1
 -12 6 5 138 138 1
 12 6 17 227 122 1
 12 6 17 174 83 1
 -12 6 6 131 111 1
 12 6 18 39 79 1
 12 6 18 91 95 1
 -12 6 7 0 119 1
 12 6 19 0 80 1
 12 6 19 76 57 1
 -12 6 8 335 87 1
 -12 6 8 234 100 1
 12 6 20 318 79 1
 -12 6 8 130 68 1
 12 6 20 198 66 1
 -12 6 9 145 57 1
 12 6 21 2 37 1
 -13 6 -17 305 62 1
 13 6 -4 301 56 1
 13 6 -3 1440 125 1
 -13 6 -16 1240 135 1
 13 6 -2 995 127 1
 -13 6 -15 904 134 1
 -13 -6 1 8 100 1
 13 6 -1 175 101 1
 -13 6 -14 6 85 1
 -13 -6 0 151 123 1
 13 6 0 319 128 1
 -13 6 -13 215 120 1
 -13 -6 -1 3465 319 1
 13 6 1 3529 339 1
 -13 6 -12 3233 286 1
 -13 -6 -2 2046 253 1
 13 6 2 1984 264 1
 -13 6 -11 1976 230 1
 -13 -6 -3 1209 206 1
 13 6 3 1367 251 1
 -13 6 -10 1404 217 1
 -13 -6 -4 4381 299 1
 13 6 4 4393 363 1
 -13 6 -9 4736 302 1
 -13 -6 -5 3892 310 1
 -13 6 -8 4220 316 1
 13 6 6 78 107 1
 -13 -6 -6 15 122 1
 -13 6 -7 210 107 1
 13 6 7 1073 197 1
 -13 -6 -7 1189 220 1
 -13 6 -6 1104 192 1
 13 6 8 1428 178 1
 -13 6 -5 1499 176 1
 13 6 8 1735 178 1
 13 6 9 10267 470 1
 13 6 9 10004 430 1
 -13 6 -4 10956 481 1
 -13 6 -3 9940 456 1
 13 6 10 11353 475 1
 13 6 10 10496 423 1
 -13 6 -3 11629 505 1
 13 6 11 25197 651 1
 -13 6 -2 25008 722 1
 -13 6 -2 26081 792 1
 13 6 11 26716 738 1
 -13 6 -1 34727 901 1
 -13 6 -1 36123 1165 1
 13 6 12 35065 907 1
 13 6 12 32998 794 1
 -13 6 -1 36642 1034 1
 -13 6 0 9114 579 1
 13 6 13 10110 465 1
 13 6 13 9348 398 1
 -13 6 0 10507 556 1
 13 6 13 9278 378 1
 13 6 14 2196 230 1
 -13 6 1 2156 322 1
 13 6 14 2158 209 1
 -13 6 1 2265 311 1
 13 6 14 2071 206 1
 13 6 15 55 109 1
 -13 6 2 266 154 1
 13 6 15 73 86 1
 -13 6 2 1 135 1
 13 6 15 97 87 1
 13 6 16 57 121 1
 -13 6 3 59 133 1
 13 6 16 101 77 1
 -13 6 3 67 133 1
 13 6 16 35 81 1
 -13 6 4 58 129 1
 13 6 17 39 98 1
 13 6 17 2 73 1
 13 6 17 2 78 1
 -13 6 5 13 108 1
 13 6 18 29 91 1
 13 6 18 1 76 1
 13 6 18 66 78 1
 -13 6 6 79 99 1
 13 6 19 302 100 1
 13 6 19 120 65 1
 -13 6 7 0 65 1
 -13 6 7 106 79 1
 13 6 20 184 70 1
 -13 6 7 130 62 1
 13 6 20 118 49 1
 14 6 -3 258 49 1
 -14 6 -17 149 43 1
 14 6 -2 132 54 1
 -14 6 -16 177 75 1
 14 6 -1 569 106 1
 -14 6 -15 322 101 1
 -14 -6 0 819 151 1
 14 6 0 992 140 1
 -14 6 -14 732 128 1
 -14 -6 -1 913 173 1
 14 6 1 862 146 1
 -14 6 -13 760 144 1
 -14 -6 -2 773 155 1
 14 6 2 790 168 1
 -14 6 -12 719 145 1
 14 6 3 8576 504 1
 -14 -6 -3 8810 480 1
 -14 6 -11 8591 420 1
 -14 -6 -4 1732 227 1
 14 6 4 1547 248 1
 -14 6 -10 1611 201 1
 -14 -6 -5 7451 438 1
 14 6 5 7399 491 1
 -14 6 -9 8401 446 1
 -14 -6 -6 23478 735 1
 -14 6 -8 23809 695 1
 14 6 7 401 135 1
 -14 -6 -7 205 115 1
 -14 6 -7 318 114 1
 14 6 8 1132 179 1
 -14 -6 -8 1060 177 1
 -14 6 -6 1096 177 1
 14 -6 6 767 160 1
 -14 -6 -9 320 134 1
 14 6 9 484 133 1
 -14 6 -5 508 127 1
 14 6 10 2208 215 1
 -14 6 -4 1896 222 1
 14 6 10 2445 249 1
 -14 6 -4 2503 266 1
 -14 6 -3 4301 316 1
 14 6 11 4796 330 1
 -14 6 -3 4608 337 1
 14 6 11 4160 268 1
 -14 6 -2 4396 300 1
 -14 6 -2 4835 415 1
 14 6 12 5258 332 1
 14 6 12 4587 268 1
 -14 6 -2 5006 363 1
 14 6 13 229 127 1
 -14 6 -1 244 167 1
 14 6 13 88 85 1
 -14 6 -1 87 135 1
 14 6 14 2229 231 1
 -14 6 0 2061 282 1
 14 6 14 2225 186 1
 -14 6 0 2424 298 1
 -14 6 1 2618 357 1
 14 6 15 3061 289 1
 -14 6 1 2879 368 1
 14 6 16 4 110 1
 -14 6 2 4 133 1
 -14 6 2 247 139 1
 -14 6 3 303 142 1
 14 6 17 321 127 1
 14 6 17 342 98 1
 -14 6 3 331 152 1
 -14 6 4 283 122 1
 14 6 18 276 100 1
 14 6 18 373 84 1
 -14 6 5 451 125 1
 14 6 19 471 99 1
 -14 6 6 1 56 1
 -14 6 6 1 74 1
 -14 6 6 56 47 1
 14 6 20 42 57 1
 15 6 -1 2134 129 1
 -15 6 -16 2032 135 1
 -15 -6 0 180 80 1
 15 6 0 139 72 1
 -15 6 -15 58 70 1
 15 6 1 1276 141 1
 -15 -6 -1 1106 155 1
 -15 6 -14 1108 148 1
 -15 -6 -2 747 146 1
 15 6 2 529 119 1
 -15 6 -13 698 140 1
 -15 -6 -3 524 136 1
 15 6 3 522 136 1
 -15 6 -12 714 140 1
 -15 6 -11 68 92 1
 -15 -6 -4 49 106 1
 15 6 4 181 106 1
 -15 -6 -5 1608 227 1
 15 6 5 1246 209 1
 -15 6 -10 1172 173 1
 -15 -6 -6 219 122 1
 15 6 6 259 138 1
 -15 6 -9 179 108 1
 -15 -6 -7 299 135 1
 15 6 7 438 152 1
 -15 6 -8 390 136 1
 -15 -6 -8 7231 407 1
 -15 6 -7 7825 405 1
 -15 6 -6 720 144 1
 -15 -6 -9 637 145 1
 15 6 9 719 151 1
 -15 6 -6 568 132 1
 -15 6 -5 3845 292 1
 -15 -6 -10 4240 322 1
 15 6 10 4778 330 1
 -15 6 -5 4844 349 1
 -15 6 -4 10936 467 1
 15 6 11 11931 491 1
 -15 6 -4 11868 535 1
 15 6 12 9247 436 1
 -15 6 -3 9183 505 1
 -15 6 -2 6445 464 1
 15 6 13 6533 368 1
 -15 6 -2 6332 437 1
 15 6 14 2157 225 1
 -15 6 -1 2029 299 1
 -15 6 -1 2101 280 1
 -15 6 0 7357 478 1
 15 6 15 8033 407 1
 -15 6 0 7884 514 1
 -15 6 1 1008 195 1
 15 6 16 1479 181 1
 -15 6 1 1162 216 1
 15 6 17 336 121 1
 -15 6 2 296 132 1
 -15 6 2 238 136 1
 -15 6 3 805 170 1
 15 6 18 681 129 1
 -15 6 4 116 72 1
 15 6 19 396 88 1
 15 6 20 150 50 1
 -15 6 5 304 69 1
 16 6 0 51 37 1
 -16 6 -16 92 42 1
 -16 -6 -1 19 61 1
 -16 6 -15 92 64 1
 16 6 1 190 58 1
 16 6 2 3136 186 1
 -16 6 -14 3295 216 1
 -16 -6 -3 6746 375 1
 16 6 3 6555 296 1
 -16 6 -13 7016 338 1
 -16 -6 -4 6859 378 1
 -16 6 -12 7057 345 1
 -16 -6 -5 5175 349 1
 -16 6 -11 5007 314 1
 -16 -6 -6 156 113 1
 -16 6 -10 3 95 1
 -16 -6 -7 2424 247 1
 -16 6 -9 2380 220 1
 -16 -6 -8 6715 379 1
 -16 6 -8 7171 369 1
 -16 -6 -9 11072 492 1
 -16 6 -7 11636 491 1
 -16 6 -6 4397 301 1
 -16 -6 -10 4907 344 1
 -16 6 -6 5202 348 1
 16 6 10 4911 321 1
 -16 6 -5 831 131 1
 16 6 11 1192 166 1
 -16 -6 -11 648 137 1
 -16 6 -5 1131 189 1
 -16 -6 -12 50 102 1
 16 6 12 76 104 1
 -16 6 -4 1 113 1
 16 6 13 524 137 1
 -16 -6 -13 515 145 1
 -16 6 -3 779 187 1
 16 6 14 366 124 1
 -16 6 -2 420 172 1
 -16 6 -2 302 133 1
 16 6 15 795 143 1
 -16 6 -1 813 174 1
 -16 6 -1 860 178 1
 16 6 16 81 82 1
 -16 6 0 59 107 1
 -16 6 0 3 107 1
 16 6 17 30 80 1
 -16 6 1 63 79 1
 -16 6 1 162 112 1
 -16 6 2 73 70 1
 16 6 18 171 74 1
 -16 -6 -18 99 61 1
 -16 6 3 954 119 1
 16 6 19 1045 106 1
 -16 -6 -19 1181 101 1
 -16 6 3 1339 115 1
 17 6 2 358 61 1
 -17 6 -15 414 75 1
 17 6 3 794 97 1
 -17 -6 -3 694 114 1
 -17 6 -14 752 103 1
 -17 -6 -4 2719 216 1
 17 6 4 2486 178 1
 -17 6 -13 2453 187 1
 -17 -6 -5 1026 158 1
 -17 6 -12 1178 153 1
 -17 -6 -6 2255 219 1
 -17 6 -11 2320 202 1
 -17 -6 -7 1277 181 1
 -17 6 -10 1246 165 1
 -17 6 -9 171 86 1
 -17 -6 -8 280 106 1
 -17 6 -9 69 83 1
 -17 6 -8 4504 274 1
 -17 -6 -9 4971 314 1
 -17 6 -8 4855 313 1
 -17 6 -7 1899 181 1
 -17 -6 -10 2029 212 1
 -17 6 -7 1989 209 1
 -17 -6 -11 6157 348 1
 -17 6 -6 6541 375 1
 17 6 12 805 137 1
 -17 -6 -12 757 143 1
 -17 6 -5 935 165 1
 -17 -6 -13 475 120 1
 -17 6 -4 570 141 1
 17 6 13 520 112 1
 17 6 14 2935 224 1
 -17 -6 -14 2872 244 1
 -17 6 -3 2391 273 1
 17 6 15 1876 170 1
 -17 -6 -15 2332 215 1
 -17 6 -2 1737 222 1
 17 6 16 420 104 1
 -17 6 -1 541 116 1
 -17 -6 -16 83 74 1
 -17 6 -1 330 119 1
 17 6 17 660 109 1
 -17 6 0 735 129 1
 -17 -6 -17 656 110 1
 17 6 18 1804 131 1
 -17 -6 -18 2242 149 1
 18 6 4 243 53 1
 -18 6 -14 297 71 1
 -18 6 -13 1638 135 1
 -18 -6 -5 1480 141 1
 18 6 5 1734 121 1
 -18 6 -13 1835 152 1
 -18 6 -12 2173 174 1
 -18 -6 -6 2549 198 1
 -18 6 -12 2265 183 1
 -18 6 -11 271 80 1
 -18 -6 -7 446 116 1
 -18 6 -11 372 100 1
 -18 6 -10 3 83 1
 -18 -6 -8 57 89 1
 -18 6 -10 111 87 1
 -18 6 -9 1334 135 1
 -18 -6 -9 1205 160 1
 -18 6 -9 1386 156 1
 -18 -6 -10 0 81 1
 -18 6 -8 0 85 1
 -18 -6 -11 209 94 1
 -18 6 -7 1 91 1
 -18 -6 -12 811 132 1
 -18 6 -6 761 146 1
 -18 -6 -13 108 77 1
 -18 6 -5 201 117 1
 18 6 14 1499 151 1
 -18 -6 -14 1465 160 1
 -18 6 -4 1440 197 1
 18 6 15 662 102 1
 -18 -6 -15 737 118 1
 -18 6 -3 518 124 1
 18 6 16 715 98 1
 -18 -6 -16 747 106 1
 -18 6 -2 660 134 1
 18 6 17 192 57 1
 -18 -6 -17 137 60 1
 -19 -6 -7 429 82 1
 19 6 7 351 59 1
 -19 6 -12 355 79 1
 -19 -6 -8 20 54 1
 -19 6 -11 83 67 1
 -19 -6 -9 492 89 1
 -19 6 -10 646 107 1
 -19 -6 -10 8780 335 1
 -19 6 -9 8132 359 1
 -19 6 -8 10654 415 1
 -19 -6 -11 11822 393 1
 -19 -6 -12 5330 259 1
 -19 6 -7 4131 263 1
 -19 -6 -13 0 60 1
 -19 6 -6 0 76 1
 -19 -6 -14 1939 152 1
 -19 6 -5 1472 170 1
 -19 -6 -15 3219 188 1
 -19 6 -4 2507 204 1
 -1 7 -15 1162 95 1
 1 7 -14 1148 90 1
 -1 7 -14 0 62 1
 1 7 -13 73 58 1
 -1 7 -14 0 61 1
 -1 7 -13 279 103 1
 1 7 -12 0 84 1
 -1 7 -12 58 87 1
 1 7 -11 0 101 1
 -1 7 -11 95 104 1
 1 7 -10 1 91 1
 1 7 -10 1 103 1
 -1 7 -10 6363 358 1
 1 7 -9 6267 353 1
 -1 7 -10 6523 354 1
 1 7 -9 6314 338 1
 1 7 -8 11246 469 1
 -1 7 -9 11719 458 1
 1 7 -8 11611 475 1
 -1 7 -9 10758 481 1
 1 -7 8 25498 1644 1
 -1 7 -8 27900 729 1
 1 7 -7 27060 697 1
 -1 7 -8 27183 696 1
 -1 -7 7 24770 1592 1
 1 7 -7 26929 703 1
 -1 -7 6 1131 377 1
 1 -7 7 1064 360 1
 1 -7 6 4885 752 1
 -1 -7 5 5027 735 1
 1 7 -4 896 159 1
 1 -7 5 674 164 1
 -1 -7 4 933 147 1
 -1 7 -4 11556 938 1
 1 -7 4 11181 972 1
 1 7 -3 12074 1026 1
 -1 -7 3 10709 921 1
 -1 -7 2 32529 1315 1
 -1 7 -3 33770 1460 1
 1 7 -2 35499 1589 1
 1 -7 3 33756 1379 1
 -1 7 -2 24532 1221 1
 1 7 -1 25200 1281 1
 1 -7 2 24729 1056 1
 -1 -7 1 24329 1014 1
 -1 7 -1 157633 3229 1
 1 7 0 155666 3294 1
 1 -7 1 158338 2626 1
 -1 -7 0 157876 2468 1
 -1 7 0 265880 3628 1
 1 7 1 269118 3729 1
 1 -7 0 264081 2839 1
 -1 -7 -1 271135 2610 1
 -1 7 0 272863 3400 1
 -1 7 1 338950 4220 1
 1 7 2 342877 4292 1
 -1 7 1 335353 4069 1
 -1 -7 -2 336374 2817 1
 -1 -7 -2 347693 3257 1
 -1 7 1 343095 3947 1
 1 7 3 5800 693 1
 -1 7 2 6216 715 1
 1 7 3 6470 733 1
 1 7 3 5911 724 1
 1 -7 -2 7030 667 1
 -1 7 2 5898 666 1
 1 -7 -2 5282 352 1
 -1 -7 -3 5981 514 1
 -1 7 2 5727 689 1
 -1 7 3 13582 1007 1
 1 7 4 13790 1023 1
 -1 -7 -4 12126 1085 1
 -1 -7 -4 12479 688 1
 1 7 4 11995 997 1
 1 -7 -3 14235 1155 1
 -1 7 3 13377 999 1
 -1 7 3 12632 1026 1
 1 7 4 13951 1031 1
 -1 7 4 2957 276 1
 1 7 5 2797 263 1
 1 7 5 3285 298 1
 1 -7 -4 3287 403 1
 1 7 5 3098 299 1
 -1 7 4 3160 299 1
 -1 -7 -5 3062 357 1
 -1 -7 -6 61 206 1
 1 7 6 121 102 1
 1 -7 -5 132 264 1
 -1 7 5 64 96 1
 1 7 6 124 129 1
 1 7 7 21556 954 1
 -1 -7 -7 20866 1554 1
 1 -7 -6 20834 1496 1
 -1 7 6 22545 1114 1
 1 7 7 22862 1098 1
 -1 7 7 2544 398 1
 -1 -7 -8 2258 569 1
 1 -7 -7 2500 585 1
 1 7 8 2553 382 1
 -1 -7 -9 6 354 1
 1 -7 -8 84 268 1
 -1 7 8 61 103 1
 -1 -7 -10 371 333 1
 1 -7 -9 254 217 1
 -1 -7 -11 12126 1574 1
 1 -7 -10 12407 1501 1
 1 7 12 3268 317 1
 1 7 12 3401 287 1
 -1 7 11 2932 286 1
 1 -7 -11 3311 824 1
 -1 -7 -12 4131 925 1
 -1 7 11 3553 329 1
 -1 7 11 3410 270 1
 1 7 13 374 168 1
 -1 7 12 205 104 1
 -1 7 12 358 152 1
 1 7 13 318 131 1
 -1 7 12 313 130 1
 1 7 14 3915 322 1
 -1 7 13 3795 323 1
 1 7 14 3092 351 1
 -1 7 13 3637 358 1
 1 7 15 299 141 1
 -1 7 14 710 169 1
 1 7 15 585 155 1
 -1 7 14 555 158 1
 -1 7 15 615 153 1
 1 7 16 553 127 1
 -1 7 15 549 128 1
 1 7 16 335 134 1
 1 7 17 2 76 1
 -1 7 16 160 92 1
 1 7 17 1 95 1
 -1 7 16 25 80 1
 1 7 18 224 75 1
 -1 7 17 277 81 1
 -2 7 -15 224 61 1
 -2 7 -15 330 70 1
 2 7 -13 242 61 1
 -2 7 -14 524 99 1
 2 7 -12 504 91 1
 -2 7 -13 181 93 1
 2 7 -11 165 104 1
 -2 7 -12 5050 337 1
 2 7 -10 5174 319 1
 2 7 -10 5106 301 1
 2 7 -9 19279 618 1
 2 7 -9 19398 594 1
 -2 7 -11 20442 651 1
 -2 7 -10 57417 1105 1
 -2 7 -10 60576 1009 1
 2 7 -8 59684 1044 1
 2 7 -8 56056 1025 1
 2 -7 9 29152 1817 1
 -2 7 -9 31681 800 1
 -2 7 -9 30549 731 1
 2 7 -7 31419 756 1
 -2 -7 7 29579 1741 1
 2 7 -7 29608 749 1
 -2 7 -8 2709 239 1
 -2 -7 6 2517 527 1
 -2 7 -8 3069 272 1
 2 7 -6 2920 256 1
 2 7 -6 2335 234 1
 2 -7 8 2406 559 1
 2 -7 7 5215 723 1
 -2 -7 5 5448 689 1
 2 7 -4 6587 714 1
 2 -7 6 6219 791 1
 -2 -7 4 5696 701 1
 -2 7 -5 2184 318 1
 2 7 -3 1746 340 1
 2 -7 5 2046 354 1
 -2 -7 3 1897 313 1
 -2 7 -4 19964 1041 1
 2 7 -2 21647 1215 1
 2 -7 4 20304 1077 1
 -2 -7 2 20488 1021 1
 -2 7 -3 606 118 1
 2 7 -1 402 165 1
 2 -7 3 1234 125 1
 -2 -7 1 1096 147 1
 -2 7 -2 33416 1221 1
 -2 7 -2 34794 1335 1
 2 7 0 33260 1369 1
 2 -7 2 34611 1139 1
 -2 -7 0 35093 1064 1
 -2 7 -1 19889 1045 1
 2 7 1 18492 1069 1
 2 -7 1 19889 872 1
 -2 -7 -1 20467 772 1
 -2 -7 -1 20749 956 1
 -2 7 -1 20223 953 1
 -2 7 0 117761 2576 1
 2 7 2 118480 2680 1
 -2 7 0 120472 2474 1
 -2 -7 -2 124013 1697 1
 -2 7 0 118890 2379 1
 -2 -7 -2 123974 2228 1
 -2 7 1 31866 1350 1
 2 7 3 32953 1433 1
 -2 7 1 29273 1289 1
 -2 -7 -3 32045 756 1
 -2 -7 -3 34605 1166 1
 -2 7 1 31889 1272 1
 -2 -7 -4 32 174 1
 -2 7 2 14 265 1
 2 7 4 11 253 1
 2 7 4 15 239 1
 -2 7 2 21 223 1
 -2 7 2 13 244 1
 -2 7 3 30611 999 1
 2 7 5 30959 1006 1
 2 7 5 28245 989 1
 -2 7 3 30400 1018 1
 2 -7 -3 30413 1049 1
 -2 -7 -5 29705 815 1
 2 7 6 92980 2304 1
 2 7 6 91429 2122 1
 -2 -7 -6 91190 2901 1
 -2 7 4 93568 2302 1
 2 -7 -4 92671 2782 1
 -2 -7 -6 90497 1916 1
 2 7 7 6278 628 1
 2 7 7 6285 578 1
 -2 7 5 6056 641 1
 -2 -7 -7 6447 904 1
 2 -7 -5 6381 852 1
 2 -7 -6 1992 417 1
 -2 -7 -8 2015 484 1
 2 7 8 1880 246 1
 -2 7 6 2081 314 1
 -2 -7 -9 522 463 1
 -2 7 7 174 151 1
 2 -7 -7 56 233 1
 -2 7 8 17817 1093 1
 -2 -7 -10 18155 1775 1
 2 -7 -8 16361 1527 1
 -2 -7 -11 2440 731 1
 2 -7 -9 2197 564 1
 -2 7 10 1242 199 1
 -2 7 10 1760 255 1
 -2 7 10 1430 282 1
 2 7 12 1410 230 1
 2 7 12 1671 209 1
 -2 7 10 1452 225 1
 -2 -7 -12 2194 777 1
 2 -7 -10 1042 556 1
 2 7 13 244 147 1
 -2 7 11 248 149 1
 -2 7 11 190 125 1
 2 7 13 219 119 1
 -2 7 11 111 132 1
 -2 -7 -13 13 377 1
 2 -7 -11 13 314 1
 2 7 14 1691 234 1
 -2 7 12 1862 236 1
 -2 7 12 1257 173 1
 2 7 14 1667 208 1
 -2 7 12 1639 219 1
 2 7 15 1129 222 1
 -2 7 13 1313 230 1
 -2 7 13 1479 190 1
 2 7 15 1298 200 1
 -2 7 13 1258 203 1
 -2 7 14 378 128 1
 2 7 16 209 110 1
 -2 7 14 361 136 1
 2 7 16 417 146 1
 2 7 17 1701 197 1
 -2 7 15 1564 193 1
 2 7 17 1692 223 1
 -2 7 15 1284 183 1
 -2 7 16 888 121 1
 2 7 18 703 106 1
 2 7 19 191 58 1
 -2 7 17 237 59 1
 -3 7 -16 126 45 1
 3 7 -13 32 35 1
 -3 7 -15 862 108 1
 3 7 -12 895 103 1
 -3 7 -14 1501 162 1
 3 7 -11 1440 146 1
 -3 7 -13 27 95 1
 3 7 -10 0 84 1
 -3 7 -12 845 155 1
 3 7 -9 799 132 1
 3 7 -9 1040 163 1
 -3 7 -11 4430 327 1
 3 7 -8 4479 313 1
 3 7 -8 4377 302 1
 3 7 -7 10149 444 1
 -3 7 -10 10102 468 1
 -3 7 -10 10894 429 1
 3 7 -7 10249 448 1
 3 7 -6 18912 576 1
 3 -7 9 16483 1341 1
 -3 7 -9 19019 621 1
 -3 7 -9 18456 543 1
 3 7 -6 16705 546 1
 -3 -7 6 16522 1276 1
 3 7 -5 46858 914 1
 3 -7 8 43862 2148 1
 3 7 -5 44234 884 1
 -3 -7 5 42233 1974 1
 -3 -7 4 26805 1427 1
 3 -7 7 28081 1574 1
 3 7 -3 25343 1403 1
 3 -7 6 24826 1433 1
 -3 -7 3 24232 1308 1
 3 -7 5 21876 1230 1
 -3 -7 2 21411 1138 1
 -3 7 -4 8458 724 1
 3 -7 4 8657 744 1
 -3 -7 1 8511 680 1
 -3 7 -3 22870 1033 1
 -3 7 -3 24786 1149 1
 3 -7 3 24212 1050 1
 -3 -7 0 26124 991 1
 -3 7 -2 3520 497 1
 -3 7 -2 3697 481 1
 -3 -7 -1 3792 400 1
 -3 -7 -1 3819 520 1
 -3 7 -2 3216 446 1
 3 -7 2 3572 458 1
 -3 7 -1 4222 575 1
 -3 7 -1 4962 574 1
 -3 -7 -2 3908 529 1
 -3 7 -1 4112 531 1
 -3 7 0 7371 436 1
 -3 7 0 6918 397 1
 -3 7 0 6490 375 1
 -3 -7 -3 7850 408 1
 3 7 4 6093 441 1
 -3 7 1 6386 413 1
 -3 7 1 5913 399 1
 -3 -7 -4 5785 348 1
 3 7 5 3854 428 1
 3 7 5 4387 452 1
 -3 7 2 4086 429 1
 -3 -7 -5 4534 411 1
 3 7 6 17348 904 1
 -3 7 3 17206 957 1
 3 7 6 15614 907 1
 3 -7 -3 16405 884 1
 -3 -7 -6 16690 851 1
 3 -7 -4 48259 1848 1
 3 7 7 48838 1451 1
 -3 7 4 49660 1671 1
 -3 -7 -7 44042 2008 1
 -3 -7 -7 45667 1497 1
 3 7 8 31120 1267 1
 -3 7 5 32080 1549 1
 -3 -7 -8 29982 2084 1
 3 -7 -5 30310 1880 1
 -3 7 6 23202 1208 1
 -3 -7 -9 22594 1704 1
 3 -7 -6 21359 1490 1
 -3 7 7 15837 1066 1
 -3 -7 -10 14910 1561 1
 3 -7 -7 14315 1367 1
 -3 7 8 1232 371 1
 3 -7 -8 1384 559 1
 -3 -7 -11 1449 614 1
 -3 7 9 2199 291 1
 -3 -7 -12 2373 708 1
 3 -7 -9 2789 697 1
 3 7 12 2849 284 1
 3 7 13 327 146 1
 -3 7 10 219 152 1
 -3 7 10 381 205 1
 3 7 13 429 148 1
 -3 -7 -13 190 437 1
 3 -7 -10 307 254 1
 3 7 14 57 143 1
 -3 7 11 7 110 1
 -3 7 11 57 102 1
 3 7 14 116 111 1
 -3 7 11 0 132 1
 3 7 15 1056 230 1
 -3 7 12 860 190 1
 -3 7 12 726 157 1
 -3 7 12 753 170 1
 3 7 15 960 184 1
 -3 7 13 329 125 1
 3 7 16 602 162 1
 -3 7 13 448 153 1
 -3 7 13 414 152 1
 3 7 16 562 179 1
 -3 7 14 1264 169 1
 3 7 17 1494 191 1
 -3 7 14 1111 166 1
 3 7 17 1296 181 1
 3 7 18 1213 148 1
 -3 7 15 1088 149 1
 3 7 19 494 90 1
 -3 7 16 521 85 1
 -4 7 -16 52 50 1
 -4 7 -16 207 53 1
 4 7 -12 154 49 1
 -4 7 -15 271 87 1
 4 7 -11 301 79 1
 4 7 -10 0 79 1
 -4 7 -14 3 81 1
 4 7 -9 1745 187 1
 4 7 -9 1832 186 1
 -4 7 -13 1599 213 1
 -4 7 -12 4461 294 1
 4 7 -8 4690 283 1
 4 7 -8 4319 274 1
 -4 7 -11 28245 803 1
 4 7 -7 29410 752 1
 4 7 -7 27164 740 1
 4 7 -6 5210 321 1
 -4 7 -10 5428 357 1
 -4 7 -10 5043 288 1
 4 7 -6 4399 304 1
 -4 -7 5 344 303 1
 -4 7 -9 256 126 1
 4 7 -5 210 104 1
 4 7 -5 176 109 1
 -4 7 -9 148 94 1
 4 7 -5 265 140 1
 4 -7 9 184 296 1
 4 -7 8 12455 1137 1
 -4 -7 4 12725 1056 1
 4 7 -3 45421 1969 1
 -4 -7 3 44147 1837 1
 4 -7 7 43217 1981 1
 -4 -7 2 0 141 1
 4 -7 6 137 138 1
 -4 -7 1 1042 224 1
 4 -7 5 998 223 1
 -4 -7 1 931 300 1
 -4 7 -4 9024 669 1
 -4 7 -4 10141 717 1
 4 -7 4 9643 738 1
 -4 -7 0 9852 874 1
 -4 -7 -1 2713 395 1
 -4 7 -3 3371 378 1
 4 -7 3 3472 402 1
 -4 7 -3 2704 345 1
 -4 7 -2 4413 533 1
 -4 7 -2 4777 549 1
 -4 -7 -2 4728 607 1
 -4 7 -1 46956 1483 1
 -4 7 -1 46403 1475 1
 -4 -7 -3 44889 1540 1
 -4 7 0 8275 761 1
 -4 -7 -4 8871 786 1
 4 7 5 16430 869 1
 -4 7 1 15734 848 1
 -4 -7 -5 16257 832 1
 -4 7 2 4150 513 1
 4 7 6 3831 481 1
 4 7 6 3773 478 1
 -4 -7 -6 3633 464 1
 -4 7 3 804 280 1
 -4 -7 -7 650 241 1
 4 7 7 953 264 1
 4 7 7 563 206 1
 -4 7 4 12228 945 1
 4 7 8 12542 788 1
 -4 -7 -8 11704 1177 1
 4 -7 -4 12102 978 1
 -4 -7 -8 12687 948 1
 -4 7 5 73 116 1
 4 7 9 110 117 1
 4 -7 -5 246 255 1
 -4 -7 -9 42 182 1
 -4 7 6 5085 629 1
 -4 -7 -10 4872 879 1
 4 -7 -6 3990 709 1
 -4 7 7 8736 901 1
 -4 -7 -11 9006 1360 1
 4 -7 -7 8551 1164 1
 -4 7 8 14761 1106 1
 -4 -7 -12 14286 1683 1
 4 -7 -8 13868 1401 1
 -4 7 9 1955 326 1
 4 7 13 1793 221 1
 -4 -7 -13 2303 804 1
 4 -7 -9 2056 671 1
 4 7 13 2354 297 1
 -4 7 9 2139 289 1
 4 7 14 1715 248 1
 -4 7 10 1618 236 1
 -4 7 10 1203 254 1
 4 7 14 1379 204 1
 4 7 15 188 139 1
 -4 7 11 294 133 1
 -4 7 11 272 129 1
 4 7 15 340 134 1
 -4 7 11 253 144 1
 4 7 16 2380 257 1
 -4 7 12 2031 247 1
 4 7 16 2267 303 1
 -4 7 12 2470 268 1
 -4 7 12 2454 242 1
 -4 7 13 657 156 1
 -4 7 13 688 137 1
 4 7 17 601 144 1
 -4 7 13 518 137 1
 4 7 17 663 161 1
 4 7 18 2692 223 1
 -4 7 14 2662 220 1
 4 7 18 2866 264 1
 4 7 19 1353 129 1
 -4 7 15 1342 128 1
 4 7 20 594 73 1
 -5 7 -16 0 52 1
 5 7 -11 76 46 1
 -5 7 -16 18 54 1
 -5 7 -15 739 115 1
 5 7 -10 770 108 1
 -5 7 -14 2 94 1
 5 7 -9 2 83 1
 -5 7 -13 2052 223 1
 5 7 -8 2127 198 1
 5 7 -8 2139 192 1
 -5 7 -12 436 134 1
 5 7 -7 505 143 1
 5 7 -7 652 158 1
 -5 7 -11 1825 230 1
 5 7 -6 1670 190 1
 5 7 -6 1940 209 1
 5 7 -5 3506 352 1
 -5 7 -10 3582 315 1
 5 7 -5 3340 266 1
 5 7 -5 3678 275 1
 5 7 -4 35726 997 1
 5 -7 9 33653 1905 1
 -5 7 -9 35877 893 1
 -5 7 -9 35225 736 1
 5 7 -4 34664 783 1
 5 7 -4 36226 793 1
 -5 -7 4 35458 2383 1
 5 -7 8 56295 2389 1
 -5 -7 3 60008 2984 1
 5 -7 7 49465 2047 1
 -5 -7 2 54726 2610 1
 -5 -7 1 72801 2845 1
 5 -7 6 66601 2286 1
 -5 -7 0 2256 487 1
 -5 7 -5 1511 282 1
 5 -7 5 2079 382 1
 5 -7 4 13845 941 1
 -5 7 -4 14025 839 1
 -5 -7 -1 13826 1091 1
 -5 7 -4 13066 841 1
 -5 7 -3 8208 686 1
 5 -7 3 8522 719 1
 -5 7 -3 8617 661 1
 -5 -7 -2 7946 814 1
 -5 -7 -3 410 167 1
 -5 7 -2 322 119 1
 -5 7 -1 7711 690 1
 -5 -7 -4 7432 724 1
 -5 7 0 17290 999 1
 -5 -7 -5 15319 996 1
 -5 7 1 20554 1111 1
 5 7 6 21236 1099 1
 -5 -7 -6 21116 1146 1
 -5 7 2 5285 581 1
 5 7 7 4429 509 1
 5 7 7 4255 493 1
 -5 -7 -7 4344 542 1
 -5 -7 -8 1817 343 1
 5 7 8 1835 300 1
 -5 7 3 1958 360 1
 -5 -7 -9 67 144 1
 5 7 9 183 155 1
 -5 -7 -9 130 249 1
 5 -7 -4 146 163 1
 -5 7 4 59 185 1
 -5 -7 -10 1826 492 1
 5 -7 -5 1793 402 1
 -5 7 5 2105 402 1
 -5 -7 -11 231 199 1
 5 -7 -6 310 278 1
 -5 7 6 139 148 1
 -5 7 7 4891 664 1
 -5 -7 -12 4237 912 1
 5 -7 -7 4912 832 1
 -5 7 8 5251 743 1
 -5 7 8 3884 437 1
 5 7 13 4831 342 1
 5 -7 -8 4901 944 1
 -5 -7 -13 5176 1128 1
 5 7 13 4961 409 1
 -5 7 8 4628 398 1
 5 7 14 103 126 1
 -5 7 9 165 133 1
 -5 7 9 0 129 1
 5 7 14 175 126 1
 5 7 15 920 192 1
 -5 7 10 1024 193 1
 -5 7 10 869 221 1
 5 7 15 1289 187 1
 5 7 16 5055 338 1
 -5 7 11 4302 335 1
 5 7 16 4959 405 1
 -5 7 11 4351 350 1
 -5 7 11 5356 353 1
 -5 7 12 285 105 1
 -5 7 12 318 117 1
 5 7 17 234 124 1
 -5 7 12 221 123 1
 5 7 17 335 144 1
 -5 7 13 372 96 1
 5 7 18 411 110 1
 -5 7 13 258 104 1
 5 7 18 313 122 1
 5 7 19 561 111 1
 -5 7 14 604 112 1
 5 7 20 127 50 1
 -5 7 15 306 60 1
 -6 7 -16 47 56 1
 -6 7 -16 0 61 1
 6 7 -10 94 52 1
 6 7 -9 0 67 1
 -6 7 -15 71 71 1
 -6 7 -14 176 99 1
 6 7 -8 289 92 1
 6 7 -8 10 89 1
 -6 7 -13 185 113 1
 6 7 -7 228 94 1
 -6 7 -12 541 154 1
 6 7 -6 407 125 1
 6 7 -6 408 121 1
 -6 7 -11 383 128 1
 6 7 -5 788 152 1
 6 7 -5 558 119 1
 6 7 -4 16354 709 1
 -6 7 -10 15828 623 1
 6 7 -4 14570 539 1
 6 7 -4 15891 546 1
 6 7 -3 13106 481 1
 6 -7 9 13162 1215 1
 -6 7 -9 12550 541 1
 6 7 -3 12436 480 1
 -6 -7 3 12937 1464 1
 6 7 -3 13186 618 1
 -6 -7 2 1741 609 1
 6 -7 8 1558 463 1
 6 -7 7 15515 1189 1
 -6 -7 1 15345 1457 1
 6 -7 6 37006 1715 1
 -6 -7 0 37473 2059 1
 6 -7 5 68347 2194 1
 -6 -7 -1 69178 2576 1
 -6 7 -5 65143 1846 1
 6 -7 4 35443 1476 1
 -6 7 -4 34132 1310 1
 -6 -7 -2 34698 1694 1
 -6 -7 -3 1744 330 1
 -6 7 -3 1820 272 1
 -6 7 -2 3249 481 1
 -6 -7 -4 3387 554 1
 -6 -7 -5 1809 380 1
 -6 7 -1 1520 317 1
 -6 7 0 12504 888 1
 6 7 6 11924 840 1
 -6 -7 -6 12364 943 1
 -6 7 1 22555 1190 1
 6 7 7 23126 1109 1
 -6 -7 -7 22964 1268 1
 -6 7 2 8592 872 1
 6 7 8 8633 782 1
 6 7 8 8397 732 1
 -6 -7 -8 8028 855 1
 -6 -7 -9 592 239 1
 6 7 9 900 246 1
 -6 7 3 640 240 1
 -6 -7 -10 15361 1509 1
 -6 -7 -10 15013 1274 1
 -6 7 4 15500 1182 1
 -6 7 5 30467 1662 1
 -6 -7 -11 28516 2167 1
 -6 7 6 17358 1321 1
 -6 -7 -12 16541 1848 1
 -6 7 7 2750 499 1
 -6 7 7 2475 273 1
 6 7 13 2437 221 1
 -6 7 7 1795 266 1
 -6 -7 -13 2742 795 1
 6 7 13 2953 329 1
 6 7 14 483 166 1
 -6 7 8 453 159 1
 -6 7 8 211 143 1
 6 7 14 492 145 1
 -6 -7 -14 867 508 1
 -6 7 9 634 165 1
 -6 7 9 726 229 1
 6 7 15 895 183 1
 6 7 15 683 179 1
 -6 7 10 6197 546 1
 6 7 16 6472 399 1
 6 7 16 7677 498 1
 -6 7 10 6703 438 1
 -6 7 11 1724 201 1
 6 7 17 1750 199 1
 -6 7 11 1052 174 1
 6 7 17 1621 229 1
 -6 7 12 889 142 1
 6 7 18 877 136 1
 -6 7 12 886 145 1
 6 7 19 2768 217 1
 -6 7 13 2645 187 1
 6 7 20 1644 130 1
 -6 7 14 1176 110 1
 -7 7 -17 350 59 1
 7 7 -10 221 45 1
 -7 7 -17 232 48 1
 -7 7 -16 806 122 1
 -7 7 -16 1065 119 1
 7 7 -9 1189 121 1
 -7 7 -15 3631 246 1
 7 7 -8 4374 239 1
 -7 7 -14 6733 362 1
 7 7 -7 6301 297 1
 7 7 -7 6634 322 1
 -7 7 -13 268 134 1
 7 7 -6 372 122 1
 7 7 -6 280 108 1
 -7 7 -12 327 128 1
 7 7 -5 311 107 1
 7 7 -5 383 112 1
 7 7 -4 4754 413 1
 -7 7 -11 4545 383 1
 7 7 -4 4222 310 1
 7 7 -4 5199 327 1
 7 7 -3 1003 196 1
 -7 7 -10 1333 209 1
 7 7 -3 1102 165 1
 7 7 -3 1132 166 1
 -7 -7 2 2768 745 1
 7 7 -2 2705 237 1
 -7 7 -9 2790 272 1
 7 7 -2 2923 253 1
 7 -7 9 2752 573 1
 7 7 -2 3353 337 1
 7 -7 8 16902 1289 1
 7 7 -1 16297 673 1
 -7 -7 1 15193 1526 1
 7 -7 7 44439 1979 1
 -7 -7 0 43555 2384 1
 7 -7 6 17490 1239 1
 -7 -7 -1 15083 1403 1
 7 -7 5 27970 1399 1
 -7 7 -5 26466 1188 1
 -7 -7 -2 29192 1689 1
 7 -7 4 9147 782 1
 -7 7 -4 8569 692 1
 -7 -7 -3 8782 894 1
 -7 7 -3 16603 994 1
 -7 -7 -4 17150 1232 1
 -7 7 -2 5435 605 1
 -7 -7 -5 5020 717 1
 -7 7 -1 42551 1621 1
 -7 -7 -6 39141 1729 1
 -7 7 0 79162 2428 1
 7 7 7 77781 2195 1
 -7 -7 -7 76401 2584 1
 7 7 8 44767 1561 1
 -7 -7 -8 45434 2000 1
 -7 7 1 46383 1860 1
 7 7 9 16789 1052 1
 -7 -7 -9 17020 1285 1
 -7 7 2 16587 1179 1
 -7 -7 -10 4273 769 1
 -7 -7 -10 4188 648 1
 -7 7 3 4731 630 1
 -7 -7 -11 17769 1779 1
 -7 -7 -11 16947 1527 1
 -7 7 4 17341 1360 1
 -7 -7 -12 16226 1736 1
 -7 7 5 17144 1290 1
 -7 7 6 7610 942 1
 -7 7 6 5487 503 1
 7 7 13 7173 394 1
 -7 -7 -13 7949 1409 1
 7 7 13 7890 521 1
 -7 7 6 6837 479 1
 -7 7 7 73 193 1
 -7 7 7 77 140 1
 -7 7 7 291 180 1
 7 7 14 171 126 1
 7 7 14 35 120 1
 -7 7 8 934 203 1
 -7 7 8 812 231 1
 7 7 15 1148 188 1
 7 7 15 966 210 1
 -7 7 9 1129 206 1
 -7 7 9 978 263 1
 7 7 16 1463 201 1
 7 7 16 1728 247 1
 -7 7 10 1168 249 1
 7 7 17 1027 178 1
 7 7 17 996 196 1
 -7 7 11 138 107 1
 7 7 18 209 109 1
 -7 7 11 61 92 1
 -7 7 12 84 80 1
 7 7 19 73 75 1
 -7 7 12 102 74 1
 7 7 20 19 55 1
 -7 7 13 26 55 1
 7 7 21 422 56 1
 8 7 -9 1816 109 1
 -8 7 -17 2184 122 1
 8 7 -8 173 63 1
 -8 7 -16 215 81 1
 -8 7 -16 185 77 1
 -8 7 -15 323 109 1
 8 7 -7 180 80 1
 8 7 -6 3669 244 1
 -8 7 -14 3751 301 1
 8 7 -6 3700 227 1
 -8 7 -13 136 112 1
 8 7 -5 50 85 1
 8 7 -5 162 107 1
 8 7 -4 3584 274 1
 8 7 -4 3697 265 1
 -8 7 -12 3711 331 1
 8 7 -3 743 205 1
 -8 7 -11 795 200 1
 8 7 -3 907 169 1
 8 7 -3 759 148 1
 8 7 -2 1783 235 1
 -8 7 -10 1623 196 1
 8 7 -2 1987 201 1
 8 7 -2 1628 174 1
 -8 -7 1 977 538 1
 8 7 -1 931 214 1
 -8 7 -9 562 174 1
 8 7 -1 647 159 1
 8 -7 9 1037 440 1
 -8 -7 0 1696 525 1
 8 7 0 1673 230 1
 8 7 0 1467 166 1
 8 -7 8 1895 477 1
 8 -7 7 11141 1042 1
 -8 -7 -1 9910 1189 1
 -8 -7 -2 3295 658 1
 8 -7 6 3537 567 1
 8 -7 5 7075 763 1
 -8 -7 -3 6461 864 1
 -8 7 -5 6112 635 1
 -8 7 -4 5352 609 1
 -8 -7 -4 5334 760 1
 -8 7 -3 8277 769 1
 -8 -7 -5 8028 922 1
 -8 -7 -6 936 342 1
 -8 7 -2 1548 345 1
 -8 7 -1 25236 1447 1
 8 7 7 24531 1268 1
 -8 -7 -7 24849 1623 1
 -8 7 0 14160 999 1
 -8 -7 -8 13610 1076 1
 -8 -7 -9 16516 1382 1
 -8 7 1 15539 1259 1
 -8 -7 -10 6620 883 1
 -8 7 2 6727 795 1
 -8 -7 -11 10952 1366 1
 -8 -7 -11 9704 1171 1
 -8 7 3 10519 1066 1
 -8 -7 -12 523 356 1
 -8 7 4 513 117 1
 -8 -7 -12 468 202 1
 -8 7 4 386 165 1
 -8 7 4 624 219 1
 -8 7 5 506 182 1
 8 7 13 204 110 1
 -8 -7 -13 607 498 1
 -8 7 5 364 171 1
 -8 7 5 414 171 1
 -8 7 5 805 371 1
 8 7 13 645 203 1
 -8 7 6 223 107 1
 -8 7 6 155 149 1
 8 7 14 260 133 1
 -8 7 6 415 197 1
 8 7 14 103 130 1
 -8 7 7 121 109 1
 -8 7 7 45 138 1
 8 7 15 48 108 1
 8 7 15 126 134 1
 -8 7 8 7259 588 1
 8 7 16 8657 471 1
 8 7 16 8491 527 1
 -8 7 9 370 164 1
 8 7 17 678 152 1
 -8 7 10 1092 175 1
 -8 7 10 883 221 1
 8 7 18 940 167 1
 -8 7 10 376 117 1
 -8 7 11 690 122 1
 8 7 19 433 101 1
 -8 7 11 375 97 1
 -8 7 12 429 90 1
 8 7 20 222 79 1
 -8 7 12 210 76 1
 8 7 20 339 78 1
 8 7 21 326 52 1
 9 7 -8 2831 139 1
 -9 7 -17 3105 152 1
 -9 7 -16 2042 158 1
 9 7 -7 2496 160 1
 -9 7 -16 2166 161 1
 -9 7 -15 1420 173 1
 9 7 -6 1579 156 1
 -9 7 -14 115 128 1
 9 7 -5 259 106 1
 9 7 -5 122 70 1
 -9 7 -13 785 166 1
 9 7 -4 765 120 1
 9 7 -4 1019 153 1
 9 7 -3 3759 290 1
 -9 7 -12 3311 330 1
 9 7 -3 3743 266 1
 9 7 -3 3851 385 1
 -9 7 -11 5528 369 1
 9 7 -2 6542 338 1
 9 7 -2 5855 423 1
 9 7 -2 5486 298 1
 9 7 -1 43 100 1
 -9 7 -10 209 149 1
 9 7 -1 258 162 1
 9 7 -1 142 117 1
 -9 7 -9 1936 235 1
 -9 -7 0 1939 674 1
 9 7 0 1906 258 1
 9 7 0 1885 200 1
 9 -7 9 2056 534 1
 9 -7 8 17941 1382 1
 9 7 1 16184 516 1
 -9 -7 -1 15651 1620 1
 -9 -7 -2 3149 702 1
 9 -7 7 3703 624 1
 -9 -7 -3 8 260 1
 9 -7 6 128 199 1
 -9 7 -5 336 141 1
 -9 -7 -4 262 212 1
 9 -7 5 7 205 1
 -9 -7 -5 1473 412 1
 -9 7 -4 1791 374 1
 -9 -7 -6 2999 597 1
 -9 7 -3 3249 502 1
 -9 7 -2 37338 1764 1
 -9 -7 -7 35486 1996 1
 -9 7 -1 50464 2119 1
 -9 -7 -8 48244 2308 1
 -9 -7 -9 38063 2078 1
 -9 7 0 40428 1954 1
 -9 -7 -10 1378 444 1
 -9 7 1 1228 414 1
 9 7 11 8485 396 1
 -9 -7 -11 9699 1166 1
 -9 7 2 9773 1055 1
 -9 7 3 4783 373 1
 -9 -7 -12 4817 1013 1
 9 7 12 4132 309 1
 -9 7 3 4459 411 1
 9 7 12 4747 309 1
 -9 7 3 4801 407 1
 -9 -7 -12 5013 937 1
 -9 7 3 5625 824 1
 -9 7 4 5037 489 1
 9 7 13 5457 352 1
 -9 -7 -13 6268 1197 1
 -9 7 4 5212 445 1
 9 7 13 5572 430 1
 -9 7 4 5893 423 1
 -9 7 4 6158 887 1
 9 7 14 2577 250 1
 -9 7 5 2171 309 1
 -9 7 5 1775 310 1
 9 7 14 2599 328 1
 -9 7 5 2350 290 1
 -9 7 6 419 136 1
 -9 7 6 488 191 1
 9 7 15 507 146 1
 -9 7 6 509 202 1
 9 7 15 419 175 1
 -9 7 7 1033 252 1
 9 7 16 1011 188 1
 -9 7 8 364 176 1
 9 7 17 632 155 1
 -9 7 9 377 177 1
 9 7 18 317 127 1
 -9 7 10 433 114 1
 9 7 19 316 108 1
 -9 7 10 295 98 1
 9 7 19 295 98 1
 -9 7 11 213 81 1
 9 7 20 82 62 1
 -9 7 11 36 63 1
 9 7 20 20 53 1
 9 7 21 57 39 1
 9 7 21 0 35 1
 10 7 -7 3002 144 1
 -10 7 -17 3438 160 1
 -10 7 -16 956 115 1
 10 7 -6 1229 115 1
 10 7 -5 4748 249 1
 -10 7 -15 4395 279 1
 -10 7 -15 3964 267 1
 -10 7 -14 892 174 1
 10 7 -4 768 143 1
 -10 7 -13 4102 339 1
 10 7 -3 4589 291 1
 10 7 -2 5531 434 1
 10 7 -2 5336 328 1
 -10 7 -12 5161 373 1
 10 7 -1 13158 643 1
 -10 7 -11 11874 555 1
 10 7 -1 12708 448 1
 10 7 -1 13215 510 1
 10 7 0 8892 424 1
 10 7 0 9655 597 1
 10 7 1 237 183 1
 -10 7 -9 254 152 1
 10 7 1 330 134 1
 -10 -7 -2 3845 772 1
 -10 -7 -2 5321 312 1
 10 -7 8 5428 712 1
 10 7 2 4871 266 1
 -10 7 -8 5324 311 1
 -10 -7 -3 88852 3738 1
 10 -7 7 92084 3096 1
 -10 -7 -3 85304 1284 1
 -10 7 -7 87323 1272 1
 10 -7 6 32713 1782 1
 -10 -7 -4 29650 2075 1
 -10 7 -6 32411 747 1
 10 -7 5 49596 2110 1
 -10 7 -5 42603 1796 1
 -10 -7 -5 44741 2418 1
 -10 -7 -6 986 367 1
 -10 7 -4 402 151 1
 -10 -7 -7 410 265 1
 -10 7 -3 387 257 1
 -10 -7 -8 856 388 1
 -10 7 -2 1219 446 1
 -10 -7 -9 181 326 1
 -10 7 -1 68 205 1
 -10 7 0 16788 641 1
 10 7 10 16409 571 1
 -10 7 0 17994 626 1
 10 7 10 15439 534 1
 -10 -7 -10 16580 1633 1
 -10 7 0 17345 1473 1
 -10 7 1 1461 206 1
 -10 -7 -11 1154 512 1
 10 7 11 1583 182 1
 10 7 11 1141 166 1
 -10 7 1 1482 219 1
 -10 7 1 1318 469 1
 -10 7 2 741 186 1
 -10 -7 -12 201 250 1
 10 7 12 690 154 1
 -10 7 2 589 215 1
 -10 -7 -12 94 289 1
 10 7 12 438 134 1
 -10 7 2 493 167 1
 -10 7 2 447 329 1
 -10 7 3 2986 348 1
 10 7 13 3401 269 1
 -10 7 3 2867 349 1
 10 7 13 2825 259 1
 -10 7 3 3386 320 1
 -10 7 4 5936 487 1
 10 7 14 5991 363 1
 -10 7 4 6461 515 1
 10 7 14 6994 388 1
 -10 7 4 6359 427 1
 -10 7 5 0 174 1
 10 7 15 195 121 1
 10 7 15 120 100 1
 -10 7 5 238 169 1
 10 7 16 2843 256 1
 -10 7 6 2968 335 1
 10 7 16 2188 231 1
 -10 7 7 13335 738 1
 10 7 17 13166 533 1
 -10 7 8 6416 481 1
 10 7 18 6350 345 1
 10 7 18 6937 364 1
 -10 7 9 10170 540 1
 10 7 19 9685 396 1
 10 7 19 10708 397 1
 10 7 20 3099 194 1
 10 7 20 3194 183 1
 -10 7 10 3563 209 1
 10 7 21 69 42 1
 10 7 21 411 71 1
 11 7 -6 52 39 1
 -11 7 -17 182 45 1
 -11 7 -16 87 62 1
 11 7 -5 118 67 1
 -11 7 -16 23 52 1
 11 7 -4 703 110 1
 -11 7 -15 350 97 1
 -11 7 -15 736 119 1
 11 7 -3 159 93 1
 -11 7 -14 81 96 1
 -11 7 -14 1 96 1
 -11 7 -13 769 176 1
 -11 7 -13 700 146 1
 11 7 -2 811 150 1
 -11 7 -13 771 168 1
 -11 7 -12 3 112 1
 11 7 -1 20 123 1
 -11 7 -12 97 152 1
 11 7 -1 163 112 1
 -11 7 -12 62 110 1
 -11 7 -11 899 162 1
 11 7 0 1336 232 1
 -11 7 -11 1533 205 1
 -11 7 -11 1283 187 1
 -11 -7 -1 1684 239 1
 11 7 1 2010 294 1
 -11 7 -10 1784 236 1
 -11 -7 -2 398 137 1
 11 7 2 436 165 1
 -11 7 -9 402 127 1
 -11 -7 -3 2517 222 1
 -11 7 -8 2612 223 1
 -11 -7 -4 652 220 1
 -11 -7 -4 802 123 1
 11 -7 7 833 255 1
 -11 7 -7 687 118 1
 11 -7 6 14136 1160 1
 -11 -7 -5 13269 501 1
 -11 7 -6 14182 494 1
 -11 -7 -5 14936 1479 1
 -11 -7 -6 2954 687 1
 11 -7 5 4159 690 1
 11 7 6 3543 273 1
 -11 7 -5 3558 270 1
 11 7 7 8180 377 1
 -11 7 -4 7815 843 1
 -11 7 -4 8000 364 1
 -11 -7 -7 9085 1124 1
 -11 -7 -8 14 194 1
 -11 7 -3 14 98 1
 11 7 8 60 83 1
 11 7 8 14 82 1
 -11 -7 -9 1638 579 1
 -11 7 -2 1390 237 1
 11 7 9 1017 195 1
 11 7 9 1214 195 1
 -11 7 -2 1316 215 1
 11 7 9 1408 198 1
 -11 7 -2 1427 520 1
 -11 -7 -10 811 475 1
 -11 7 -1 695 160 1
 11 7 10 783 163 1
 11 7 10 650 155 1
 -11 7 -1 716 169 1
 -11 7 -1 692 389 1
 11 7 10 649 141 1
 11 7 11 3429 251 1
 -11 7 0 3853 307 1
 -11 -7 -11 3463 721 1
 11 7 11 3727 274 1
 -11 7 0 3777 311 1
 11 7 11 3546 255 1
 -11 7 0 3810 721 1
 -11 7 1 537 126 1
 -11 -7 -12 29 369 1
 11 7 12 607 117 1
 -11 7 1 721 181 1
 11 7 12 560 116 1
 -11 7 1 448 144 1
 -11 7 2 5238 390 1
 -11 7 2 4653 460 1
 11 7 13 4720 330 1
 11 7 13 5701 365 1
 -11 7 2 5322 442 1
 11 7 14 4078 319 1
 -11 7 3 4325 434 1
 -11 7 3 4747 459 1
 11 7 14 5216 353 1
 -11 7 3 4161 357 1
 -11 7 4 6694 503 1
 11 7 15 7535 394 1
 -11 7 4 5803 490 1
 11 7 15 6261 362 1
 -11 7 5 1386 253 1
 11 7 16 1455 203 1
 11 7 16 1017 170 1
 -11 7 5 864 214 1
 -11 7 6 1278 252 1
 11 7 17 1524 207 1
 11 7 17 1394 183 1
 -11 7 7 0 128 1
 11 7 18 31 84 1
 11 7 19 220 98 1
 11 7 19 109 71 1
 -11 7 9 289 79 1
 11 7 20 213 73 1
 -11 7 9 139 68 1
 11 7 20 1 51 1
 -11 7 10 774 78 1
 11 7 21 565 69 1
 12 7 -5 61 40 1
 -12 7 -17 95 39 1
 12 7 -4 344 74 1
 -12 7 -16 343 82 1
 12 7 -3 78 76 1
 -12 7 -15 28 66 1
 -12 7 -15 25 70 1
 -12 7 -14 270 99 1
 12 7 -2 246 98 1
 -12 7 -14 398 108 1
 12 7 -1 4916 303 1
 -12 7 -13 4614 347 1
 12 7 0 7129 362 1
 -12 7 -12 7421 426 1
 12 7 0 7389 481 1
 -12 -7 -1 2964 288 1
 12 7 1 3489 340 1
 -12 7 -11 3296 286 1
 -12 -7 -2 1729 232 1
 12 7 2 1993 275 1
 -12 7 -10 2150 238 1
 -12 -7 -3 5692 356 1
 12 7 3 5322 402 1
 -12 7 -9 6000 343 1
 -12 -7 -4 6021 396 1
 -12 7 -8 6443 383 1
 -12 -7 -5 1797 208 1
 -12 7 -7 1812 195 1
 12 7 6 3825 269 1
 -12 -7 -6 3556 270 1
 -12 7 -6 3721 254 1
 12 7 7 256 100 1
 -12 -7 -7 41 258 1
 12 7 7 121 95 1
 12 -7 5 41 177 1
 -12 7 -5 183 113 1
 12 7 8 168 109 1
 -12 -7 -8 144 258 1
 -12 7 -4 4 253 1
 12 7 8 141 90 1
 -12 7 -4 4 88 1
 -12 7 -3 653 342 1
 -12 -7 -9 1200 467 1
 12 7 9 1263 168 1
 12 7 9 1029 170 1
 -12 7 -3 1285 187 1
 12 7 9 979 143 1
 -12 7 -2 3284 288 1
 12 7 10 3519 268 1
 12 7 10 3180 255 1
 -12 7 -2 3726 290 1
 12 7 10 3328 234 1
 -12 7 -1 12412 568 1
 12 7 11 12412 523 1
 12 7 11 13044 522 1
 -12 7 -1 14096 590 1
 12 7 11 12352 483 1
 -12 7 0 12941 546 1
 12 7 12 12592 492 1
 12 7 12 12793 479 1
 -12 7 0 14468 608 1
 12 7 12 12527 455 1
 -12 7 1 6865 430 1
 -12 7 1 6466 522 1
 12 7 13 7447 405 1
 12 7 13 6753 382 1
 -12 7 1 7687 510 1
 12 7 13 6480 355 1
 -12 7 2 173 123 1
 12 7 14 83 102 1
 -12 7 2 121 152 1
 12 7 14 212 118 1
 -12 7 2 143 136 1
 12 7 14 1 86 1
 -12 7 3 316 190 1
 12 7 15 68 110 1
 12 7 15 5 88 1
 -12 7 3 204 147 1
 -12 7 4 20 119 1
 12 7 16 154 118 1
 12 7 16 204 97 1
 -12 7 4 1 135 1
 -12 7 5 1288 248 1
 12 7 17 1400 196 1
 12 7 17 1154 172 1
 -12 7 6 1749 250 1
 12 7 18 1903 192 1
 12 7 18 2157 190 1
 -12 7 7 1450 205 1
 12 7 19 1356 146 1
 12 7 19 1336 127 1
 12 7 19 1133 130 1
 12 7 20 3322 194 1
 12 7 20 3507 167 1
 12 7 20 3705 194 1
 -12 7 9 57 44 1
 13 7 -3 372 69 1
 -13 7 -16 413 76 1
 13 7 -2 56 69 1
 -13 7 -15 144 78 1
 13 7 -1 3338 223 1
 -13 7 -14 3239 248 1
 13 7 0 1693 181 1
 -13 7 -13 1544 195 1
 -13 -7 -1 1813 220 1
 13 7 1 2141 262 1
 13 7 1 1624 188 1
 -13 7 -12 1812 217 1
 -13 -7 -2 606 148 1
 -13 7 -11 627 162 1
 13 7 2 872 203 1
 13 7 3 177 168 1
 -13 -7 -3 10 110 1
 -13 7 -10 115 123 1
 -13 -7 -4 13748 581 1
 13 7 4 13386 678 1
 -13 7 -9 14171 557 1
 -13 -7 -5 4817 334 1
 -13 7 -8 5675 341 1
 -13 -7 -6 13822 556 1
 -13 7 -7 14371 527 1
 13 7 7 1197 174 1
 -13 -7 -7 1375 187 1
 -13 7 -6 1168 161 1
 13 7 8 1088 173 1
 -13 -7 -8 1312 191 1
 -13 7 -5 1305 178 1
 13 7 8 1151 163 1
 13 7 9 6596 360 1
 13 7 9 6677 363 1
 -13 7 -4 6840 376 1
 -13 7 -3 8952 457 1
 13 7 10 8818 409 1
 -13 7 -3 9609 462 1
 13 7 10 8957 434 1
 -13 7 -2 4369 305 1
 13 7 11 4686 302 1
 13 7 11 4492 276 1
 -13 7 -2 5020 342 1
 -13 7 -1 3475 301 1
 13 7 12 3572 291 1
 13 7 12 3362 261 1
 -13 7 -1 3823 338 1
 13 7 12 3618 258 1
 -13 7 0 1596 226 1
 13 7 13 2181 237 1
 -13 7 0 1847 288 1
 13 7 13 1932 196 1
 -13 7 0 2015 278 1
 13 7 13 1716 181 1
 -13 7 1 2483 327 1
 13 7 14 3361 275 1
 13 7 14 2825 240 1
 -13 7 1 3298 362 1
 13 7 14 2733 232 1
 -13 7 2 3482 382 1
 13 7 15 3757 293 1
 13 7 15 3960 269 1
 -13 7 2 3330 360 1
 13 7 15 3087 236 1
 -13 7 3 621 201 1
 13 7 16 1037 172 1
 13 7 16 701 142 1
 -13 7 3 426 160 1
 13 7 16 669 126 1
 -13 7 4 537 181 1
 13 7 17 416 108 1
 13 7 17 633 111 1
 13 7 17 551 123 1
 -13 7 5 88 128 1
 13 7 18 391 117 1
 13 7 18 250 89 1
 13 7 18 407 99 1
 -13 7 6 1225 181 1
 13 7 19 1421 144 1
 13 7 19 1522 123 1
 13 7 19 1354 131 1
 -13 7 7 26 66 1
 13 7 20 0 57 1
 -13 7 7 47 46 1
 13 7 20 59 43 1
 14 7 -2 252 59 1
 -14 7 -16 174 52 1
 14 7 -1 178 71 1
 -14 7 -15 269 80 1
 14 7 0 3891 233 1
 -14 7 -14 3692 256 1
 -14 -7 -1 2957 253 1
 14 7 1 3150 221 1
 -14 7 -13 3023 238 1
 -14 -7 -2 2789 252 1
 14 7 2 3407 312 1
 14 7 2 2824 229 1
 -14 -7 -3 1833 228 1
 14 7 3 1889 265 1
 -14 7 -11 2118 228 1
 -14 -7 -4 481 140 1
 14 7 4 218 112 1
 -14 7 -10 366 126 1
 -14 -7 -5 964 165 1
 14 7 5 1333 222 1
 -14 7 -9 1103 171 1
 -14 -7 -6 74 98 1
 -14 7 -8 206 113 1
 -14 -7 -7 5081 351 1
 -14 7 -7 5755 349 1
 -14 -7 -8 683 159 1
 -14 7 -6 630 128 1
 14 7 8 707 130 1
 -14 7 -5 255 105 1
 14 7 9 120 94 1
 -14 7 -5 69 101 1
 -14 -7 -9 104 111 1
 -14 7 -4 2180 226 1
 14 7 10 2502 217 1
 14 7 10 2360 208 1
 -14 7 -4 2335 240 1
 -14 7 -3 12663 538 1
 14 7 11 14439 533 1
 14 7 11 13447 483 1
 -14 7 -3 13786 590 1
 -14 7 -2 13397 551 1
 14 7 12 14802 550 1
 14 7 12 13691 480 1
 -14 7 -2 15059 636 1
 -14 7 -1 21729 680 1
 14 7 13 23361 679 1
 14 7 13 22108 597 1
 -14 7 -1 23493 832 1
 -14 7 0 9776 580 1
 14 7 14 10996 482 1
 14 7 14 10560 417 1
 -14 7 0 10269 567 1
 -14 7 1 5483 447 1
 14 7 15 6153 368 1
 14 7 15 6732 338 1
 -14 7 1 5718 454 1
 14 7 15 6051 303 1
 14 7 16 1010 149 1
 -14 7 2 1144 217 1
 14 7 16 1200 141 1
 -14 7 2 1110 219 1
 14 7 16 1600 156 1
 -14 7 3 28 103 1
 14 7 17 105 98 1
 14 7 17 183 82 1
 -14 7 3 278 123 1
 14 7 17 33 66 1
 14 7 18 553 112 1
 -14 7 4 526 150 1
 14 7 18 475 95 1
 -14 7 5 1 84 1
 14 7 19 1 67 1
 14 7 19 75 57 1
 -14 7 6 77 56 1
 14 7 20 102 50 1
 15 7 -1 0 35 1
 -15 7 -16 39 36 1
 15 7 0 115 57 1
 -15 7 -15 8 49 1
 15 7 1 417 93 1
 -15 7 -14 503 113 1
 -15 -7 -2 538 130 1
 15 7 2 718 124 1
 -15 7 -13 621 123 1
 -15 -7 -3 6435 368 1
 15 7 3 6677 380 1
 -15 7 -12 7039 359 1
 -15 -7 -4 11788 516 1
 15 7 4 11901 547 1
 -15 7 -11 12481 489 1
 -15 -7 -5 5291 339 1
 15 7 5 4618 334 1
 -15 7 -10 5134 308 1
 -15 -7 -6 308 132 1
 -15 7 -9 280 115 1
 15 7 6 331 129 1
 -15 -7 -7 10324 486 1
 -15 7 -8 11421 463 1
 15 7 7 9752 502 1
 -15 -7 -8 2213 255 1
 -15 7 -7 2906 264 1
 -15 7 -6 1559 191 1
 15 7 9 2068 204 1
 -15 7 -6 1778 195 1
 -15 -7 -9 1747 206 1
 -15 7 -5 798 145 1
 15 7 10 962 149 1
 -15 -7 -10 930 165 1
 -15 7 -5 1217 186 1
 -15 7 -4 742 150 1
 15 7 11 930 152 1
 -15 -7 -11 1041 166 1
 -15 7 -4 755 153 1
 -15 7 -3 550 134 1
 15 7 12 589 121 1
 -15 7 -3 747 172 1
 15 7 12 766 128 1
 15 7 13 2 95 1
 15 7 13 2 76 1
 -15 7 -2 49 116 1
 15 7 14 2452 238 1
 15 7 14 2028 178 1
 -15 7 -1 2100 273 1
 15 7 15 1131 157 1
 -15 7 0 1184 191 1
 -15 7 0 1171 207 1
 15 7 16 0 85 1
 -15 7 1 136 117 1
 -15 7 1 0 118 1
 15 7 17 696 132 1
 -15 7 2 315 135 1
 -15 7 2 603 149 1
 -15 7 3 1194 177 1
 15 7 18 1226 138 1
 -15 7 4 601 113 1
 15 7 19 818 103 1
 -15 7 5 988 89 1
 16 7 1 148 52 1
 -16 7 -15 185 61 1
 16 7 2 0 55 1
 -16 7 -14 58 66 1
 -16 -7 -3 0 89 1
 16 7 3 22 72 1
 -16 7 -13 39 72 1
 -16 -7 -4 101 83 1
 16 7 4 115 75 1
 -16 7 -12 86 83 1
 -16 -7 -5 68 83 1
 16 7 5 136 105 1
 -16 7 -11 4 76 1
 -16 -7 -6 3500 278 1
 16 7 6 3500 278 1
 -16 7 -10 3283 254 1
 -16 -7 -7 264 123 1
 16 7 7 93 87 1
 -16 7 -9 83 87 1
 -16 7 -8 1107 178 1
 -16 -7 -8 1055 169 1
 16 7 8 1070 188 1
 -16 7 -8 1327 184 1
 -16 7 -7 355 126 1
 -16 -7 -9 331 118 1
 16 7 9 152 97 1
 -16 7 -7 243 122 1
 -16 7 -6 796 151 1
 -16 -7 -10 702 147 1
 -16 7 -6 837 163 1
 -16 7 -5 1137 164 1
 16 7 11 1122 157 1
 -16 -7 -11 998 176 1
 -16 7 -5 1197 188 1
 -16 7 -4 1596 175 1
 16 7 12 1640 184 1
 -16 -7 -12 1505 198 1
 -16 7 -4 2099 236 1
 16 7 13 688 133 1
 -16 7 -3 493 132 1
 -16 -7 -13 630 129 1
 -16 -7 -14 0 97 1
 16 7 14 180 101 1
 -16 7 -2 13 104 1
 16 7 15 389 113 1
 -16 7 -1 188 106 1
 -16 7 0 4837 320 1
 16 7 16 5576 289 1
 -16 7 0 4824 369 1
 -16 7 1 3120 244 1
 -16 7 1 2942 269 1
 -16 7 2 795 99 1
 -16 7 2 636 113 1
 16 7 18 737 96 1
 -16 -7 -18 877 118 1
 -16 7 3 517 78 1
 -16 -7 -19 700 86 1
 -17 7 -14 2067 152 1
 17 7 3 2289 132 1
 -17 7 -14 2378 159 1
 -17 -7 -4 5200 256 1
 17 7 4 5920 232 1
 -17 7 -13 5482 268 1
 -17 -7 -5 5709 302 1
 17 7 5 5318 250 1
 -17 7 -12 5928 299 1
 -17 7 -11 4022 254 1
 -17 -7 -6 4434 271 1
 -17 7 -11 4570 264 1
 -17 7 -10 1 90 1
 -17 -7 -7 100 88 1
 -17 7 -10 201 101 1
 -17 7 -9 1016 143 1
 -17 -7 -8 1246 168 1
 -17 7 -9 1116 159 1
 -17 7 -8 1087 151 1
 -17 -7 -9 1197 161 1
 -17 7 -8 1377 174 1
 -17 7 -7 176 88 1
 -17 -7 -10 66 82 1
 -17 7 -7 184 98 1
 -17 7 -6 852 140 1
 -17 -7 -11 917 153 1
 -17 7 -6 756 146 1
 -17 -7 -12 1427 179 1
 -17 7 -5 1443 189 1
 -17 -7 -13 246 102 1
 -17 7 -4 28 89 1
 17 7 13 134 85 1
 17 7 14 1793 161 1
 -17 -7 -14 2099 193 1
 -17 7 -3 1765 216 1
 17 7 15 434 92 1
 -17 -7 -15 584 119 1
 -17 7 -2 342 135 1
 17 7 16 856 111 1
 -17 7 -1 889 162 1
 17 7 17 64 52 1
 -17 -7 -17 128 61 1
 -17 -7 -18 975 106 1
 18 7 5 824 80 1
 -18 7 -13 753 99 1
 18 7 6 419 74 1
 -18 7 -12 300 75 1
 -18 -7 -6 481 88 1
 -18 7 -12 390 84 1
 -18 7 -11 0 68 1
 -18 -7 -7 98 74 1
 -18 7 -11 127 72 1
 -18 7 -10 1887 159 1
 -18 -7 -8 2228 184 1
 -18 7 -10 2022 183 1
 -18 7 -9 1169 125 1
 -18 -7 -9 1240 153 1
 -18 7 -9 1115 153 1
 -18 7 -8 7815 300 1
 -18 -7 -10 8722 363 1
 -18 7 -8 8234 379 1
 -18 -7 -11 7621 332 1
 -18 7 -7 7480 369 1
 -18 -7 -12 553 116 1
 -18 7 -6 562 135 1
 -18 -7 -13 861 127 1
 -18 7 -5 859 161 1
 -18 -7 -14 7887 333 1
 -18 7 -4 6011 349 1
 -18 -7 -15 10679 371 1
 -18 7 -3 7360 385 1
 -18 -7 -16 3766 206 1
 -18 7 -2 2184 201 1
 -18 -7 -17 60 53 1
 19 7 8 1207 90 1
 -19 7 -11 1244 123 1
 -19 -7 -9 5609 247 1
 -19 7 -10 5028 263 1
 -19 -7 -10 429 79 1
 -19 7 -9 378 90 1
 -19 -7 -11 273 77 1
 -19 7 -8 168 74 1
 -19 -7 -12 211 68 1
 -19 7 -7 394 97 1
 -19 -7 -13 180 68 1
 -19 7 -6 18 72 1
 -19 -7 -14 48 52 1
 -19 7 -5 256 86 1
 -19 -7 -15 408 74 1
 -19 7 -4 300 76 1
 0 8 -14 75 46 1
 0 8 -13 176 66 1
 0 8 -12 1238 138 1
 0 8 -12 792 112 1
 0 8 -11 385 122 1
 0 8 -10 4597 303 1
 0 8 -10 4277 290 1
 0 8 -9 1622 199 1
 0 8 -9 1465 206 1
 0 8 -8 87 103 1
 0 8 -8 4 96 1
 0 8 -7 311 122 1
 0 8 -7 422 124 1
 0 -8 7 394 231 1
 0 8 -6 1862 197 1
 0 -8 6 1472 427 1
 0 -8 5 19990 1236 1
 0 8 -4 17020 1215 1
 0 -8 4 15833 1248 1
 0 8 -3 23986 1285 1
 0 -8 3 21777 1154 1
 0 8 -2 31659 1655 1
 0 -8 2 31454 1401 1
 0 8 -1 27013 1321 1
 0 -8 1 25211 1006 1
 0 8 0 387614 5276 1
 0 -8 0 388594 3967 1
 0 8 1 386095 5117 1
 0 -8 -1 390710 3721 1
 0 8 2 281710 4202 1
 0 -8 -2 283506 3037 1
 0 -8 -2 278476 2801 1
 0 8 2 282653 4032 1
 0 8 3 51555 1402 1
 0 8 3 50982 1444 1
 0 -8 -3 53725 1415 1
 0 8 3 53453 1420 1
 0 -8 -4 2749 177 1
 0 8 4 2690 143 1
 0 8 4 2717 148 1
 0 8 4 2887 173 1
 0 8 5 20318 800 1
 0 -8 -5 20735 1037 1
 0 8 5 20434 830 1
 0 8 6 17420 1065 1
 0 -8 -6 17542 1500 1
 0 8 6 18675 1173 1
 0 -8 -7 19130 1548 1
 0 8 7 20245 1132 1
 0 -8 -8 16133 1534 1
 0 8 8 16763 1066 1
 0 -8 -9 299 356 1
 0 -8 -10 223 358 1
 0 -8 -11 9564 1367 1
 0 8 11 9716 541 1
 0 8 11 9855 452 1
 0 8 12 427 150 1
 0 8 12 311 158 1
 0 8 12 316 132 1
 0 -8 -12 515 382 1
 0 8 13 2955 292 1
 0 8 13 2499 328 1
 0 8 13 2909 271 1
 0 8 14 12477 513 1
 0 8 14 12199 617 1
 0 8 15 2063 264 1
 0 8 15 1708 204 1
 0 8 16 411 116 1
 0 8 16 225 124 1
 0 8 17 289 87 1
 0 8 17 340 102 1
 0 8 18 25 39 1
 -1 8 -14 172 53 1
 1 8 -13 125 51 1
 -1 8 -13 54 66 1
 -1 8 -13 142 73 1
 1 8 -12 112 73 1
 1 8 -11 306 90 1
 -1 8 -12 344 104 1
 -1 8 -12 468 108 1
 1 8 -11 544 123 1
 1 8 -10 5598 320 1
 1 8 -10 5849 309 1
 -1 8 -11 5873 326 1
 -1 8 -10 2195 200 1
 1 8 -9 2379 211 1
 -1 8 -10 2061 209 1
 1 8 -9 1974 199 1
 1 8 -8 12284 489 1
 -1 8 -9 12524 506 1
 -1 8 -9 12699 487 1
 1 8 -8 12268 489 1
 -1 -8 7 372 257 1
 1 8 -7 216 109 1
 -1 8 -8 441 134 1
 -1 8 -8 251 117 1
 1 8 -7 303 114 1
 1 -8 8 49 247 1
 1 8 -6 2775 258 1
 -1 -8 6 2319 530 1
 -1 8 -7 2577 248 1
 1 8 -6 2635 245 1
 -1 8 -7 2543 236 1
 1 -8 7 2773 602 1
 1 -8 6 198 185 1
 -1 -8 5 0 142 1
 1 8 -4 1628 328 1
 1 -8 5 1644 345 1
 -1 -8 4 1571 352 1
 -1 8 -4 217 212 1
 1 8 -3 217 194 1
 1 -8 4 172 213 1
 -1 -8 3 184 178 1
 -1 8 -3 16149 1096 1
 1 8 -2 15575 1110 1
 1 -8 3 14846 965 1
 -1 -8 2 15714 956 1
 -1 8 -2 1819 461 1
 1 8 -1 1597 422 1
 1 -8 2 1985 387 1
 -1 -8 1 1611 341 1
 -1 8 -1 45418 1847 1
 1 8 0 43035 1800 1
 1 -8 1 44190 1443 1
 -1 -8 0 45673 1387 1
 -1 8 0 50101 1790 1
 -1 8 0 51381 2004 1
 1 8 1 49755 1996 1
 1 -8 0 50866 1549 1
 -1 -8 -1 52022 1419 1
 -1 8 1 72008 1946 1
 1 8 2 70877 1964 1
 -1 8 1 71230 1867 1
 1 -8 -1 71134 1499 1
 -1 -8 -2 71826 1308 1
 -1 -8 -2 71713 1469 1
 -1 8 1 69818 1775 1
 -1 8 2 31285 1459 1
 1 8 3 30667 1453 1
 1 8 3 32830 1498 1
 -1 -8 -3 31131 941 1
 -1 8 2 29580 1420 1
 -1 -8 -3 33091 1085 1
 -1 8 2 30882 1372 1
 1 8 4 4709 484 1
 -1 8 3 4525 496 1
 1 8 4 4264 477 1
 -1 -8 -4 4185 485 1
 1 8 4 4258 487 1
 -1 8 3 5103 531 1
 -1 8 3 4513 468 1
 -1 8 4 26262 1260 1
 1 8 5 25475 1227 1
 -1 -8 -5 26779 1539 1
 1 -8 -4 29012 1570 1
 1 8 5 24554 1284 1
 -1 8 4 27341 1328 1
 1 8 5 28250 1359 1
 -1 8 5 42058 1522 1
 1 8 6 43985 1525 1
 -1 -8 -6 44253 2086 1
 1 -8 -5 47157 2120 1
 -1 8 5 47675 1692 1
 1 8 6 49533 1731 1
 1 8 7 1117 202 1
 1 -8 -6 927 304 1
 -1 -8 -7 815 186 1
 1 8 7 1196 229 1
 -1 8 6 1150 245 1
 -1 8 7 1588 411 1
 -1 -8 -8 1928 662 1
 1 -8 -7 1578 609 1
 1 8 8 2015 454 1
 -1 8 8 2013 375 1
 -1 -8 -9 1877 573 1
 1 -8 -8 1591 478 1
 -1 -8 -10 4832 964 1
 1 -8 -9 4417 898 1
 1 8 11 439 168 1
 -1 8 10 602 163 1
 -1 -8 -11 645 487 1
 1 -8 -10 837 405 1
 1 8 12 111 123 1
 -1 8 11 0 127 1
 1 8 12 0 128 1
 -1 8 11 0 136 1
 1 8 12 60 87 1
 -1 8 11 0 91 1
 -1 -8 -12 0 277 1
 1 -8 -11 159 345 1
 1 8 13 604 146 1
 -1 8 12 455 132 1
 1 8 13 388 173 1
 -1 8 12 525 170 1
 1 8 13 614 133 1
 -1 8 12 349 114 1
 -1 8 13 962 163 1
 1 8 14 753 185 1
 -1 8 13 734 196 1
 1 8 14 1023 168 1
 -1 8 13 505 138 1
 1 8 15 830 184 1
 -1 8 14 806 185 1
 1 8 15 798 159 1
 -1 8 14 661 141 1
 1 8 16 602 163 1
 -1 8 15 564 150 1
 1 8 16 480 125 1
 -1 8 15 354 127 1
 1 8 17 487 104 1
 1 8 17 228 102 1
 -1 8 16 299 96 1
 -1 8 16 265 96 1
 1 8 18 140 57 1
 -1 8 17 105 51 1
 -1 8 17 14 61 1
 -2 8 -15 27 34 1
 2 8 -13 72 35 1
 -2 8 -14 364 85 1
 -2 8 -14 179 65 1
 2 8 -12 291 70 1
 2 8 -11 3630 234 1
 -2 8 -13 3337 223 1
 2 8 -10 1617 173 1
 -2 8 -12 1437 178 1
 2 8 -10 1355 170 1
 -2 8 -11 945 159 1
 2 8 -9 760 123 1
 2 8 -9 849 154 1
 -2 8 -10 922 144 1
 -2 8 -10 834 133 1
 2 8 -8 997 151 1
 2 8 -8 903 146 1
 -2 8 -9 986 179 1
 -2 8 -9 900 150 1
 2 8 -7 1408 186 1
 2 8 -7 1075 166 1
 -2 -8 6 3373 583 1
 -2 8 -8 3923 308 1
 -2 8 -8 3837 268 1
 2 8 -6 3674 275 1
 2 8 -6 3428 269 1
 2 -8 8 3422 629 1
 -2 -8 5 2714 494 1
 -2 8 -7 3256 261 1
 -2 8 -7 2916 222 1
 2 8 -5 3097 234 1
 2 8 -5 2929 236 1
 2 -8 7 2607 515 1
 2 -8 6 4777 642 1
 -2 -8 4 4825 612 1
 2 8 -3 1623 438 1
 2 -8 5 1342 413 1
 -2 -8 3 1291 354 1
 -2 8 -4 317 190 1
 2 8 -2 434 202 1
 2 -8 4 255 149 1
 -2 -8 2 146 109 1
 -2 8 -3 446 236 1
 2 8 -1 261 177 1
 2 -8 3 388 157 1
 -2 -8 1 372 149 1
 -2 8 -2 75019 2408 1
 2 8 0 69535 2411 1
 2 -8 2 72743 2024 1
 -2 -8 0 73307 1855 1
 -2 8 -1 101616 2567 1
 -2 8 -1 105567 2421 1
 2 8 1 95411 2567 1
 2 -8 1 100307 2086 1
 -2 -8 -1 103040 1844 1
 -2 -8 -1 101999 2254 1
 -2 8 -1 97191 2259 1
 -2 8 0 66517 2131 1
 -2 -8 -2 64507 1732 1
 2 8 2 63707 2147 1
 -2 8 0 70833 2075 1
 2 -8 0 65052 1720 1
 -2 8 0 65102 1899 1
 -2 8 1 109012 2688 1
 2 8 3 104424 2704 1
 -2 8 1 110521 2639 1
 -2 8 1 106572 2472 1
 -2 -8 -3 110834 2197 1
 -2 8 2 29592 1172 1
 2 8 4 29256 1193 1
 2 8 4 29576 1202 1
 -2 8 2 28874 1174 1
 -2 8 2 28816 1132 1
 -2 -8 -4 31310 972 1
 -2 8 3 1439 367 1
 2 8 5 1221 347 1
 2 8 5 1180 350 1
 -2 8 3 1447 364 1
 2 8 6 2719 379 1
 -2 8 4 3124 428 1
 -2 -8 -6 2521 483 1
 2 8 6 2347 365 1
 2 8 7 28973 1277 1
 -2 -8 -7 29973 1859 1
 2 -8 -5 30659 1762 1
 -2 8 5 31428 1458 1
 2 8 8 40731 1387 1
 -2 -8 -8 41389 2271 1
 2 -8 -6 43460 2150 1
 -2 8 6 43947 1690 1
 -2 -8 -9 15951 1708 1
 2 -8 -7 16863 1544 1
 -2 8 7 17830 1188 1
 -2 -8 -10 330 347 1
 2 -8 -8 268 292 1
 -2 8 8 317 198 1
 -2 -8 -11 2737 725 1
 2 -8 -9 2789 697 1
 2 8 12 1097 154 1
 2 8 12 1468 214 1
 -2 8 10 1004 162 1
 -2 8 10 1619 245 1
 -2 -8 -12 1438 605 1
 2 -8 -10 1257 495 1
 2 8 13 40 123 1
 -2 8 11 0 117 1
 -2 8 11 5 125 1
 -2 -8 -13 0 412 1
 2 8 13 0 89 1
 -2 8 11 13 107 1
 2 -8 -11 0 251 1
 2 8 14 1255 220 1
 -2 8 12 1536 201 1
 -2 8 12 1452 238 1
 2 8 14 1380 197 1
 -2 8 12 1560 216 1
 2 8 15 7785 416 1
 -2 8 13 7695 415 1
 2 8 15 7767 502 1
 -2 8 13 8223 496 1
 -2 8 13 8368 411 1
 2 8 16 3199 266 1
 -2 8 14 3134 267 1
 2 8 16 2750 305 1
 -2 8 14 2977 305 1
 -2 8 14 3523 250 1
 -2 8 15 24 101 1
 2 8 17 288 100 1
 -2 8 15 259 96 1
 2 8 17 346 128 1
 2 8 18 25 59 1
 -2 8 16 239 72 1
 2 8 18 182 83 1
 -2 8 16 149 72 1
 2 8 19 398 58 1
 -2 8 17 382 57 1
 -3 8 -15 756 88 1
 3 8 -12 717 84 1
 3 8 -11 3 60 1
 -3 8 -14 97 75 1
 -3 8 -14 125 72 1
 -3 8 -13 269 106 1
 3 8 -10 304 109 1
 3 8 -9 8326 392 1
 3 8 -9 8012 370 1
 -3 8 -12 8129 381 1
 -3 8 -11 10200 457 1
 3 8 -8 10271 441 1
 3 8 -8 9668 416 1
 3 8 -7 35422 829 1
 -3 8 -10 37614 888 1
 -3 8 -10 36173 780 1
 3 8 -7 36227 816 1
 -3 8 -9 9860 420 1
 3 8 -6 10477 447 1
 3 8 -6 9849 441 1
 -3 -8 5 1341 346 1
 -3 8 -8 1002 155 1
 -3 8 -8 1310 166 1
 3 8 -5 1238 164 1
 3 8 -5 1337 177 1
 3 8 -5 1217 187 1
 3 -8 8 1570 419 1
 -3 -8 4 864 326 1
 3 8 -4 892 167 1
 3 -8 7 818 350 1
 3 8 -3 13237 967 1
 3 -8 6 13092 1021 1
 -3 -8 3 12967 913 1
 -3 -8 2 1514 259 1
 3 8 -2 1965 362 1
 3 -8 5 1321 285 1
 -3 8 -4 196 218 1
 3 8 -1 306 217 1
 3 -8 4 117 136 1
 -3 -8 1 267 183 1
 -3 8 -3 2099 438 1
 3 8 0 2011 460 1
 -3 -8 0 2045 444 1
 3 -8 3 1872 365 1
 -3 -8 -1 3 132 1
 -3 8 -2 33 157 1
 3 8 1 4 137 1
 -3 8 -2 58 167 1
 3 -8 2 10 104 1
 -3 8 -2 51 126 1
 -3 8 -1 8193 874 1
 3 8 2 8141 933 1
 3 -8 1 9324 792 1
 -3 8 -1 9578 871 1
 -3 -8 -2 8784 826 1
 -3 8 -1 8712 806 1
 -3 8 0 59344 1862 1
 3 8 3 58609 1937 1
 -3 8 0 63079 1837 1
 -3 8 0 57437 1702 1
 -3 -8 -3 58821 1637 1
 -3 8 1 13097 873 1
 3 8 4 12837 908 1
 -3 8 1 12008 830 1
 -3 -8 -4 14545 805 1
 -3 8 1 12727 815 1
 3 8 5 13561 825 1
 3 8 5 12904 818 1
 -3 8 2 13856 824 1
 -3 -8 -5 13888 740 1
 3 8 6 1240 347 1
 3 8 6 1385 364 1
 -3 8 3 1364 358 1
 -3 -8 -6 1462 313 1
 3 8 7 13363 880 1
 -3 -8 -7 13258 1198 1
 -3 8 4 14114 988 1
 3 8 8 25385 1119 1
 -3 -8 -8 27251 1804 1
 -3 8 5 27685 1349 1
 3 8 9 3167 442 1
 -3 8 6 3313 554 1
 -3 -8 -9 3347 772 1
 3 -8 -6 3222 682 1
 -3 8 7 627 240 1
 -3 -8 -10 814 314 1
 3 -8 -7 772 303 1
 -3 -8 -11 24729 2212 1
 -3 8 8 27123 1468 1
 3 -8 -8 25144 1879 1
 3 8 12 1700 260 1
 -3 8 9 1226 241 1
 -3 8 9 1565 295 1
 -3 -8 -12 1509 683 1
 3 -8 -9 935 496 1
 3 8 13 7247 386 1
 -3 8 10 6501 397 1
 -3 -8 -13 7585 1334 1
 3 -8 -10 7243 1097 1
 3 8 13 8697 513 1
 -3 8 10 7361 490 1
 -3 8 10 7202 403 1
 3 8 14 152 126 1
 -3 8 11 445 146 1
 -3 8 11 580 180 1
 3 8 14 389 135 1
 -3 8 11 452 138 1
 3 8 15 501 173 1
 -3 8 12 451 138 1
 -3 8 12 881 193 1
 3 8 15 731 155 1
 -3 8 12 313 112 1
 3 8 16 860 184 1
 -3 8 13 689 142 1
 -3 8 13 497 155 1
 3 8 16 664 139 1
 -3 8 13 769 146 1
 -3 8 14 288 102 1
 -3 8 14 150 118 1
 3 8 17 7 80 1
 -3 8 14 159 92 1
 3 8 17 16 120 1
 3 8 18 2680 192 1
 -3 8 15 2954 196 1
 -3 8 15 2614 207 1
 3 8 19 237 67 1
 -3 8 16 218 67 1
 -4 8 -15 2376 160 1
 4 8 -11 2661 159 1
 -4 8 -14 1165 149 1
 -4 8 -14 1395 149 1
 4 8 -10 1273 138 1
 -4 8 -13 1076 154 1
 4 8 -9 1307 150 1
 4 8 -9 1086 145 1
 -4 8 -12 598 150 1
 4 8 -8 631 129 1
 4 8 -8 808 147 1
 -4 8 -11 3 125 1
 4 8 -7 111 106 1
 4 8 -7 3 96 1
 -4 8 -10 111 102 1
 -4 8 -10 195 145 1
 4 8 -6 67 94 1
 4 8 -6 48 108 1
 4 8 -5 3693 350 1
 -4 8 -9 4565 341 1
 -4 8 -9 4083 275 1
 4 8 -5 4492 300 1
 4 8 -5 3468 284 1
 4 -8 8 21444 1495 1
 4 8 -4 22906 763 1
 -4 8 -8 22936 702 1
 -4 8 -8 21467 582 1
 4 8 -4 22676 628 1
 4 8 -4 21225 618 1
 -4 -8 4 22808 1842 1
 4 -8 7 34760 1900 1
 4 8 -3 36321 1861 1
 -4 -8 3 36813 2333 1
 4 8 -2 18712 1290 1
 4 -8 6 18488 1252 1
 -4 -8 2 21389 1594 1
 -4 8 -5 22179 1294 1
 4 8 -1 21118 1437 1
 4 -8 5 21071 1320 1
 -4 -8 1 21968 1579 1
 -4 8 -4 10493 778 1
 4 -8 4 11112 828 1
 -4 -8 0 11452 953 1
 -4 8 -3 14577 1054 1
 4 -8 3 13595 1028 1
 -4 -8 -1 12724 1128 1
 -4 8 -3 12628 971 1
 4 -8 2 2201 438 1
 -4 8 -2 2306 458 1
 -4 -8 -2 1711 454 1
 -4 8 -2 1756 415 1
 -4 -8 -3 453 219 1
 -4 8 -1 198 123 1
 -4 8 -1 181 142 1
 4 8 4 13224 1054 1
 -4 8 0 14001 964 1
 -4 8 0 13517 924 1
 -4 -8 -4 14223 943 1
 4 8 5 24911 1273 1
 4 8 5 26517 1370 1
 -4 8 1 25889 1236 1
 -4 -8 -5 25001 1181 1
 4 8 6 6913 765 1
 4 8 6 6672 745 1
 -4 8 2 7168 756 1
 -4 -8 -6 6639 690 1
 -4 -8 -7 148 203 1
 4 8 7 110 215 1
 -4 8 3 207 219 1
 4 8 7 150 180 1
 4 8 8 1446 306 1
 -4 8 4 1151 346 1
 -4 -8 -8 1151 360 1
 4 8 9 26197 1137 1
 -4 8 5 27699 1425 1
 -4 -8 -9 27847 1911 1
 -4 8 6 12743 1078 1
 -4 -8 -10 12320 1488 1
 -4 8 7 18595 1288 1
 -4 -8 -11 17437 1831 1
 -4 8 8 7560 543 1
 -4 8 8 8701 893 1
 -4 -8 -12 9363 1477 1
 4 8 12 9635 520 1
 -4 8 8 9311 530 1
 -4 8 9 30225 1104 1
 4 8 13 29923 789 1
 4 8 13 29924 1008 1
 -4 8 9 31665 992 1
 -4 8 10 8467 631 1
 4 8 14 10179 487 1
 -4 8 10 8433 476 1
 4 8 14 10114 609 1
 -4 8 10 10501 573 1
 -4 8 10 8808 468 1
 4 8 15 1784 281 1
 -4 8 11 1470 241 1
 -4 8 11 1770 219 1
 4 8 15 1430 200 1
 -4 8 11 1410 204 1
 -4 8 12 1 129 1
 -4 8 12 84 109 1
 4 8 16 16 94 1
 -4 8 12 72 107 1
 4 8 16 81 130 1
 -4 8 13 265 113 1
 -4 8 13 371 98 1
 4 8 17 510 127 1
 -4 8 13 347 116 1
 4 8 17 367 145 1
 -4 8 14 69 90 1
 -4 8 14 230 93 1
 4 8 18 86 75 1
 -4 8 14 0 83 1
 4 8 18 96 92 1
 4 8 19 387 77 1
 -4 8 15 234 64 1
 -5 8 -16 405 58 1
 5 8 -11 369 53 1
 -5 8 -15 38 59 1
 5 8 -10 35 59 1
 -5 8 -15 4 66 1
 -5 8 -14 98 93 1
 -5 8 -14 235 96 1
 5 8 -9 202 94 1
 -5 8 -13 487 122 1
 5 8 -8 304 86 1
 -5 8 -12 613 157 1
 5 8 -7 850 154 1
 5 8 -7 560 130 1
 -5 8 -11 3568 300 1
 5 8 -6 3821 263 1
 5 8 -6 3729 264 1
 -5 8 -10 1 118 1
 5 8 -5 1 96 1
 5 8 -5 12 90 1
 -5 8 -9 3912 317 1
 -5 8 -9 3914 257 1
 5 8 -4 4220 295 1
 5 8 -4 3430 270 1
 -5 -8 4 4495 950 1
 5 8 -4 3825 346 1
 5 -8 9 3772 696 1
 -5 -8 3 1590 541 1
 5 8 -3 1850 242 1
 -5 8 -8 1791 231 1
 5 8 -3 1674 193 1
 5 8 -3 1444 191 1
 5 -8 8 1169 360 1
 -5 -8 2 53 206 1
 5 8 -2 3 277 1
 5 -8 7 3 168 1
 5 -8 6 47335 2051 1
 -5 -8 1 51888 2514 1
 5 -8 5 99983 2742 1
 -5 -8 0 105279 3290 1
 5 -8 4 89648 2532 1
 -5 8 -4 95561 2445 1
 -5 -8 -1 89880 2892 1
 5 -8 3 30463 1436 1
 -5 8 -3 31389 1379 1
 -5 8 -3 28664 1341 1
 -5 -8 -2 28362 1580 1
 -5 8 -2 6947 629 1
 -5 8 -2 6277 628 1
 -5 -8 -3 7787 760 1
 -5 8 -1 15934 1065 1
 -5 -8 -4 15261 1103 1
 -5 -8 -5 3050 375 1
 -5 8 0 2496 291 1
 5 8 6 5325 702 1
 5 8 6 4849 643 1
 -5 8 1 4342 614 1
 -5 -8 -6 4333 614 1
 -5 -8 -7 775 257 1
 5 8 7 700 279 1
 -5 8 2 563 240 1
 5 8 7 735 262 1
 5 8 8 11148 861 1
 -5 8 3 11988 982 1
 5 8 8 10323 864 1
 -5 -8 -8 11097 945 1
 5 8 9 2932 456 1
 -5 8 4 2528 490 1
 -5 -8 -9 2037 610 1
 -5 8 5 1232 381 1
 -5 -8 -10 1215 458 1
 -5 8 6 7003 864 1
 -5 -8 -11 6986 1171 1
 -5 8 7 18210 1278 1
 -5 -8 -12 19116 1929 1
 5 8 12 16623 697 1
 -5 8 7 17402 699 1
 -5 8 8 1978 341 1
 5 8 13 2027 235 1
 -5 8 8 2234 530 1
 -5 -8 -13 2384 862 1
 5 8 13 2410 324 1
 -5 8 8 2094 308 1
 5 8 14 2 126 1
 -5 8 9 167 122 1
 -5 8 9 323 167 1
 5 8 14 2 103 1
 5 8 15 207 148 1
 -5 8 10 144 126 1
 -5 8 10 124 151 1
 5 8 15 90 122 1
 -5 8 10 52 164 1
 -5 8 10 113 108 1
 -5 8 11 381 155 1
 -5 8 11 262 121 1
 5 8 16 183 105 1
 -5 8 11 321 124 1
 5 8 16 600 178 1
 -5 8 12 1687 219 1
 -5 8 12 2153 212 1
 5 8 17 1587 193 1
 -5 8 12 1255 171 1
 5 8 17 1656 229 1
 -5 8 13 885 154 1
 -5 8 13 1174 149 1
 5 8 18 738 126 1
 -5 8 13 721 122 1
 5 8 18 1133 179 1
 5 8 19 3239 198 1
 -5 8 14 2958 185 1
 5 8 20 958 90 1
 -6 8 -16 930 89 1
 6 8 -10 1074 88 1
 -6 8 -15 343 85 1
 6 8 -9 294 79 1
 -6 8 -15 419 101 1
 -6 8 -14 301 100 1
 6 8 -8 385 100 1
 -6 8 -13 1625 188 1
 6 8 -7 1235 146 1
 6 8 -7 1452 176 1
 -6 8 -12 7191 384 1
 6 8 -6 6732 341 1
 6 8 -6 7392 352 1
 -6 8 -11 4159 354 1
 6 8 -5 3954 305 1
 6 8 -5 4244 314 1
 6 8 -4 1345 215 1
 -6 8 -10 1154 182 1
 6 8 -4 1382 179 1
 6 8 -4 1207 169 1
 -6 -8 3 2330 794 1
 6 8 -3 1069 215 1
 -6 8 -9 1022 181 1
 6 8 -3 1046 164 1
 6 8 -3 889 146 1
 6 -8 9 1951 569 1
 6 -8 8 31212 1834 1
 6 8 -2 29980 735 1
 6 8 -2 30707 937 1
 -6 8 -8 27861 790 1
 6 8 -2 28864 722 1
 -6 -8 2 30906 2209 1
 6 -8 7 16284 1275 1
 -6 -8 1 16223 1556 1
 6 -8 6 88517 2807 1
 -6 -8 0 93186 3436 1
 -6 8 -5 28706 1319 1
 6 -8 5 30602 1562 1
 -6 -8 -1 32874 1898 1
 6 -8 4 9947 864 1
 -6 -8 -2 9308 963 1
 -6 8 -4 8452 726 1
 -6 -8 -3 2539 456 1
 -6 8 -3 2468 372 1
 6 -8 3 2567 424 1
 -6 -8 -4 137 180 1
 -6 8 -2 201 159 1
 -6 8 -1 5473 598 1
 -6 -8 -5 5784 666 1
 6 8 6 22670 1280 1
 -6 8 0 23348 1319 1
 -6 -8 -6 22074 1332 1
 -6 8 1 57826 2047 1
 6 8 7 60798 2157 1
 6 8 7 55651 1929 1
 -6 -8 -7 57445 2089 1
 -6 8 2 30522 1563 1
 6 8 8 31752 1509 1
 6 8 8 28516 1390 1
 -6 -8 -8 30512 1620 1
 -6 8 3 10160 952 1
 6 8 9 9123 779 1
 -6 -8 -9 9689 970 1
 -6 -8 -10 768 452 1
 -6 8 4 996 347 1
 -6 8 5 5344 723 1
 -6 -8 -11 5445 1001 1
 6 8 12 1038 185 1
 -6 8 6 1048 185 1
 -6 8 6 1221 351 1
 -6 -8 -12 1020 522 1
 6 8 13 619 206 1
 -6 8 7 456 182 1
 -6 8 7 565 351 1
 -6 8 7 222 127 1
 6 8 13 680 150 1
 -6 -8 -13 637 467 1
 -6 8 8 6697 534 1
 6 8 14 7279 385 1
 6 8 14 7336 480 1
 -6 8 8 7068 481 1
 -6 8 9 1187 223 1
 -6 8 9 1000 245 1
 6 8 15 1386 201 1
 6 8 15 1184 240 1
 -6 8 10 584 146 1
 -6 8 10 699 165 1
 -6 8 10 415 187 1
 6 8 16 655 159 1
 -6 8 10 658 148 1
 6 8 16 639 202 1
 -6 8 11 814 162 1
 -6 8 11 1077 172 1
 6 8 17 839 150 1
 -6 8 11 685 146 1
 6 8 17 871 185 1
 -6 8 12 390 130 1
 -6 8 12 658 137 1
 6 8 18 500 121 1
 -6 8 12 289 103 1
 6 8 18 345 140 1
 -6 8 13 56 69 1
 6 8 19 0 66 1
 -6 8 13 79 65 1
 6 8 20 62 49 1
 -6 8 14 1 48 1
 -7 8 -16 70 59 1
 -7 8 -16 0 47 1
 7 8 -9 0 42 1
 -7 8 -15 620 123 1
 -7 8 -15 708 114 1
 7 8 -8 673 102 1
 -7 8 -14 370 118 1
 7 8 -7 434 94 1
 7 8 -7 483 114 1
 -7 8 -13 488 146 1
 7 8 -6 533 111 1
 7 8 -6 847 155 1
 -7 8 -12 336 148 1
 7 8 -5 248 117 1
 7 8 -5 136 87 1
 -7 8 -11 2 119 1
 7 8 -4 27 99 1
 7 8 -4 17 102 1
 7 8 -3 18 150 1
 -7 8 -10 18 116 1
 7 8 -3 262 105 1
 7 8 -3 18 98 1
 7 8 -2 1116 197 1
 -7 8 -9 1120 178 1
 7 8 -2 816 125 1
 7 8 -2 923 137 1
 7 -8 8 17659 1357 1
 -7 8 -8 16410 584 1
 7 8 -1 16261 540 1
 7 8 -1 17636 697 1
 -7 -8 1 17823 1713 1
 7 8 -1 16331 533 1
 7 -8 7 42688 2104 1
 7 8 0 40046 811 1
 -7 -8 0 42093 2535 1
 7 -8 6 110371 3136 1
 -7 -8 -1 106885 3706 1
 7 -8 5 31116 1674 1
 -7 -8 -2 32158 1980 1
 -7 8 -5 28256 1391 1
 7 -8 4 12920 998 1
 -7 -8 -3 11725 1095 1
 -7 8 -4 11702 866 1
 -7 8 -3 8039 745 1
 -7 -8 -4 9286 975 1
 -7 -8 -5 454 236 1
 -7 8 -2 306 175 1
 -7 -8 -6 460 256 1
 -7 8 -1 181 172 1
 -7 8 0 20432 1271 1
 7 8 7 20667 1196 1
 -7 -8 -7 19340 1326 1
 -7 8 1 23835 1424 1
 7 8 8 24647 1311 1
 -7 -8 -8 25818 1566 1
 -7 8 2 33835 1725 1
 7 8 9 33399 1576 1
 -7 -8 -9 34570 1855 1
 -7 8 3 36634 1862 1
 -7 -8 -10 38483 2461 1
 -7 -8 -10 37149 2055 1
 -7 8 4 14519 1208 1
 -7 -8 -11 14881 1587 1
 -7 8 5 8927 994 1
 -7 8 5 6868 522 1
 -7 -8 -12 8615 1319 1
 7 8 12 7901 519 1
 -7 8 5 8171 514 1
 7 8 13 2500 306 1
 -7 8 6 2573 565 1
 7 8 13 2109 206 1
 -7 8 6 1939 302 1
 -7 -8 -13 2603 814 1
 -7 8 6 2259 299 1
 -7 8 7 233 148 1
 -7 8 7 395 196 1
 7 8 14 408 151 1
 7 8 14 525 188 1
 -7 8 8 1806 260 1
 -7 8 8 1850 316 1
 7 8 15 2040 225 1
 7 8 15 1805 273 1
 -7 8 9 230 136 1
 -7 8 9 299 165 1
 7 8 16 282 121 1
 7 8 16 316 172 1
 -7 8 10 390 131 1
 -7 8 10 652 161 1
 -7 8 10 385 179 1
 7 8 17 433 132 1
 -7 8 10 237 118 1
 7 8 17 261 146 1
 -7 8 11 265 121 1
 7 8 18 249 104 1
 -7 8 11 50 80 1
 7 8 19 1518 151 1
 -7 8 12 1308 138 1
 7 8 20 2014 143 1
 -7 8 13 1701 126 1
 -7 8 13 2829 155 1
 7 8 20 2581 178 1
 7 8 21 568 62 1
 7 8 21 468 57 1
 -8 8 -16 1825 126 1
 8 8 -8 2151 131 1
 -8 8 -16 2189 133 1
 -8 8 -15 942 141 1
 8 8 -7 1416 141 1
 -8 8 -15 1229 143 1
 -8 8 -14 774 155 1
 -8 8 -14 671 136 1
 8 8 -6 752 105 1
 8 8 -6 783 125 1
 -8 8 -13 1072 183 1
 8 8 -5 1308 149 1
 8 8 -5 1549 177 1
 -8 8 -12 2322 270 1
 8 8 -4 2428 220 1
 8 8 -4 2912 246 1
 8 8 -3 10725 567 1
 -8 8 -11 9493 511 1
 8 8 -3 9979 423 1
 8 8 -3 11078 459 1
 8 8 -2 16859 749 1
 8 8 -2 14264 541 1
 8 8 -2 16860 580 1
 -8 8 -10 15212 642 1
 8 8 -1 1303 244 1
 -8 8 -9 893 181 1
 8 8 -1 928 167 1
 8 8 -1 947 165 1
 -8 -8 0 2574 728 1
 8 8 0 2656 325 1
 8 8 0 2534 243 1
 8 -8 8 2790 590 1
 8 -8 7 12464 1094 1
 8 8 1 10610 406 1
 -8 -8 -1 10848 1261 1
 -8 -8 -2 48 195 1
 8 -8 6 181 202 1
 -8 -8 -3 579 326 1
 8 -8 5 215 218 1
 -8 -8 -4 213 238 1
 8 -8 4 235 163 1
 -8 8 -4 239 221 1
 -8 -8 -5 2382 492 1
 -8 8 -3 2014 347 1
 -8 8 -2 20561 1327 1
 -8 -8 -6 20698 1539 1
 -8 8 -1 59052 2175 1
 8 8 7 52222 1944 1
 -8 -8 -7 53601 2330 1
 -8 8 0 121081 3278 1
 -8 -8 -8 119877 3508 1
 -8 8 1 23594 1538 1
 8 8 9 25495 1507 1
 -8 -8 -9 26682 1753 1
 -8 8 2 1298 387 1
 -8 -8 -10 1088 383 1
 -8 8 3 1265 452 1
 -8 8 3 1250 226 1
 8 8 11 971 174 1
 -8 -8 -11 1968 678 1
 -8 8 4 6847 828 1
 -8 -8 -12 6540 1048 1
 -8 8 4 5514 416 1
 8 8 12 6564 422 1
 -8 8 4 6547 414 1
 -8 8 5 3569 612 1
 8 8 13 3272 252 1
 -8 8 5 2735 318 1
 -8 -8 -13 3820 875 1
 -8 8 5 3315 327 1
 8 8 13 2813 296 1
 -8 8 6 311 133 1
 -8 8 6 104 179 1
 8 8 14 304 114 1
 8 8 14 406 179 1
 -8 8 7 3775 412 1
 8 8 15 4438 310 1
 8 8 15 4653 401 1
 -8 8 7 3576 343 1
 -8 8 8 236 131 1
 -8 8 8 245 178 1
 8 8 16 383 147 1
 8 8 16 332 170 1
 -8 8 9 254 105 1
 -8 8 9 598 192 1
 8 8 17 341 106 1
 -8 8 10 651 145 1
 8 8 18 496 121 1
 -8 8 10 373 107 1
 -8 8 11 230 99 1
 8 8 19 93 73 1
 -8 8 11 64 64 1
 -8 8 12 106 61 1
 8 8 20 3 51 1
 -8 8 12 45 51 1
 8 8 20 3 56 1
 8 8 21 131 47 1
 8 8 21 154 51 1
 9 8 -7 1720 125 1
 -9 8 -16 2153 142 1
 -9 8 -15 32 76 1
 -9 8 -15 52 72 1
 9 8 -6 199 68 1
 -9 8 -15 118 71 1
 -9 8 -14 3289 277 1
 -9 8 -14 3525 261 1
 9 8 -5 4230 214 1
 9 8 -5 4516 259 1
 -9 8 -13 2448 239 1
 9 8 -4 2276 189 1
 9 8 -4 2999 233 1
 -9 8 -12 7025 434 1
 9 8 -3 7357 349 1
 9 8 -3 8311 397 1
 9 8 -2 9972 564 1
 9 8 -2 9794 426 1
 9 8 -2 11346 471 1
 -9 8 -11 9766 513 1
 9 8 -1 6085 477 1
 -9 8 -10 5008 377 1
 9 8 -1 5147 328 1
 9 8 -1 5622 357 1
 9 8 0 13028 619 1
 -9 8 -9 11485 496 1
 9 8 0 11932 448 1
 -9 -8 -1 22 397 1
 9 8 1 22 113 1
 -9 8 -8 277 133 1
 9 8 1 132 91 1
 9 -8 8 377 259 1
 -9 -8 -2 741 343 1
 -9 8 -7 900 158 1
 9 -8 7 1255 395 1
 9 8 2 978 144 1
 -9 8 -7 1027 160 1
 9 -8 6 7667 904 1
 9 8 3 6711 333 1
 -9 -8 -3 6916 1072 1
 -9 8 -6 6957 369 1
 -9 -8 -4 1180 509 1
 9 8 4 1257 179 1
 9 -8 5 1900 482 1
 -9 -8 -5 2728 563 1
 -9 8 -4 2720 443 1
 -9 -8 -6 142 155 1
 -9 8 -3 257 199 1
 -9 8 -2 19141 1289 1
 -9 -8 -7 20879 1540 1
 -9 8 -1 6950 734 1
 -9 -8 -8 5992 714 1
 -9 8 0 4958 850 1
 -9 -8 -9 5844 995 1
 -9 8 1 2389 497 1
 -9 -8 -10 1993 400 1
 -9 8 1 2104 212 1
 9 8 10 1901 385 1
 9 8 10 2211 183 1
 9 8 10 2007 173 1
 -9 8 2 200 144 1
 -9 -8 -11 46 223 1
 9 8 11 199 108 1
 -9 8 2 199 107 1
 -9 8 2 365 274 1
 -9 8 3 8102 469 1
 -9 8 3 8433 996 1
 -9 8 3 6434 470 1
 -9 -8 -12 8163 1268 1
 9 8 12 6913 375 1
 -9 8 3 7637 473 1
 -9 8 4 385 135 1
 -9 8 4 160 116 1
 9 8 13 192 92 1
 9 8 13 442 138 1
 -9 8 4 611 189 1
 9 8 13 390 143 1
 -9 8 5 12948 720 1
 9 8 14 14875 565 1
 -9 8 5 12971 741 1
 9 8 14 14090 698 1
 -9 8 5 14040 686 1
 -9 8 6 368 151 1
 -9 8 6 547 240 1
 9 8 15 566 160 1
 -9 8 6 150 132 1
 9 8 15 376 173 1
 -9 8 7 3050 374 1
 9 8 16 3632 287 1
 -9 8 7 2986 307 1
 -9 8 8 8472 558 1
 9 8 17 8351 412 1
 -9 8 9 1580 258 1
 9 8 18 2812 238 1
 -9 8 9 1405 166 1
 9 8 18 2543 230 1
 -9 8 9 2760 248 1
 9 8 19 2623 200 1
 9 8 19 2852 218 1
 -9 8 10 3353 241 1
 9 8 20 1934 147 1
 9 8 20 2464 168 1
 -9 8 11 2449 169 1
 9 8 21 48 40 1
 9 8 21 118 51 1
 10 8 -6 466 77 1
 -10 8 -16 455 76 1
 10 8 -5 32 64 1
 -10 8 -15 7 68 1
 -10 8 -15 1 72 1
 -10 8 -14 0 89 1
 -10 8 -14 130 99 1
 10 8 -4 0 83 1
 -10 8 -14 15 83 1
 -10 8 -13 217 127 1
 -10 8 -13 0 100 1
 10 8 -3 26 72 1
 10 8 -3 276 111 1
 -10 8 -13 155 109 1
 10 8 -2 90 116 1
 -10 8 -12 0 111 1
 -10 8 -12 163 112 1
 10 8 -2 215 117 1
 10 8 -2 102 95 1
 10 8 -1 643 199 1
 -10 8 -11 432 157 1
 -10 8 -11 461 137 1
 10 8 -1 627 152 1
 10 8 -1 497 114 1
 10 8 0 126 150 1
 -10 8 -10 258 132 1
 -10 8 -10 20 105 1
 10 8 0 213 131 1
 10 8 0 90 82 1
 -10 8 -10 32 116 1
 -10 8 -9 4991 348 1
 10 8 1 5295 391 1
 10 8 1 5015 294 1
 -10 8 -9 5290 340 1
 -10 8 -8 63 108 1
 10 8 2 116 84 1
 -10 8 -8 190 127 1
 -10 -8 -3 344 380 1
 10 -8 7 93 196 1
 10 8 3 113 103 1
 -10 8 -7 239 106 1
 -10 -8 -4 3216 259 1
 10 8 4 2749 226 1
 10 -8 6 2752 590 1
 -10 8 -6 2860 245 1
 10 -8 5 5601 781 1
 -10 -8 -5 4760 308 1
 10 8 5 4892 314 1
 10 8 5 4720 276 1
 -10 -8 -5 4766 865 1
 -10 8 -5 4730 304 1
 -10 -8 -6 820 495 1
 10 8 6 748 160 1
 -10 8 -4 771 344 1
 -10 8 -4 920 165 1
 10 8 6 843 149 1
 -10 -8 -7 56 193 1
 -10 8 -3 52 207 1
 10 8 7 136 105 1
 -10 8 -3 123 83 1
 10 8 7 43 71 1
 -10 8 -2 14727 1216 1
 10 8 8 14225 499 1
 -10 8 -2 15680 509 1
 10 8 8 13674 462 1
 -10 8 -1 33369 908 1
 -10 8 -1 32744 1933 1
 10 8 9 34239 802 1
 -10 8 -1 37293 839 1
 10 8 9 33016 752 1
 -10 -8 -9 31925 2138 1
 -10 8 0 20176 675 1
 -10 8 0 18925 1470 1
 10 8 10 19555 597 1
 -10 8 0 21513 647 1
 10 8 10 18068 560 1
 -10 -8 -10 16631 1549 1
 -10 8 1 74 243 1
 -10 8 1 92 113 1
 -10 -8 -11 143 273 1
 10 8 11 22 84 1
 -10 8 1 41 96 1
 10 8 11 73 105 1
 -10 8 2 4404 712 1
 -10 8 2 4652 342 1
 10 8 12 4820 282 1
 -10 -8 -12 4524 955 1
 -10 8 2 4820 380 1
 10 8 12 4311 295 1
 -10 8 3 1387 218 1
 -10 8 3 914 210 1
 10 8 13 1429 182 1
 10 8 13 1063 173 1
 -10 8 3 1384 237 1
 -10 8 4 1134 214 1
 10 8 14 919 169 1
 -10 8 4 1068 234 1
 10 8 14 1351 182 1
 -10 8 4 1175 221 1
 -10 8 5 1911 257 1
 10 8 15 2293 247 1
 -10 8 5 1638 303 1
 10 8 15 1813 236 1
 -10 8 5 1880 313 1
 -10 8 6 84 112 1
 -10 8 6 521 198 1
 10 8 16 65 102 1
 10 8 16 366 127 1
 -10 8 7 676 194 1
 10 8 17 840 153 1
 10 8 17 637 140 1
 -10 8 8 116 116 1
 10 8 18 54 89 1
 10 8 18 134 94 1
 -10 8 9 300 110 1
 10 8 19 220 86 1
 -10 8 9 35 64 1
 10 8 19 315 89 1
 -10 8 10 9 73 1
 10 8 20 110 63 1
 -10 8 10 104 55 1
 10 8 20 205 66 1
 10 8 21 100 47 1
 11 8 -5 51 47 1
 -11 8 -16 77 45 1
 11 8 -4 1864 150 1
 -11 8 -15 1990 171 1
 -11 8 -14 230 94 1
 11 8 -3 487 107 1
 -11 8 -14 420 102 1
 11 8 -2 2362 211 1
 -11 8 -13 2125 227 1
 11 8 -1 14676 650 1
 11 8 -1 15727 532 1
 -11 8 -12 13988 565 1
 -11 8 -11 11740 508 1
 11 8 0 13589 652 1
 11 8 0 13959 510 1
 -11 8 -11 13179 556 1
 -11 8 -10 10559 486 1
 11 8 1 12087 621 1
 11 8 1 11795 439 1
 -11 8 -10 11218 512 1
 11 8 2 1437 226 1
 11 8 2 1655 175 1
 -11 8 -9 1523 197 1
 -11 -8 -3 5399 366 1
 11 8 3 5320 318 1
 -11 8 -8 5337 362 1
 -11 -8 -4 11346 478 1
 11 8 4 11829 424 1
 -11 8 -7 11673 468 1
 -11 -8 -5 679 146 1
 -11 8 -6 454 120 1
 11 8 5 472 111 1
 -11 -8 -6 673 348 1
 11 8 6 817 159 1
 11 -8 5 650 332 1
 -11 8 -5 800 147 1
 -11 -8 -6 728 160 1
 11 8 6 816 135 1
 -11 -8 -7 4262 837 1
 -11 8 -4 4994 703 1
 11 8 7 5558 330 1
 -11 8 -4 5550 330 1
 11 8 7 5234 304 1
 -11 8 -3 20996 1514 1
 11 8 8 22980 656 1
 -11 8 -3 24028 660 1
 11 8 8 22736 605 1
 -11 -8 -8 23029 1878 1
 -11 8 -2 3913 308 1
 -11 -8 -9 3651 779 1
 -11 8 -2 3216 624 1
 11 8 9 3413 273 1
 -11 8 -2 3849 291 1
 11 8 9 3224 246 1
 -11 8 -1 2924 260 1
 -11 8 -1 2803 584 1
 -11 -8 -10 2971 621 1
 11 8 10 3237 239 1
 -11 8 -1 3381 249 1
 11 8 10 2880 214 1
 -11 -8 -11 40 406 1
 -11 8 0 80 105 1
 11 8 11 88 96 1
 -11 8 0 104 113 1
 11 8 11 117 88 1
 -11 8 1 2996 309 1
 11 8 12 3088 266 1
 11 8 12 3450 284 1
 -11 8 1 3650 342 1
 11 8 12 2917 259 1
 -11 8 2 705 169 1
 11 8 13 1050 157 1
 -11 8 2 603 165 1
 11 8 13 665 143 1
 -11 8 2 801 186 1
 11 8 13 669 140 1
 -11 8 3 1214 213 1
 -11 8 3 1130 251 1
 11 8 14 1179 177 1
 11 8 14 1016 180 1
 -11 8 3 1154 237 1
 -11 8 4 1333 207 1
 -11 8 4 1410 251 1
 11 8 15 1518 187 1
 11 8 15 1705 203 1
 -11 8 4 1419 269 1
 -11 8 5 606 197 1
 11 8 16 717 146 1
 11 8 16 765 147 1
 -11 8 5 556 177 1
 -11 8 6 871 212 1
 11 8 17 669 146 1
 11 8 17 588 128 1
 11 8 18 7141 336 1
 11 8 18 7659 351 1
 -11 8 8 6512 423 1
 11 8 19 6581 299 1
 11 8 19 7326 314 1
 11 8 20 4608 203 1
 11 8 20 4823 223 1
 -11 8 10 600 72 1
 11 8 21 853 83 1
 12 8 -4 1745 112 1
 -12 8 -16 1646 114 1
 12 8 -3 887 106 1
 -12 8 -15 994 121 1
 12 8 -2 1700 166 1
 -12 8 -14 1666 179 1
 12 8 -1 4348 258 1
 -12 8 -13 4166 286 1
 12 8 0 6830 431 1
 12 8 0 7089 360 1
 -12 8 -12 6047 371 1
 12 8 1 1159 222 1
 12 8 1 912 168 1
 -12 8 -11 1114 186 1
 -12 -8 -2 6147 358 1
 12 8 2 6779 441 1
 -12 8 -10 6775 366 1
 -12 -8 -3 97 99 1
 12 8 3 54 134 1
 -12 8 -9 179 129 1
 -12 -8 -4 10629 470 1
 -12 8 -8 11486 473 1
 -12 -8 -5 472 109 1
 -12 8 -7 755 150 1
 -12 -8 -6 1573 207 1
 -12 8 -6 1691 196 1
 -12 -8 -7 2692 243 1
 12 8 7 2697 211 1
 -12 8 -5 2812 231 1
 12 8 7 2634 229 1
 12 8 8 32185 789 1
 -12 8 -4 31832 788 1
 12 8 8 31385 711 1
 -12 8 -3 2141 237 1
 12 8 9 1721 201 1
 12 8 9 1920 191 1
 -12 8 -3 1886 204 1
 -12 8 -2 6234 382 1
 12 8 10 6601 341 1
 -12 8 -2 6641 349 1
 12 8 10 6648 318 1
 -12 8 -1 1555 234 1
 12 8 11 1551 198 1
 12 8 11 1218 197 1
 -12 8 -1 1450 219 1
 12 8 11 1367 195 1
 -12 8 0 434 148 1
 12 8 12 614 142 1
 12 8 12 377 115 1
 -12 8 0 324 153 1
 12 8 12 433 127 1
 -12 8 1 715 184 1
 12 8 13 833 169 1
 12 8 13 636 159 1
 -12 8 1 587 184 1
 12 8 13 466 137 1
 -12 8 2 7798 544 1
 12 8 14 9451 427 1
 12 8 14 8994 419 1
 -12 8 2 8351 547 1
 12 8 14 7523 377 1
 -12 8 2 8409 466 1
 -12 8 3 3888 397 1
 12 8 15 4919 318 1
 12 8 15 4344 304 1
 -12 8 3 4283 413 1
 12 8 15 3992 291 1
 -12 8 3 4278 348 1
 12 8 16 3845 277 1
 -12 8 4 3369 358 1
 12 8 16 3931 279 1
 -12 8 4 3166 357 1
 12 8 16 3468 265 1
 -12 8 5 14 113 1
 12 8 17 101 89 1
 12 8 17 188 86 1
 12 8 17 78 88 1
 -12 8 6 380 148 1
 12 8 18 327 94 1
 12 8 18 416 95 1
 12 8 18 366 100 1
 -12 8 7 0 87 1
 -12 8 7 0 93 1
 12 8 19 143 70 1
 12 8 19 8 57 1
 12 8 19 0 72 1
 -12 8 8 0 68 1
 12 8 20 0 49 1
 12 8 20 62 46 1
 12 8 20 0 49 1
 13 8 -3 288 57 1
 -13 8 -16 358 61 1
 13 8 -2 55 53 1
 -13 8 -15 1 59 1
 13 8 -1 147 80 1
 -13 8 -14 231 86 1
 13 8 0 10621 389 1
 -13 8 -13 10830 434 1
 13 8 1 14511 616 1
 13 8 1 14701 502 1
 -13 8 -12 14491 543 1
 -13 -8 -2 5641 369 1
 13 8 2 6802 438 1
 13 8 2 6098 327 1
 -13 8 -11 6448 368 1
 -13 -8 -3 4868 344 1
 13 8 3 5376 422 1
 -13 8 -10 4998 336 1
 -13 -8 -4 249 117 1
 13 8 4 292 152 1
 -13 8 -9 273 110 1
 -13 -8 -5 1687 223 1
 -13 8 -8 1660 213 1
 -13 -8 -6 2334 231 1
 -13 8 -7 2866 239 1
 -13 -8 -7 6829 376 1
 -13 8 -6 6894 369 1
 -13 -8 -8 7246 421 1
 -13 8 -5 7552 409 1
 -13 8 -4 2148 237 1
 13 8 9 2068 207 1
 -13 8 -4 2119 220 1
 -13 8 -3 95 104 1
 13 8 10 53 92 1
 13 8 10 197 86 1
 -13 8 -3 299 120 1
 13 8 10 82 77 1
 -13 8 -2 8862 451 1
 13 8 11 8655 390 1
 13 8 11 8889 385 1
 -13 8 -2 8792 439 1
 13 8 11 8878 356 1
 -13 8 -1 14997 603 1
 13 8 12 15419 539 1
 13 8 12 15285 529 1
 -13 8 -1 16480 650 1
 13 8 12 15609 492 1
 -13 8 0 11147 541 1
 13 8 13 11488 484 1
 13 8 13 11520 479 1
 -13 8 0 12691 624 1
 13 8 13 11631 450 1
 -13 8 1 1283 195 1
 13 8 14 1326 175 1
 13 8 14 1381 171 1
 -13 8 1 1443 232 1
 13 8 14 1353 162 1
 13 8 15 87 81 1
 -13 8 2 21 95 1
 13 8 15 1 92 1
 -13 8 2 53 131 1
 -13 8 2 79 132 1
 13 8 15 174 97 1
 -13 8 3 3 110 1
 13 8 16 3 97 1
 13 8 16 141 95 1
 -13 8 3 165 121 1
 13 8 16 53 80 1
 -13 8 4 32 108 1
 13 8 17 74 94 1
 13 8 17 56 70 1
 13 8 17 1 79 1
 -13 8 5 393 136 1
 13 8 18 399 102 1
 13 8 18 566 103 1
 13 8 18 620 106 1
 -13 8 6 1222 142 1
 -13 8 6 879 153 1
 13 8 19 987 114 1
 13 8 19 1119 114 1
 13 8 19 1142 111 1
 -13 8 7 643 98 1
 13 8 20 534 73 1
 14 8 -1 1355 107 1
 -14 8 -15 1447 124 1
 14 8 0 1005 121 1
 -14 8 -14 969 132 1
 14 8 1 5188 261 1
 -14 8 -13 4779 284 1
 14 8 2 136 109 1
 14 8 2 78 85 1
 -14 8 -12 86 87 1
 -14 -8 -3 833 159 1
 -14 8 -11 803 142 1
 14 8 3 800 178 1
 -14 -8 -4 4618 328 1
 14 8 4 5302 388 1
 -14 8 -10 5311 314 1
 -14 -8 -5 922 172 1
 14 8 5 1109 219 1
 -14 8 -9 1061 178 1
 -14 -8 -6 164 112 1
 14 8 6 56 117 1
 -14 8 -8 106 93 1
 -14 -8 -7 3765 292 1
 -14 8 -7 4445 291 1
 -14 -8 -8 3081 262 1
 -14 8 -6 3478 265 1
 -14 8 -5 1504 202 1
 14 8 9 1270 170 1
 -14 -8 -9 1582 201 1
 -14 8 -5 1517 184 1
 -14 8 -4 874 181 1
 14 8 10 887 154 1
 -14 -8 -10 752 152 1
 -14 8 -4 945 162 1
 14 8 10 803 142 1
 -14 8 -3 7164 409 1
 14 8 11 6952 360 1
 14 8 11 7204 360 1
 -14 8 -3 7531 417 1
 -14 8 -2 4385 324 1
 14 8 12 4368 285 1
 14 8 12 4539 281 1
 -14 8 -2 4955 360 1
 -14 8 -1 294 119 1
 14 8 13 279 99 1
 14 8 13 365 115 1
 -14 8 -1 413 162 1
 14 8 13 338 97 1
 -14 8 0 2056 226 1
 14 8 14 2591 214 1
 14 8 14 2299 206 1
 -14 8 0 2332 288 1
 14 8 14 2501 190 1
 14 8 15 4137 274 1
 14 8 15 4459 272 1
 -14 8 1 4394 393 1
 14 8 15 3914 239 1
 -14 8 2 222 146 1
 14 8 16 153 94 1
 14 8 16 96 81 1
 -14 8 2 0 122 1
 14 8 16 57 71 1
 -14 8 3 1 107 1
 14 8 17 1 80 1
 14 8 17 84 74 1
 14 8 17 165 86 1
 -14 8 4 874 158 1
 14 8 18 950 122 1
 14 8 18 1280 125 1
 14 8 18 1233 120 1
 -14 8 5 248 89 1
 -14 8 5 152 85 1
 14 8 19 195 63 1
 14 8 19 164 57 1
 -14 8 6 709 94 1
 15 8 0 532 71 1
 -15 8 -15 618 81 1
 15 8 1 1624 126 1
 -15 8 -14 1643 142 1
 15 8 2 8152 305 1
 -15 8 -13 7475 332 1
 -15 -8 -3 1998 190 1
 15 8 3 1949 201 1
 15 8 3 2337 184 1
 -15 8 -12 2311 198 1
 -15 -8 -4 4703 308 1
 15 8 4 5033 346 1
 -15 8 -11 5235 307 1
 -15 -8 -5 3613 275 1
 15 8 5 3871 317 1
 -15 8 -10 3497 252 1
 -15 -8 -6 10471 477 1
 15 8 6 10455 532 1
 -15 8 -9 11045 459 1
 -15 -8 -7 7354 381 1
 15 8 7 7265 433 1
 -15 8 -8 8018 379 1
 -15 8 -7 2710 254 1
 -15 -8 -8 2861 259 1
 -15 8 -7 2859 240 1
 -15 8 -6 4180 298 1
 -15 -8 -9 4441 311 1
 -15 8 -6 4902 309 1
 -15 8 -5 936 159 1
 -15 -8 -10 808 148 1
 -15 8 -5 752 147 1
 -15 -8 -11 781 159 1
 -15 8 -4 863 167 1
 15 8 11 825 149 1
 -15 8 -4 839 173 1
 -15 8 -3 1023 173 1
 15 8 12 1268 162 1
 15 8 12 1085 140 1
 -15 8 -3 1277 187 1
 -15 8 -2 803 156 1
 15 8 13 605 123 1
 15 8 13 618 118 1
 -15 8 -2 783 176 1
 -15 8 -1 1312 166 1
 15 8 14 1133 155 1
 -15 8 -1 984 178 1
 15 8 14 1398 154 1
 15 8 15 3598 245 1
 15 8 15 3908 232 1
 -15 8 0 3098 320 1
 15 8 16 1753 171 1
 15 8 16 1773 149 1
 -15 8 1 1549 234 1
 15 8 17 1779 157 1
 -15 8 2 1366 173 1
 -15 8 3 10 76 1
 -15 8 3 129 83 1
 15 8 18 80 65 1
 -15 8 4 156 60 1
 -16 8 -14 852 109 1
 16 8 2 679 85 1
 -16 8 -14 742 96 1
 16 8 3 3085 176 1
 -16 8 -13 3158 201 1
 -16 -8 -4 6506 310 1
 16 8 4 6491 274 1
 -16 8 -12 7026 323 1
 -16 -8 -5 5492 313 1
 16 8 5 5600 308 1
 -16 8 -11 5300 296 1
 -16 -8 -6 1533 177 1
 16 8 6 1506 181 1
 -16 8 -10 1730 177 1
 -16 8 -9 415 122 1
 -16 -8 -7 317 110 1
 16 8 7 512 139 1
 -16 8 -9 459 113 1
 -16 8 -8 3482 268 1
 -16 -8 -8 3658 267 1
 16 8 8 3357 280 1
 -16 8 -8 3774 266 1
 -16 8 -7 470 121 1
 -16 -8 -9 383 113 1
 16 8 9 463 117 1
 -16 8 -7 636 125 1
 -16 -8 -10 1 84 1
 -16 8 -6 190 102 1
 -16 8 -6 40 88 1
 -16 8 -5 379 113 1
 -16 -8 -11 363 129 1
 -16 8 -5 298 122 1
 -16 8 -4 1086 155 1
 16 8 12 981 133 1
 -16 -8 -12 1052 156 1
 -16 8 -4 1116 178 1
 -16 8 -3 2 92 1
 16 8 13 107 78 1
 -16 -8 -13 2 94 1
 -16 8 -3 2 103 1
 16 8 14 2467 187 1
 -16 -8 -14 2903 249 1
 -16 8 -2 2829 280 1
 16 8 15 2074 167 1
 -16 -8 -15 2433 225 1
 -16 8 -1 2139 244 1
 16 8 16 99 71 1
 -16 8 0 119 91 1
 -16 8 1 291 80 1
 16 8 17 293 75 1
 -16 -8 -18 1843 152 1
 -16 8 2 1869 129 1
 -16 -8 -19 2034 134 1
 -17 8 -13 86 63 1
 17 8 4 155 52 1
 -17 8 -13 9 48 1
 -17 8 -12 720 117 1
 -17 -8 -5 752 105 1
 17 8 5 707 91 1
 -17 8 -12 794 114 1
 -17 8 -11 1 68 1
 -17 -8 -6 1 66 1
 17 8 6 101 68 1
 -17 8 -11 1 78 1
 -17 8 -10 162 73 1
 -17 -8 -7 206 79 1
 -17 8 -10 229 90 1
 -17 8 -9 340 89 1
 -17 -8 -8 426 112 1
 -17 8 -9 355 100 1
 -17 8 -8 269 88 1
 -17 -8 -9 413 108 1
 -17 8 -8 363 105 1
 -17 8 -7 109 80 1
 -17 -8 -10 206 94 1
 -17 8 -7 87 83 1
 -17 8 -6 1558 167 1
 -17 -8 -11 1696 178 1
 -17 8 -6 1560 185 1
 -17 8 -5 986 128 1
 -17 -8 -12 1156 152 1
 -17 8 -5 1047 161 1
 -17 -8 -13 4204 268 1
 -17 8 -4 3383 278 1
 -17 -8 -14 6147 316 1
 -17 8 -3 5274 345 1
 17 8 15 2466 158 1
 -17 8 -2 2122 225 1
 17 8 16 24 49 1
 -17 -8 -16 106 72 1
 -17 8 -1 147 94 1
 -17 -8 -17 42 56 1
 -17 -8 -18 3264 169 1
 18 8 6 81 42 1
 -18 8 -12 155 61 1
 -18 8 -11 1511 133 1
 18 8 7 1416 108 1
 -18 8 -11 1592 146 1
 -18 8 -10 30 56 1
 -18 -8 -8 227 81 1
 -18 8 -10 178 87 1
 -18 8 -9 28 63 1
 -18 -8 -9 60 64 1
 -18 8 -9 40 72 1
 -18 8 -8 263 83 1
 -18 -8 -10 329 95 1
 -18 8 -8 344 96 1
 -18 8 -7 167 67 1
 -18 -8 -11 270 96 1
 -18 8 -7 150 79 1
 -18 -8 -12 928 119 1
 -18 8 -6 931 137 1
 -18 -8 -13 492 108 1
 -18 8 -5 228 95 1
 -18 -8 -14 356 83 1
 -18 8 -4 190 86 1
 -18 -8 -15 380 92 1
 -18 8 -3 314 102 1
 -18 -8 -16 731 99 1
 -18 8 -2 473 96 1
 -19 8 -8 1108 128 1
 -19 -8 -12 1370 120 1
 -19 8 -7 922 118 1
 -19 -8 -13 300 67 1
 -1 9 -13 1 51 1
 1 9 -12 1 56 1
 -1 9 -13 27 51 1
 -1 9 -12 3198 219 1
 1 9 -11 3080 213 1
 1 9 -10 1218 141 1
 -1 9 -11 1061 156 1
 1 9 -10 1639 169 1
 -1 9 -11 1238 157 1
 1 9 -10 1320 166 1
 1 9 -9 3497 265 1
 -1 9 -10 3205 250 1
 1 9 -9 3291 256 1
 -1 9 -10 3150 240 1
 1 9 -9 3258 243 1
 1 9 -8 153 124 1
 1 9 -8 2 115 1
 -1 9 -9 30 92 1
 1 9 -8 30 93 1
 -1 9 -9 35 79 1
 1 9 -7 2446 225 1
 -1 9 -8 2409 226 1
 1 9 -7 2592 239 1
 -1 9 -8 2216 223 1
 1 -9 7 15786 1321 1
 -1 9 -7 16863 588 1
 1 9 -6 16813 568 1
 -1 -9 6 15220 1257 1
 -1 9 -7 18143 569 1
 1 9 -6 17344 582 1
 1 -9 6 5088 725 1
 -1 -9 5 4916 689 1
 -1 9 -6 4956 325 1
 1 9 -5 4824 308 1
 -1 9 -6 4893 303 1
 1 9 -5 4816 302 1
 -1 -9 4 54828 2225 1
 1 -9 5 51989 2276 1
 -1 9 -4 47129 1821 1
 1 9 -3 47649 1916 1
 1 -9 4 44817 1833 1
 -1 -9 3 43876 1726 1
 -1 9 -3 22563 1447 1
 1 9 -2 21837 1471 1
 -1 -9 2 20649 1221 1
 1 -9 3 20313 1272 1
 -1 9 -2 1361 391 1
 1 9 -1 1052 352 1
 1 -9 2 949 267 1
 -1 -9 1 1044 255 1
 -1 9 -1 90671 2829 1
 1 9 0 88113 2806 1
 1 -9 1 89687 2215 1
 -1 -9 0 92534 2120 1
 -1 9 0 134143 3442 1
 1 9 1 128565 3388 1
 -1 9 0 139724 3283 1
 1 -9 0 132899 2620 1
 -1 -9 -1 137356 2456 1
 -1 -9 -1 132811 2706 1
 -1 9 1 126683 2736 1
 -1 9 1 129844 3018 1
 1 9 2 128696 3022 1
 -1 9 1 133944 2922 1
 1 -9 -1 129216 2288 1
 -1 -9 -2 129058 2237 1
 -1 9 2 76936 2334 1
 1 9 3 74661 2316 1
 1 9 3 69665 2251 1
 -1 9 2 75682 2282 1
 -1 9 2 73147 2168 1
 -1 9 3 57043 2078 1
 1 9 4 56794 2070 1
 1 9 4 57891 2133 1
 -1 9 3 57426 2123 1
 -1 9 3 60975 2103 1
 -1 9 4 538 353 1
 1 9 5 518 343 1
 1 9 5 570 376 1
 -1 9 4 663 390 1
 -1 -9 -5 581 407 1
 1 9 5 619 390 1
 1 9 6 11822 1022 1
 -1 9 5 9561 866 1
 1 9 6 10451 913 1
 -1 -9 -6 9660 1104 1
 -1 9 5 11303 981 1
 1 9 7 38221 1520 1
 -1 -9 -7 39394 2193 1
 -1 9 6 43220 1743 1
 1 9 7 43059 1764 1
 1 9 8 3026 426 1
 -1 -9 -8 3226 657 1
 1 -9 -7 3600 678 1
 -1 9 7 4166 555 1
 1 9 8 3994 568 1
 1 9 9 27094 1465 1
 -1 -9 -9 24027 1978 1
 1 -9 -8 25471 1922 1
 -1 9 8 27655 1473 1
 1 -9 -9 388 317 1
 -1 -9 -10 735 389 1
 1 9 11 73 98 1
 -1 9 10 479 142 1
 1 9 11 398 152 1
 -1 9 10 113 124 1
 -1 -9 -11 0 263 1
 1 -9 -10 139 264 1
 1 9 12 663 148 1
 -1 9 11 809 182 1
 1 9 12 573 185 1
 -1 9 11 753 206 1
 -1 -9 -12 723 490 1
 1 -9 -11 612 533 1
 -1 9 12 137 111 1
 1 9 13 313 158 1
 -1 9 12 166 148 1
 1 9 13 249 124 1
 -1 9 13 1540 198 1
 1 9 14 1914 278 1
 -1 9 13 1738 262 1
 1 9 14 1707 193 1
 -1 9 13 1558 192 1
 1 9 15 7506 376 1
 -1 9 14 7785 405 1
 1 9 15 7914 502 1
 -1 9 14 7786 497 1
 -1 9 14 8851 413 1
 1 9 16 5561 298 1
 -1 9 15 6497 318 1
 1 9 16 6860 420 1
 -1 9 15 6462 398 1
 1 9 17 1104 123 1
 -1 9 16 915 121 1
 1 9 17 1314 176 1
 -1 9 16 1513 185 1
 1 9 18 754 87 1
 -1 9 17 661 80 1
 1 9 18 807 118 1
 -1 9 17 910 124 1
 -2 9 -14 1745 119 1
 2 9 -12 1693 115 1
 -2 9 -13 1 57 1
 -2 9 -13 1 65 1
 2 9 -11 8 59 1
 -2 9 -12 12 76 1
 2 9 -10 34 80 1
 -2 9 -12 1 84 1
 -2 9 -11 8367 375 1
 2 9 -9 8385 375 1
 2 9 -9 7684 340 1
 -2 9 -10 9519 433 1
 2 9 -8 9690 431 1
 -2 9 -10 9424 396 1
 2 9 -8 9066 417 1
 2 9 -7 8506 437 1
 -2 9 -9 8770 427 1
 2 9 -7 9139 424 1
 -2 9 -9 8446 393 1
 2 9 -7 8879 427 1
 -2 9 -8 3522 289 1
 2 9 -6 3343 261 1
 -2 9 -8 3321 258 1
 2 9 -6 2958 255 1
 2 9 -6 3410 289 1
 2 9 -5 21 97 1
 -2 9 -7 93 99 1
 2 9 -5 40 98 1
 -2 9 -7 1 89 1
 2 9 -5 116 100 1
 2 -9 7 1 200 1
 -2 -9 4 3737 630 1
 2 9 -4 3203 260 1
 -2 9 -6 3352 262 1
 2 9 -4 2951 255 1
 2 -9 6 3261 644 1
 2 9 -3 1757 485 1
 2 -9 5 1672 486 1
 -2 -9 3 1484 417 1
 -2 9 -4 228 218 1
 2 9 -2 315 278 1
 2 -9 4 192 233 1
 -2 -9 2 352 225 1
 -2 9 -3 2281 483 1
 2 9 -1 2413 506 1
 2 -9 3 2109 407 1
 -2 9 -2 2683 603 1
 2 9 0 2886 622 1
 2 -9 2 2888 524 1
 -2 -9 0 2432 566 1
 -2 -9 -1 52 161 1
 -2 9 -1 153 237 1
 2 9 1 116 253 1
 2 -9 1 60 178 1
 -2 9 -1 182 237 1
 -2 9 0 32264 1560 1
 2 9 2 31643 1569 1
 -2 9 0 32721 1476 1
 2 -9 0 32362 1254 1
 -2 -9 -2 31426 1259 1
 -2 9 0 31023 1386 1
 -2 9 1 47617 1942 1
 2 9 3 47917 1980 1
 -2 9 1 47064 1877 1
 -2 -9 -3 47354 1539 1
 -2 9 1 47116 1786 1
 -2 9 2 16450 1114 1
 2 9 4 17219 1149 1
 2 9 4 17051 1153 1
 -2 9 2 17511 1147 1
 -2 9 2 17097 1087 1
 -2 9 3 33990 1667 1
 2 9 5 34476 1688 1
 -2 -9 -5 32352 1787 1
 2 9 5 32135 1698 1
 -2 9 3 36715 1710 1
 2 9 6 35082 1356 1
 -2 -9 -6 37584 1688 1
 2 9 6 36664 1453 1
 -2 9 4 38347 1475 1
 2 9 7 14286 1026 1
 -2 -9 -7 14905 1427 1
 -2 9 5 15279 1146 1
 2 9 8 87136 2309 1
 -2 -9 -8 89132 3537 1
 -2 9 6 94411 2730 1
 2 9 9 1567 306 1
 -2 -9 -9 2027 541 1
 -2 9 7 1811 365 1
 -2 9 8 102 172 1
 -2 -9 -10 7 350 1
 -2 -9 -11 2770 828 1
 2 9 11 2540 311 1
 -2 9 9 3129 387 1
 -2 9 9 2769 279 1
 2 9 12 2144 286 1
 -2 9 10 1631 222 1
 -2 9 10 2367 289 1
 -2 -9 -12 2367 812 1
 2 9 13 1 139 1
 -2 9 11 165 122 1
 -2 9 11 162 132 1
 2 9 14 1 174 1
 -2 9 12 235 123 1
 -2 9 12 70 123 1
 2 9 14 115 97 1
 2 9 15 60 130 1
 -2 9 13 94 114 1
 -2 9 13 276 153 1
 2 9 15 309 120 1
 -2 9 13 234 97 1
 -2 9 14 111 98 1
 2 9 16 178 118 1
 -2 9 14 110 108 1
 2 9 16 188 95 1
 -2 9 14 251 101 1
 -2 9 15 380 114 1
 2 9 17 518 107 1
 -2 9 15 519 108 1
 2 9 17 600 145 1
 2 9 18 1058 114 1
 -2 9 16 820 104 1
 2 9 18 1189 154 1
 -2 9 16 855 124 1
 -3 9 -14 2303 156 1
 3 9 -11 2715 161 1
 -3 9 -13 2646 200 1
 -3 9 -13 2533 182 1
 3 9 -10 2793 191 1
 -3 9 -12 1096 175 1
 -3 9 -12 1201 163 1
 3 9 -9 1205 151 1
 3 9 -9 1239 149 1
 -3 9 -11 167 108 1
 3 9 -8 119 103 1
 3 9 -8 210 104 1
 -3 9 -10 98 129 1
 -3 9 -10 210 94 1
 3 9 -7 340 119 1
 3 9 -7 113 91 1
 -3 9 -9 670 158 1
 -3 9 -9 634 134 1
 3 9 -6 673 143 1
 3 9 -6 731 152 1
 -3 9 -8 253 118 1
 -3 9 -8 480 103 1
 3 9 -5 428 103 1
 3 9 -4 630 158 1
 -3 9 -7 510 126 1
 3 9 -4 610 131 1
 -3 9 -7 372 95 1
 3 9 -4 253 98 1
 3 -9 7 92 175 1
 3 9 -3 759 365 1
 3 9 -3 572 152 1
 3 -9 6 306 284 1
 3 9 -2 4610 657 1
 3 -9 5 3945 603 1
 3 9 -1 770 295 1
 3 -9 4 823 280 1
 -3 -9 1 731 304 1
 -3 9 -3 7849 858 1
 3 9 0 7526 909 1
 -3 9 -3 7955 835 1
 3 -9 3 7933 795 1
 -3 -9 0 7665 892 1
 -3 -9 -1 2423 343 1
 -3 9 -2 2549 363 1
 3 9 1 2876 433 1
 -3 9 -2 2066 312 1
 -3 9 -2 2541 362 1
 3 -9 2 2436 317 1
 -3 9 -1 2492 530 1
 3 9 2 2753 573 1
 -3 9 -1 2754 508 1
 3 -9 1 2539 448 1
 -3 -9 -2 2117 462 1
 -3 9 -1 2386 491 1
 -3 9 0 2399 372 1
 3 9 3 3632 490 1
 -3 9 0 2440 344 1
 -3 -9 -3 2668 363 1
 -3 9 0 2581 359 1
 -3 9 1 1769 538 1
 3 9 4 2538 628 1
 3 9 4 1633 523 1
 -3 9 1 1858 537 1
 -3 9 1 1795 523 1
 -3 -9 -4 1556 441 1
 3 9 5 8593 692 1
 3 9 5 6412 581 1
 -3 9 2 8381 638 1
 3 9 6 30654 1484 1
 3 9 6 31542 1547 1
 -3 9 3 32554 1542 1
 3 9 7 4171 539 1
 -3 -9 -7 4529 693 1
 3 9 7 3391 518 1
 -3 9 4 4441 594 1
 3 9 8 41126 1566 1
 -3 -9 -8 43201 2277 1
 -3 9 5 44007 1830 1
 3 9 9 71702 2156 1
 -3 -9 -9 70724 3431 1
 -3 9 6 78062 2682 1
 -3 -9 -10 34151 2398 1
 -3 9 7 35707 1706 1
 -3 -9 -11 10769 1525 1
 -3 9 8 12729 1116 1
 -3 9 8 11632 621 1
 -3 -9 -12 15486 1881 1
 3 9 12 16611 725 1
 -3 9 9 15634 728 1
 -3 9 9 13016 582 1
 3 9 13 3056 315 1
 -3 -9 -13 3107 879 1
 -3 9 10 3017 328 1
 -3 9 10 2748 285 1
 3 9 14 7348 494 1
 -3 9 11 6615 461 1
 -3 9 11 6947 419 1
 3 9 15 6232 359 1
 -3 9 12 6071 364 1
 3 9 15 5687 470 1
 -3 9 12 5885 458 1
 -3 9 12 5977 386 1
 3 9 16 778 187 1
 -3 9 13 1062 165 1
 -3 9 13 1171 208 1
 3 9 16 1006 156 1
 -3 9 13 1010 151 1
 -3 9 14 4 98 1
 -3 9 14 4 98 1
 3 9 17 4 70 1
 -3 9 14 4 74 1
 3 9 17 7 106 1
 -3 9 15 2 81 1
 3 9 18 75 57 1
 -3 9 15 2 59 1
 3 9 18 246 100 1
 4 9 -11 2593 124 1
 -4 9 -15 2626 131 1
 -4 9 -14 108 68 1
 4 9 -10 62 65 1
 -4 9 -14 136 71 1
 -4 9 -13 593 130 1
 -4 9 -13 791 121 1
 4 9 -9 713 119 1
 -4 9 -12 674 163 1
 -4 9 -12 977 162 1
 4 9 -8 910 139 1
 4 9 -8 1128 155 1
 -4 9 -11 454 119 1
 4 9 -7 492 118 1
 4 9 -7 382 103 1
 -4 9 -10 2693 255 1
 4 9 -6 2741 257 1
 4 9 -6 2442 242 1
 -4 9 -9 852 172 1
 -4 9 -9 855 132 1
 4 9 -5 1009 159 1
 4 9 -5 1077 156 1
 4 9 -4 14160 640 1
 -4 9 -8 15518 590 1
 -4 9 -8 15300 497 1
 4 9 -4 15141 535 1
 4 9 -4 14799 536 1
 4 9 -3 3858 321 1
 -4 9 -7 3563 282 1
 4 9 -3 3696 260 1
 4 9 -3 3303 254 1
 4 -9 7 3606 626 1
 -4 -9 3 3547 768 1
 4 9 -2 208 119 1
 4 -9 6 73 196 1
 4 9 -2 202 287 1
 -4 -9 2 1 183 1
 4 9 -1 7835 899 1
 4 -9 5 7007 808 1
 -4 -9 1 7331 977 1
 4 9 0 33305 1863 1
 -4 9 -4 36505 1736 1
 4 -9 4 34042 1669 1
 -4 -9 0 31861 1889 1
 -4 9 -3 21435 1237 1
 4 9 1 22432 1497 1
 -4 9 -3 26055 1385 1
 4 -9 3 24130 1328 1
 -4 -9 -1 23066 1444 1
 4 9 2 10114 906 1
 4 -9 2 11302 805 1
 -4 9 -2 11204 821 1
 -4 -9 -2 10064 847 1
 -4 9 -2 10266 786 1
 -4 -9 -3 556 117 1
 4 9 3 854 263 1
 -4 9 -1 1081 248 1
 -4 9 -1 712 213 1
 4 -9 1 909 190 1
 4 9 4 13097 1039 1
 -4 9 0 14686 998 1
 -4 9 0 13212 918 1
 -4 -9 -4 11765 849 1
 4 9 5 11873 1094 1
 4 9 5 12682 1102 1
 -4 -9 -5 12714 979 1
 -4 9 1 11515 986 1
 4 9 6 26209 1461 1
 4 9 6 25472 1444 1
 -4 9 2 26088 1430 1
 -4 -9 -6 24997 1296 1
 4 9 7 7528 753 1
 4 9 7 6639 734 1
 -4 9 3 8169 806 1
 4 9 8 25352 1273 1
 -4 -9 -8 25837 1765 1
 -4 9 4 27203 1486 1
 4 9 9 33156 1454 1
 -4 -9 -9 35175 2275 1
 -4 9 5 37127 1797 1
 -4 -9 -10 354 300 1
 -4 9 6 430 229 1
 -4 -9 -11 1963 646 1
 -4 9 7 1950 411 1
 -4 9 8 31490 1120 1
 -4 -9 -12 35434 2819 1
 -4 9 8 36006 1948 1
 4 9 12 33694 1027 1
 -4 9 8 31995 1053 1
 4 9 13 4 154 1
 -4 9 9 20 128 1
 -4 9 9 4 146 1
 -4 9 9 76 143 1
 -4 -9 -13 20 319 1
 4 9 14 626 180 1
 -4 9 10 583 160 1
 -4 9 10 663 165 1
 4 9 15 1089 218 1
 -4 9 11 1199 186 1
 -4 9 11 1076 204 1
 4 9 15 622 128 1
 4 9 16 1115 236 1
 -4 9 12 1034 178 1
 -4 9 12 962 194 1
 4 9 16 1102 178 1
 -4 9 12 909 150 1
 -4 9 13 1 93 1
 -4 9 13 128 124 1
 4 9 17 28 77 1
 -4 9 13 1 86 1
 4 9 17 1 132 1
 -4 9 14 295 94 1
 -4 9 14 278 104 1
 4 9 18 198 75 1
 -4 9 14 211 78 1
 4 9 18 453 134 1
 4 9 19 2207 150 1
 4 9 20 287 56 1
 -5 9 -15 2311 134 1
 5 9 -10 2498 138 1
 -5 9 -14 123 84 1
 -5 9 -14 9 58 1
 5 9 -9 127 71 1
 -5 9 -13 1260 183 1
 5 9 -8 1435 141 1
 -5 9 -13 1396 162 1
 5 9 -8 1291 149 1
 -5 9 -12 475 137 1
 5 9 -7 599 130 1
 5 9 -7 762 130 1
 -5 9 -11 2462 256 1
 5 9 -6 2749 242 1
 5 9 -6 2648 240 1
 -5 9 -10 9292 454 1
 5 9 -5 9325 423 1
 5 9 -5 9177 420 1
 5 9 -4 559 175 1
 -5 9 -9 487 144 1
 -5 9 -9 817 131 1
 5 9 -4 815 160 1
 5 9 -4 563 135 1
 -5 -9 3 687 343 1
 5 9 -3 1337 214 1
 -5 9 -8 1278 180 1
 5 9 -3 1206 161 1
 5 9 -3 1285 173 1
 5 -9 8 1296 394 1
 5 9 -2 18519 1427 1
 5 -9 7 18385 1426 1
 5 9 -2 19287 725 1
 5 9 -2 18737 591 1
 5 9 -2 17915 567 1
 -5 -9 2 18270 1712 1
 5 9 -1 11394 1105 1
 5 -9 6 11384 1071 1
 5 9 -1 10726 427 1
 -5 -9 1 12611 1313 1
 5 9 0 5403 772 1
 5 -9 5 5080 685 1
 -5 -9 0 4984 816 1
 -5 -9 -1 118 174 1
 5 9 1 4 198 1
 5 -9 4 368 219 1
 5 -9 3 23619 1347 1
 -5 9 -3 24303 1328 1
 -5 -9 -2 24217 1535 1
 -5 9 -3 20891 1244 1
 5 -9 2 19829 1191 1
 -5 9 -2 19489 1177 1
 -5 9 -2 16963 1103 1
 -5 -9 -3 18591 1263 1
 5 9 4 15054 1157 1
 -5 9 -1 13466 967 1
 -5 -9 -4 14608 1062 1
 5 9 5 12283 1026 1
 -5 9 0 11799 892 1
 -5 -9 -5 11639 902 1
 5 9 6 3413 508 1
 5 9 6 3133 522 1
 -5 9 1 2802 485 1
 -5 -9 -6 3390 505 1
 5 9 7 6181 726 1
 5 9 7 5047 655 1
 -5 9 2 6261 729 1
 -5 -9 -7 5502 662 1
 5 9 8 5557 671 1
 -5 9 3 5885 706 1
 5 9 8 5497 670 1
 -5 -9 -9 1575 489 1
 5 9 9 1510 335 1
 -5 9 4 1825 402 1
 -5 9 5 17338 1330 1
 -5 -9 -10 15810 1686 1
 -5 9 6 2418 486 1
 -5 -9 -11 1997 604 1
 -5 9 7 21123 953 1
 -5 -9 -12 22081 2241 1
 -5 9 7 25068 1655 1
 5 9 12 22432 855 1
 -5 9 7 23870 893 1
 -5 9 8 18592 856 1
 -5 -9 -13 20496 2155 1
 -5 9 8 20580 1489 1
 5 9 13 21082 800 1
 -5 9 8 20657 808 1
 5 9 14 42746 1175 1
 -5 9 9 41707 1187 1
 -5 9 9 40065 1020 1
 5 9 15 7705 389 1
 5 9 15 7438 503 1
 -5 9 10 7368 474 1
 -5 9 10 7309 437 1
 -5 9 11 185 119 1
 -5 9 11 32 138 1
 5 9 16 58 100 1
 5 9 16 3 132 1
 -5 9 12 192 112 1
 -5 9 12 26 98 1
 5 9 17 61 86 1
 -5 9 12 326 111 1
 5 9 17 122 119 1
 -5 9 13 366 107 1
 -5 9 13 242 102 1
 5 9 18 148 69 1
 -5 9 13 80 78 1
 5 9 18 330 116 1
 5 9 19 0 59 1
 5 9 20 34 42 1
 -6 9 -15 247 55 1
 -6 9 -15 232 68 1
 6 9 -9 251 64 1
 -6 9 -14 97 87 1
 -6 9 -14 321 97 1
 6 9 -8 122 76 1
 -6 9 -13 646 146 1
 -6 9 -13 657 124 1
 6 9 -7 618 115 1
 6 9 -7 663 107 1
 -6 9 -12 727 146 1
 6 9 -6 443 110 1
 6 9 -6 505 115 1
 -6 9 -11 278 141 1
 6 9 -5 189 110 1
 6 9 -5 1 89 1
 6 9 -4 1948 254 1
 -6 9 -10 1644 236 1
 6 9 -4 2079 214 1
 6 9 -4 1663 196 1
 6 9 -3 4934 394 1
 -6 9 -9 5409 371 1
 6 9 -3 4761 309 1
 6 9 -3 5315 317 1
 -6 -9 2 771 431 1
 6 9 -2 892 206 1
 -6 9 -8 674 137 1
 6 9 -2 711 139 1
 6 9 -2 713 136 1
 6 -9 8 690 352 1
 6 9 -1 11105 1135 1
 6 -9 7 9691 1035 1
 6 9 -1 10040 524 1
 6 9 -1 9942 433 1
 6 9 -1 9498 413 1
 -6 -9 1 9345 1241 1
 6 -9 6 88856 2961 1
 6 9 0 84217 1157 1
 -6 -9 0 92070 3581 1
 6 -9 5 137426 3575 1
 -6 -9 -1 132433 4124 1
 6 -9 4 60709 2278 1
 -6 -9 -2 58339 2535 1
 -6 9 -4 56745 2045 1
 6 -9 3 17820 1177 1
 -6 9 -3 15748 1059 1
 -6 -9 -3 17247 1281 1
 -6 9 -2 11914 985 1
 -6 -9 -4 11976 1114 1
 -6 9 -1 4641 595 1
 -6 -9 -5 6191 727 1
 -6 -9 -6 1584 374 1
 6 9 6 1808 434 1
 6 9 6 1363 330 1
 -6 9 0 1665 355 1
 -6 -9 -7 69 125 1
 6 9 7 4 229 1
 -6 9 1 141 170 1
 6 9 7 413 226 1
 6 9 8 5576 665 1
 -6 9 2 5776 663 1
 6 9 8 5223 611 1
 -6 -9 -8 6055 701 1
 6 9 9 487 223 1
 -6 9 3 9 156 1
 -6 -9 -9 244 255 1
 -6 9 4 2 174 1
 -6 -9 -10 226 228 1
 -6 9 5 6494 875 1
 -6 -9 -11 7124 1246 1
 -6 9 5 6216 436 1
 6 9 12 1649 216 1
 -6 9 6 1566 246 1
 -6 9 6 1524 264 1
 -6 9 6 1562 392 1
 -6 -9 -12 1210 422 1
 6 9 13 1003 242 1
 -6 9 7 962 231 1
 -6 9 7 727 214 1
 -6 9 7 904 385 1
 -6 -9 -13 1160 636 1
 6 9 14 234 137 1
 -6 9 8 100 127 1
 -6 9 8 51 143 1
 6 9 15 929 217 1
 -6 9 9 1056 190 1
 -6 9 9 580 171 1
 -6 9 9 705 208 1
 6 9 15 767 150 1
 -6 9 10 1813 258 1
 6 9 16 1933 210 1
 6 9 16 2009 264 1
 -6 9 10 2150 255 1
 -6 9 11 1031 183 1
 -6 9 11 1272 182 1
 6 9 17 1104 159 1
 6 9 17 1139 212 1
 -6 9 12 865 139 1
 -6 9 12 1163 151 1
 6 9 18 810 119 1
 -6 9 12 605 104 1
 6 9 18 991 174 1
 -6 9 13 698 101 1
 6 9 19 317 73 1
 6 9 20 2059 148 1
 7 9 -8 1128 102 1
 -7 9 -15 980 97 1
 -7 9 -14 117 83 1
 -7 9 -14 29 69 1
 7 9 -7 1 57 1
 7 9 -7 16 66 1
 -7 9 -13 97 114 1
 -7 9 -13 0 93 1
 7 9 -6 44 66 1
 7 9 -6 6 79 1
 -7 9 -12 3007 309 1
 -7 9 -12 3137 264 1
 7 9 -5 3229 254 1
 7 9 -5 2919 236 1
 -7 9 -11 15057 600 1
 7 9 -4 14414 508 1
 7 9 -4 16159 535 1
 7 9 -3 12202 619 1
 -7 9 -10 10908 546 1
 7 9 -3 10639 465 1
 7 9 -3 12793 502 1
 -7 9 -9 13004 551 1
 7 9 -2 12745 501 1
 7 9 -2 14312 518 1
 7 9 -2 14147 656 1
 7 9 -1 5 130 1
 7 9 -1 163 109 1
 7 9 -1 52 107 1
 -7 -9 0 2347 573 1
 7 9 0 2748 282 1
 7 9 0 2519 218 1
 7 9 0 2440 215 1
 7 -9 7 2825 567 1
 -7 9 -7 2635 283 1
 7 -9 6 7969 910 1
 -7 9 -6 8984 453 1
 7 9 1 7218 340 1
 -7 -9 -1 7739 1052 1
 -7 -9 -2 397 314 1
 7 -9 5 699 350 1
 7 -9 4 5376 738 1
 -7 9 -4 4926 656 1
 -7 -9 -3 5041 832 1
 -7 -9 -4 2177 520 1
 -7 9 -3 1890 394 1
 7 -9 3 2287 479 1
 -7 -9 -5 375 245 1
 -7 9 -2 434 264 1
 7 9 6 26198 1486 1
 -7 9 -1 26429 1479 1
 -7 -9 -6 26810 1621 1
 7 9 7 16520 1251 1
 7 9 7 14761 1044 1
 -7 9 0 15942 1121 1
 -7 -9 -7 14381 1148 1
 7 9 8 50674 2226 1
 -7 9 1 46668 2129 1
 7 9 8 45670 1963 1
 -7 -9 -8 45976 2204 1
 7 9 9 33915 1677 1
 -7 9 2 33870 1744 1
 -7 9 3 996 343 1
 -7 -9 -10 381 205 1
 -7 9 4 740 177 1
 -7 9 4 743 331 1
 -7 -9 -11 573 417 1
 -7 9 5 7778 561 1
 -7 9 5 10476 1109 1
 -7 -9 -12 10946 1558 1
 7 9 12 10211 574 1
 -7 9 5 10550 571 1
 7 9 13 33 123 1
 -7 9 6 0 132 1
 -7 9 6 0 140 1
 -7 9 6 0 208 1
 -7 -9 -13 0 294 1
 -7 9 7 96 124 1
 -7 9 7 352 175 1
 7 9 14 277 143 1
 -7 9 8 609 188 1
 -7 9 8 602 184 1
 7 9 15 774 140 1
 7 9 15 924 215 1
 -7 9 9 1195 193 1
 -7 9 9 1140 215 1
 -7 9 9 1198 266 1
 7 9 16 1434 183 1
 7 9 16 1237 192 1
 -7 9 10 634 158 1
 -7 9 10 737 171 1
 7 9 17 686 128 1
 7 9 17 642 176 1
 -7 9 11 91 107 1
 -7 9 11 0 89 1
 7 9 18 125 86 1
 -7 9 12 0 79 1
 7 9 19 0 59 1
 -7 9 13 750 92 1
 7 9 20 502 69 1
 7 9 20 646 97 1
 -8 9 -15 415 87 1
 -8 9 -15 646 87 1
 8 9 -7 469 77 1
 -8 9 -15 578 84 1
 -8 9 -14 335 90 1
 8 9 -6 289 67 1
 8 9 -6 459 92 1
 -8 9 -14 232 100 1
 -8 9 -13 237 131 1
 -8 9 -13 105 99 1
 8 9 -5 146 78 1
 8 9 -5 166 93 1
 -8 9 -12 3113 279 1
 8 9 -4 2805 215 1
 8 9 -4 3198 247 1
 -8 9 -12 3251 299 1
 -8 9 -11 421 149 1
 8 9 -3 510 165 1
 -8 9 -11 554 137 1
 8 9 -3 310 120 1
 8 9 -3 384 116 1
 -8 9 -10 6142 436 1
 8 9 -2 6558 466 1
 -8 9 -10 6188 403 1
 8 9 -2 6462 359 1
 8 9 -2 6860 376 1
 -8 9 -9 3876 333 1
 -8 9 -9 3931 291 1
 8 9 -1 3921 277 1
 8 9 -1 4247 288 1
 8 9 -1 4369 369 1
 -8 9 -8 18869 729 1
 8 9 0 19518 804 1
 8 9 0 18847 602 1
 8 9 0 19149 630 1
 8 -9 7 16296 1324 1
 -8 9 -7 15635 612 1
 8 9 1 14700 515 1
 -8 -9 -1 14827 1579 1
 8 -9 6 16460 1313 1
 8 9 2 15562 504 1
 -8 -9 -2 14889 1491 1
 -8 9 -6 16487 619 1
 8 -9 5 16792 1300 1
 8 9 3 14679 474 1
 -8 -9 -3 15287 1458 1
 -8 -9 -4 3267 663 1
 8 -9 4 3950 612 1
 -8 9 -4 3094 522 1
 -8 -9 -5 25513 1715 1
 -8 9 -3 25519 1439 1
 -8 -9 -6 754 337 1
 -8 9 -2 813 296 1
 -8 -9 -7 2644 577 1
 8 9 7 3344 541 1
 -8 9 -1 2850 540 1
 -8 -9 -8 508 331 1
 8 9 8 511 353 1
 -8 9 0 623 327 1
 8 9 9 8537 831 1
 -8 9 1 8693 880 1
 -8 -9 -9 8776 955 1
 -8 9 2 281 147 1
 -8 9 2 316 287 1
 8 9 10 117 152 1
 8 9 10 443 138 1
 8 9 10 276 123 1
 -8 9 3 217 133 1
 -8 9 3 318 223 1
 -8 -9 -11 331 394 1
 8 9 11 268 106 1
 -8 9 4 1954 273 1
 -8 9 4 2221 544 1
 8 9 12 1479 202 1
 -8 -9 -12 2566 764 1
 -8 9 5 648 174 1
 -8 9 5 296 142 1
 8 9 13 852 178 1
 -8 9 6 3986 408 1
 8 9 14 4890 401 1
 -8 9 6 4391 386 1
 -8 9 7 0 132 1
 -8 9 7 38 142 1
 8 9 15 0 100 1
 8 9 15 0 134 1
 -8 9 8 418 148 1
 -8 9 8 491 184 1
 8 9 16 274 90 1
 8 9 16 452 153 1
 -8 9 9 374 155 1
 -8 9 9 424 147 1
 -8 9 9 460 190 1
 8 9 17 355 129 1
 8 9 17 493 184 1
 -8 9 10 487 109 1
 -8 9 10 538 119 1
 8 9 18 406 98 1
 -8 9 11 1 82 1
 8 9 19 25 59 1
 8 9 19 20 71 1
 -8 9 12 579 90 1
 8 9 20 392 63 1
 8 9 20 504 84 1
 8 9 21 289 52 1
 8 9 21 213 52 1
 9 9 -7 858 71 1
 -9 9 -15 124 61 1
 9 9 -6 224 66 1
 -9 9 -15 262 68 1
 -9 9 -14 59 82 1
 -9 9 -14 163 70 1
 9 9 -5 102 59 1
 9 9 -5 211 83 1
 -9 9 -14 175 78 1
 -9 9 -13 1955 202 1
 9 9 -4 2253 174 1
 9 9 -4 2563 200 1
 -9 9 -13 2464 233 1
 -9 9 -12 1029 191 1
 -9 9 -12 1543 208 1
 9 9 -3 1611 183 1
 9 9 -3 1251 152 1
 -9 9 -11 2840 301 1
 9 9 -2 3166 330 1
 -9 9 -11 2923 270 1
 9 9 -2 2877 231 1
 9 9 -2 3472 267 1
 -9 9 -10 6524 419 1
 9 9 -1 7379 474 1
 -9 9 -10 6610 388 1
 9 9 -1 6484 336 1
 9 9 -1 7537 378 1
 -9 9 -9 2135 281 1
 9 9 0 2565 335 1
 9 9 0 1747 208 1
 9 9 0 2079 245 1
 -9 9 -8 176 147 1
 9 9 1 198 156 1
 9 9 1 90 93 1
 -9 9 -8 50 108 1
 -9 9 -7 266 131 1
 9 9 2 100 100 1
 -9 9 -7 91 85 1
 -9 -9 -3 0 231 1
 -9 9 -6 300 133 1
 9 -9 6 311 200 1
 9 9 3 123 93 1
 -9 9 -6 127 86 1
 -9 -9 -4 2917 705 1
 9 9 4 2939 229 1
 9 -9 5 3071 592 1
 -9 9 -5 2756 237 1
 -9 -9 -5 195 253 1
 -9 9 -4 57 139 1
 9 9 5 63 84 1
 9 -9 4 157 170 1
 -9 9 -4 123 71 1
 9 9 5 103 79 1
 -9 9 -3 6839 755 1
 9 9 6 7218 339 1
 9 9 6 7186 325 1
 -9 -9 -6 6071 900 1
 -9 9 -2 9341 951 1
 9 9 7 9995 421 1
 9 9 7 10187 400 1
 -9 -9 -7 9349 1103 1
 -9 9 -1 39872 936 1
 -9 9 -1 37933 1963 1
 9 9 8 38125 823 1
 9 9 8 39433 792 1
 -9 -9 -8 35274 2093 1
 -9 9 0 107606 1557 1
 9 9 9 106235 3357 1
 -9 9 0 104218 3330 1
 9 9 9 103994 1370 1
 9 9 9 104172 1335 1
 -9 9 1 22394 750 1
 9 9 10 20623 1378 1
 -9 9 1 21217 1525 1
 9 9 10 22443 635 1
 9 9 10 21314 603 1
 -9 -9 -10 21672 1652 1
 -9 9 2 9410 493 1
 -9 9 2 8752 999 1
 -9 -9 -11 8959 1295 1
 9 9 11 8689 402 1
 9 9 11 8143 389 1
 -9 9 3 7056 474 1
 -9 9 3 7354 954 1
 -9 -9 -12 7048 1188 1
 9 9 12 6035 366 1
 -9 9 4 1352 240 1
 -9 9 4 716 180 1
 9 9 13 1269 202 1
 -9 9 5 531 179 1
 -9 9 5 0 139 1
 9 9 14 329 123 1
 9 9 14 225 154 1
 -9 9 6 762 197 1
 -9 9 6 803 206 1
 9 9 15 1094 165 1
 9 9 15 730 157 1
 9 9 15 922 221 1
 -9 9 7 280 129 1
 -9 9 7 246 147 1
 9 9 16 348 112 1
 9 9 16 374 128 1
 -9 9 8 446 130 1
 -9 9 8 325 128 1
 -9 9 8 231 150 1
 9 9 17 408 123 1
 9 9 17 267 115 1
 -9 9 9 4 105 1
 9 9 18 23 76 1
 9 9 18 49 79 1
 -9 9 10 313 106 1
 9 9 19 234 82 1
 9 9 19 207 89 1
 -9 9 11 57 63 1
 9 9 20 34 44 1
 9 9 20 1 53 1
 9 9 21 22 33 1
 9 9 21 154 43 1
 10 9 -6 476 61 1
 10 9 -5 3 53 1
 -10 9 -15 3 60 1
 -10 9 -15 52 54 1
 -10 9 -14 36 77 1
 10 9 -4 186 78 1
 -10 9 -14 142 79 1
 -10 9 -13 605 132 1
 -10 9 -13 765 139 1
 10 9 -3 885 108 1
 10 9 -3 1108 139 1
 -10 9 -13 859 150 1
 -10 9 -12 403 140 1
 -10 9 -12 180 94 1
 10 9 -2 552 134 1
 10 9 -2 520 112 1
 -10 9 -12 477 136 1
 -10 9 -11 7876 428 1
 10 9 -1 8555 502 1
 -10 9 -11 7896 414 1
 10 9 -1 8628 368 1
 -10 9 -11 8283 437 1
 10 9 0 3125 333 1
 10 9 0 2902 233 1
 10 9 0 3086 259 1
 -10 9 -10 2814 269 1
 -10 9 -10 2946 272 1
 -10 9 -9 4133 348 1
 10 9 1 4656 418 1
 10 9 1 4020 300 1
 10 9 1 4229 331 1
 -10 9 -9 4298 340 1
 -10 9 -8 47 98 1
 10 9 2 177 123 1
 10 9 2 202 100 1
 -10 9 -8 47 106 1
 10 9 3 3479 249 1
 -10 9 -7 3304 245 1
 -10 9 -6 176 95 1
 10 9 4 68 101 1
 -10 -9 -5 2310 684 1
 -10 -9 -5 2019 216 1
 10 9 5 2159 210 1
 10 -9 5 2464 559 1
 -10 9 -5 2315 226 1
 -10 9 -4 11008 1040 1
 10 -9 4 12372 1156 1
 10 9 6 11166 465 1
 10 9 6 11383 428 1
 -10 9 -4 11402 448 1
 -10 -9 -6 11143 1301 1
 -10 9 -3 8821 970 1
 10 9 7 10037 440 1
 -10 9 -3 10795 450 1
 10 9 7 9898 416 1
 -10 -9 -7 8779 1203 1
 -10 9 -2 48846 1068 1
 -10 9 -2 46523 2179 1
 10 9 8 49232 927 1
 -10 9 -2 51562 923 1
 10 9 8 48003 882 1
 -10 -9 -8 47618 2533 1
 -10 9 -1 22371 717 1
 -10 9 -1 19289 1460 1
 10 9 9 21764 637 1
 -10 9 -1 24217 649 1
 10 9 9 21882 604 1
 -10 -9 -9 20031 1650 1
 -10 -9 -10 180 208 1
 -10 9 0 724 205 1
 10 9 10 251 312 1
 -10 9 0 252 346 1
 10 9 10 424 142 1
 -10 9 0 645 157 1
 10 9 10 393 143 1
 -10 9 1 3479 293 1
 10 9 11 2904 237 1
 -10 9 1 3767 287 1
 10 9 11 3176 248 1
 -10 9 2 1197 218 1
 10 9 12 1187 188 1
 -10 9 2 1197 228 1
 10 9 12 974 170 1
 -10 9 3 11507 637 1
 10 9 13 10772 500 1
 10 9 13 11512 515 1
 -10 9 3 12646 631 1
 10 9 14 6380 370 1
 -10 9 4 6412 455 1
 10 9 15 2729 240 1
 -10 9 5 2268 316 1
 10 9 15 2693 256 1
 -10 9 5 2950 316 1
 -10 9 6 1 108 1
 -10 9 6 282 151 1
 10 9 16 1 96 1
 10 9 16 29 102 1
 -10 9 7 1511 192 1
 -10 9 7 1366 236 1
 10 9 17 1686 170 1
 10 9 17 1579 177 1
 -10 9 8 3299 351 1
 10 9 18 3320 232 1
 10 9 18 4266 282 1
 -10 9 8 4237 303 1
 10 9 19 4989 262 1
 -10 9 9 5316 289 1
 -10 9 10 1203 130 1
 10 9 20 1122 109 1
 10 9 20 1258 128 1
 10 9 21 279 52 1
 -11 9 -15 547 76 1
 11 9 -4 450 73 1
 -11 9 -15 439 76 1
 11 9 -3 73 77 1
 -11 9 -14 62 67 1
 -11 9 -14 36 61 1
 11 9 -2 3003 223 1
 -11 9 -13 3213 245 1
 -11 9 -12 1110 162 1
 11 9 -1 1168 195 1
 11 9 -1 1195 166 1
 11 9 -1 1012 124 1
 -11 9 -12 1268 182 1
 -11 9 -11 2092 225 1
 11 9 0 2662 295 1
 11 9 0 2814 215 1
 11 9 0 3165 254 1
 -11 9 -11 2816 263 1
 11 9 1 1641 235 1
 -11 9 -10 1528 195 1
 11 9 1 1571 182 1
 11 9 1 1567 163 1
 -11 9 -10 1695 189 1
 11 9 2 7185 494 1
 11 9 2 8351 384 1
 -11 9 -9 7371 432 1
 11 9 3 1098 205 1
 11 9 3 1132 153 1
 -11 9 -8 1389 196 1
 11 9 4 253 92 1
 -11 9 -7 288 107 1
 -11 -9 -5 95 105 1
 -11 9 -6 151 111 1
 11 9 5 168 103 1
 -11 -9 -6 11517 497 1
 11 9 6 11390 428 1
 -11 9 -5 12082 474 1
 11 9 7 260 130 1
 -11 9 -4 185 101 1
 11 9 7 147 96 1
 11 9 8 3566 259 1
 -11 9 -3 3597 245 1
 11 9 8 3570 240 1
 -11 9 -2 592 168 1
 11 9 9 595 157 1
 -11 9 -2 874 164 1
 11 9 9 714 151 1
 -11 9 -1 8193 404 1
 11 9 10 8068 358 1
 -11 9 -1 8682 384 1
 11 9 10 7693 335 1
 -11 9 0 1238 173 1
 11 9 11 1155 143 1
 -11 9 0 1080 153 1
 11 9 11 1132 146 1
 -11 9 1 566 174 1
 11 9 12 560 136 1
 -11 9 1 667 190 1
 11 9 12 556 136 1
 -11 9 2 19 113 1
 11 9 13 5 98 1
 -11 9 2 36 138 1
 11 9 13 52 97 1
 11 9 14 4828 326 1
 -11 9 3 4681 427 1
 11 9 14 4419 309 1
 -11 9 3 5151 395 1
 -11 9 4 5684 464 1
 11 9 15 6679 359 1
 11 9 15 6713 383 1
 -11 9 4 5779 478 1
 11 9 15 5691 356 1
 -11 9 4 6316 435 1
 -11 9 5 3247 335 1
 11 9 16 3498 248 1
 11 9 16 3480 256 1
 11 9 16 3577 268 1
 -11 9 5 2963 274 1
 -11 9 6 981 165 1
 -11 9 6 587 178 1
 11 9 17 896 140 1
 11 9 17 982 154 1
 11 9 17 929 149 1
 -11 9 7 143 101 1
 -11 9 7 132 107 1
 11 9 18 46 69 1
 11 9 18 165 94 1
 11 9 18 210 90 1
 -11 9 8 145 80 1
 11 9 19 66 58 1
 11 9 19 250 87 1
 11 9 19 134 77 1
 -11 9 9 0 71 1
 11 9 20 55 52 1
 11 9 20 32 54 1
 11 9 21 0 34 1
 12 9 -3 425 70 1
 -12 9 -15 496 80 1
 12 9 -2 156 62 1
 -12 9 -14 193 83 1
 12 9 -1 722 118 1
 -12 9 -13 621 125 1
 12 9 0 11380 528 1
 12 9 0 11576 427 1
 -12 9 -12 10671 456 1
 12 9 1 15086 629 1
 12 9 1 15672 514 1
 -12 9 -11 14531 531 1
 12 9 2 4493 370 1
 12 9 2 4348 282 1
 -12 9 -10 4459 316 1
 12 9 3 237 165 1
 12 9 3 18 79 1
 -12 9 -9 128 116 1
 -12 -9 -4 1345 167 1
 12 9 4 1253 209 1
 12 9 4 1567 154 1
 -12 9 -8 1466 176 1
 -12 -9 -5 278 97 1
 12 9 5 63 86 1
 -12 9 -7 25 92 1
 -12 -9 -6 6181 370 1
 12 9 6 6585 324 1
 -12 9 -6 6770 370 1
 -12 -9 -7 14228 556 1
 12 9 7 14236 489 1
 -12 9 -5 15231 547 1
 12 9 8 26779 714 1
 -12 9 -4 28317 721 1
 12 9 8 26551 634 1
 -12 9 -3 28275 848 1
 12 9 9 28423 741 1
 -12 9 -3 29233 765 1
 12 9 9 27339 673 1
 -12 9 -2 1165 201 1
 12 9 10 1491 195 1
 -12 9 -2 1386 191 1
 12 9 10 1128 165 1
 -12 9 -1 893 188 1
 12 9 11 763 140 1
 -12 9 -1 793 164 1
 12 9 11 697 131 1
 12 9 12 119 90 1
 -12 9 0 55 136 1
 -12 9 0 212 117 1
 12 9 12 148 101 1
 -12 9 1 416 167 1
 12 9 13 489 145 1
 -12 9 1 259 145 1
 12 9 13 356 133 1
 12 9 14 2956 242 1
 -12 9 2 2624 313 1
 12 9 14 2721 228 1
 -12 9 2 3040 290 1
 12 9 15 2506 222 1
 -12 9 3 2066 290 1
 12 9 15 2372 235 1
 -12 9 3 2183 275 1
 12 9 15 2228 218 1
 -12 9 3 1938 256 1
 -12 9 4 2382 298 1
 12 9 16 2736 221 1
 12 9 16 3458 264 1
 -12 9 4 2321 290 1
 12 9 16 2965 241 1
 -12 9 4 2682 264 1
 -12 9 5 40 108 1
 12 9 17 182 85 1
 12 9 17 141 83 1
 12 9 17 154 82 1
 -12 9 6 351 119 1
 -12 9 6 0 96 1
 12 9 18 215 88 1
 12 9 18 316 92 1
 12 9 18 301 89 1
 12 9 19 2584 172 1
 12 9 19 2716 178 1
 -12 9 7 3135 224 1
 12 9 20 1564 112 1
 12 9 20 1695 121 1
 -12 9 8 1686 139 1
 13 9 -2 581 71 1
 -13 9 -15 513 73 1
 13 9 -1 9121 295 1
 -13 9 -14 8741 325 1
 13 9 0 4132 224 1
 -13 9 -13 3846 239 1
 13 9 1 5785 365 1
 13 9 1 5850 294 1
 -13 9 -12 5074 306 1
 13 9 2 0 108 1
 13 9 2 0 110 1
 -13 9 -11 99 88 1
 13 9 3 0 109 1
 -13 9 -10 0 102 1
 -13 -9 -4 104 100 1
 13 9 4 123 124 1
 -13 9 -9 3 97 1
 -13 -9 -5 123 104 1
 13 9 5 285 135 1
 -13 9 -8 284 107 1
 -13 -9 -6 823 159 1
 -13 9 -7 1110 167 1
 -13 -9 -7 72 102 1
 -13 9 -6 270 117 1
 13 9 7 234 93 1
 -13 9 -5 775 172 1
 -13 -9 -8 1043 159 1
 -13 9 -5 898 150 1
 13 9 8 1163 141 1
 -13 9 -4 17269 660 1
 -13 -9 -9 17660 625 1
 13 9 9 18864 595 1
 -13 9 -4 18964 621 1
 13 9 9 18503 534 1
 -13 9 -3 11846 527 1
 13 9 10 12106 466 1
 -13 9 -3 12432 503 1
 13 9 10 11615 413 1
 -13 9 -2 7237 441 1
 13 9 11 7586 393 1
 -13 9 -2 7786 441 1
 13 9 11 7648 353 1
 -13 9 -1 1960 217 1
 13 9 12 1991 192 1
 -13 9 -1 1974 221 1
 13 9 12 1889 171 1
 -13 9 0 1100 168 1
 13 9 13 1329 165 1
 -13 9 0 1136 199 1
 13 9 13 1372 156 1
 -13 9 1 637 174 1
 13 9 14 766 135 1
 13 9 14 670 142 1
 -13 9 1 857 184 1
 13 9 14 523 118 1
 13 9 15 2558 209 1
 13 9 15 2711 226 1
 -13 9 2 2279 302 1
 13 9 15 2457 210 1
 -13 9 2 2040 233 1
 -13 9 3 352 109 1
 -13 9 3 156 109 1
 13 9 16 426 102 1
 13 9 16 413 102 1
 -13 9 3 167 134 1
 13 9 16 335 107 1
 -13 9 4 190 106 1
 13 9 17 209 84 1
 13 9 17 397 93 1
 13 9 17 371 103 1
 -13 9 5 511 124 1
 -13 9 5 310 107 1
 13 9 18 337 87 1
 13 9 18 446 93 1
 13 9 18 508 99 1
 -13 9 6 28 70 1
 13 9 19 117 59 1
 13 9 19 114 57 1
 13 9 19 66 57 1
 -13 9 7 111 65 1
 13 9 20 68 43 1
 14 9 -1 269 49 1
 -14 9 -15 167 41 1
 14 9 0 577 80 1
 -14 9 -14 551 84 1
 14 9 1 1141 121 1
 -14 9 -13 1154 137 1
 14 9 2 9184 432 1
 14 9 2 9377 351 1
 -14 9 -12 8929 368 1
 14 9 3 3300 222 1
 -14 9 -11 3341 248 1
 14 9 3 3328 285 1
 -14 -9 -4 2636 237 1
 14 9 4 2526 271 1
 -14 9 -10 2711 239 1
 -14 -9 -5 4374 310 1
 14 9 5 4439 359 1
 -14 9 -9 4571 295 1
 -14 -9 -6 9110 414 1
 14 9 6 8785 492 1
 -14 9 -8 9728 416 1
 -14 -9 -7 19490 630 1
 -14 9 -7 20375 623 1
 -14 9 -6 9371 479 1
 -14 -9 -8 9500 455 1
 -14 9 -6 10365 441 1
 -14 9 -5 10706 499 1
 -14 -9 -9 11440 475 1
 -14 9 -5 11888 462 1
 -14 9 -4 388 139 1
 -14 -9 -10 508 141 1
 -14 9 -4 219 118 1
 -14 9 -3 570 144 1
 14 9 11 611 125 1
 -14 9 -3 421 126 1
 14 9 11 517 93 1
 -14 9 -2 139 105 1
 14 9 12 82 78 1
 -14 9 -2 116 112 1
 14 9 12 156 72 1
 -14 9 -1 1343 202 1
 14 9 13 1458 172 1
 -14 9 -1 1016 209 1
 14 9 13 1464 158 1
 14 9 14 2826 215 1
 -14 9 0 2794 300 1
 14 9 14 2867 200 1
 -14 9 0 2390 236 1
 -14 9 1 1001 166 1
 14 9 15 1108 145 1
 14 9 15 1690 172 1
 -14 9 1 1261 228 1
 14 9 15 1443 149 1
 -14 9 2 268 102 1
 14 9 16 223 93 1
 14 9 16 194 84 1
 -14 9 2 98 115 1
 14 9 16 318 98 1
 -14 9 3 1 86 1
 14 9 17 137 76 1
 14 9 17 65 66 1
 14 9 17 80 62 1
 -14 9 4 14 72 1
 14 9 18 30 60 1
 14 9 18 139 64 1
 14 9 18 93 58 1
 -14 9 5 2 59 1
 14 9 19 66 44 1
 14 9 19 95 47 1
 -14 9 6 22 42 1
 -15 9 -14 274 70 1
 15 9 1 101 40 1
 -15 9 -14 200 53 1
 15 9 2 1 53 1
 -15 9 -13 61 62 1
 15 9 3 219 71 1
 -15 9 -12 135 69 1
 15 9 4 1325 171 1
 15 9 4 1308 149 1
 -15 9 -11 1190 153 1
 -15 -9 -5 817 137 1
 15 9 5 926 168 1
 -15 9 -10 689 123 1
 -15 -9 -6 215 105 1
 15 9 6 14 104 1
 -15 9 -9 1 79 1
 -15 9 -8 3261 278 1
 -15 -9 -7 3570 260 1
 15 9 7 3556 300 1
 -15 9 -8 3585 249 1
 -15 9 -7 3957 290 1
 -15 -9 -8 4334 286 1
 15 9 8 4009 332 1
 -15 9 -7 4647 292 1
 -15 9 -6 3543 295 1
 -15 -9 -9 3575 281 1
 -15 9 -6 4121 291 1
 -15 9 -5 121 108 1
 -15 -9 -10 149 95 1
 -15 9 -5 275 118 1
 -15 9 -4 1041 175 1
 -15 -9 -11 1087 177 1
 -15 9 -4 1363 193 1
 -15 9 -3 2861 254 1
 -15 -9 -12 2671 238 1
 -15 9 -3 2694 245 1
 -15 9 -2 1706 205 1
 15 9 13 1904 176 1
 -15 9 -2 1751 225 1
 -15 9 -1 587 129 1
 15 9 14 681 116 1
 -15 9 -1 544 165 1
 -15 9 0 601 132 1
 15 9 15 494 100 1
 -15 9 0 556 134 1
 -15 9 1 655 111 1
 15 9 16 818 111 1
 -15 9 1 693 142 1
 -15 9 2 541 106 1
 15 9 17 692 96 1
 -15 9 3 1462 129 1
 -15 9 4 2088 131 1
 -16 9 -13 614 92 1
 16 9 3 810 84 1
 -16 9 -13 861 96 1
 -16 9 -12 432 104 1
 16 9 4 398 78 1
 -16 9 -12 262 70 1
 -16 9 -11 2143 204 1
 16 9 5 2188 176 1
 16 9 5 1915 153 1
 -16 9 -11 2319 185 1
 16 9 6 4275 269 1
 -16 9 -10 3938 265 1
 -16 -9 -6 3970 245 1
 -16 9 -10 4400 260 1
 -16 9 -9 1781 203 1
 -16 -9 -7 1772 183 1
 16 9 7 1730 187 1
 -16 9 -9 2016 185 1
 -16 9 -8 4670 298 1
 -16 -9 -8 4804 289 1
 16 9 8 4842 302 1
 -16 9 -8 4737 281 1
 -16 9 -7 142 87 1
 -16 -9 -9 113 82 1
 16 9 9 78 88 1
 -16 9 -7 318 98 1
 16 9 10 790 135 1
 -16 9 -6 1087 156 1
 -16 -9 -10 1241 163 1
 -16 9 -6 1086 165 1
 -16 -9 -11 39 81 1
 -16 9 -5 1 87 1
 -16 9 -5 83 87 1
 -16 9 -4 1803 192 1
 -16 -9 -12 1648 187 1
 -16 9 -4 1627 204 1
 -16 9 -3 4898 293 1
 -16 -9 -13 5413 306 1
 -16 9 -3 4908 327 1
 -16 9 -2 1187 143 1
 -16 -9 -14 1463 173 1
 -16 9 -2 1175 183 1
 -16 -9 -15 713 127 1
 -16 9 -1 630 150 1
 -16 -9 -16 990 130 1
 -16 9 0 699 138 1
 -16 -9 -17 77 65 1
 -16 -9 -18 1086 120 1
 -17 9 -12 1501 128 1
 17 9 5 1497 104 1
 -17 9 -12 1595 130 1
 -17 9 -11 449 97 1
 17 9 6 481 78 1
 -17 9 -11 520 100 1
 -17 9 -10 144 80 1
 -17 -9 -7 222 82 1
 17 9 7 197 71 1
 -17 9 -10 169 84 1
 -17 9 -9 1572 156 1
 -17 -9 -8 1512 148 1
 17 9 8 1238 130 1
 -17 9 -9 1451 149 1
 -17 9 -8 4528 258 1
 -17 -9 -9 4667 258 1
 17 9 9 3978 226 1
 -17 9 -8 4591 259 1
 -17 9 -7 1641 165 1
 -17 -9 -10 1777 171 1
 17 9 10 1489 150 1
 -17 9 -7 1428 168 1
 -17 9 -6 483 105 1
 -17 -9 -11 514 105 1
 -17 9 -6 596 112 1
 -17 9 -5 43 76 1
 -17 -9 -12 18 77 1
 -17 9 -5 17 85 1
 -17 9 -4 82 74 1
 -17 -9 -13 147 80 1
 -17 9 -4 94 92 1
 -17 -9 -14 149 86 1
 -17 9 -3 28 74 1
 -17 -9 -15 989 127 1
 -17 9 -2 886 138 1
 -17 -9 -16 1238 137 1
 -17 9 -1 843 129 1
 -17 -9 -17 235 69 1
 18 9 8 724 74 1
 -18 9 -10 860 104 1
 -18 9 -9 1465 128 1
 -18 -9 -9 1512 128 1
 18 9 9 1458 106 1
 -18 9 -9 1690 158 1
 -18 9 -8 333 77 1
 -18 -9 -10 291 73 1
 -18 9 -8 224 74 1
 -18 9 -7 634 90 1
 -18 -9 -11 643 94 1
 -18 9 -7 450 101 1
 -18 9 -6 138 82 1
 -18 -9 -12 200 68 1
 -18 -9 -13 2202 155 1
 -18 9 -5 1622 161 1
 -18 -9 -14 8421 300 1
 -18 9 -4 6414 305 1
 -18 -9 -15 6114 252 1
 0 10 -12 70 54 1
 0 10 -11 1119 116 1
 0 10 -11 1702 141 1
 0 10 -10 623 115 1
 0 10 -10 1023 152 1
 0 10 -9 319 136 1
 0 10 -9 654 143 1
 0 10 -9 591 119 1
 0 10 -8 1919 223 1
 0 10 -8 2115 197 1
 0 10 -8 1964 182 1
 0 10 -7 1274 225 1
 0 10 -7 985 178 1
 0 10 -7 1033 171 1
 0 10 -6 16831 648 1
 0 10 -6 16881 589 1
 0 10 -6 18046 566 1
 0 10 -5 4494 354 1
 0 -10 5 4290 689 1
 0 10 -5 4571 333 1
 0 10 -5 4199 303 1
 0 -10 4 30025 1545 1
 0 10 -4 30939 671 1
 0 -10 3 84186 2796 1
 0 10 -3 91395 3104 1
 0 10 -2 42950 1961 1
 0 -10 2 41364 1656 1
 0 10 -1 30969 1769 1
 0 -10 1 30550 1400 1
 0 10 0 103723 3149 1
 0 -10 0 108444 2444 1
 0 10 1 27445 1516 1
 0 10 1 29352 1517 1
 0 -10 -1 29320 1155 1
 0 10 2 35152 1883 1
 0 10 2 38333 1904 1
 0 10 3 8049 791 1
 0 10 3 7980 791 1
 0 10 4 7914 659 1
 0 10 4 7738 640 1
 0 10 4 7446 663 1
 0 10 5 4667 408 1
 0 10 5 4196 362 1
 0 10 6 7104 873 1
 0 10 6 7831 971 1
 0 10 7 16719 1277 1
 0 10 8 354 259 1
 0 10 9 475 234 1
 0 10 10 2198 229 1
 0 10 10 2372 286 1
 0 10 11 19547 808 1
 0 10 11 17393 673 1
 0 10 12 5188 425 1
 0 10 12 5171 365 1
 0 10 13 153 118 1
 0 10 13 318 162 1
 0 10 14 7379 500 1
 0 10 15 9118 504 1
 0 10 16 4804 322 1
 0 10 17 3052 242 1
 -1 10 -13 879 81 1
 1 10 -12 758 75 1
 -1 10 -12 29 65 1
 1 10 -11 87 64 1
 -1 10 -12 1 53 1
 -1 10 -11 188 86 1
 -1 10 -11 278 98 1
 1 10 -10 324 93 1
 1 10 -9 1363 162 1
 -1 10 -10 1588 186 1
 -1 10 -10 2030 200 1
 1 10 -9 1806 195 1
 -1 10 -10 2029 188 1
 1 10 -9 1835 174 1
 1 10 -8 3075 249 1
 -1 10 -9 3931 300 1
 -1 10 -9 3150 254 1
 1 10 -8 3607 255 1
 -1 10 -9 3341 233 1
 1 10 -8 3500 247 1
 1 10 -7 1 103 1
 -1 10 -8 47 107 1
 -1 10 -8 105 118 1
 1 10 -7 150 103 1
 -1 10 -8 122 89 1
 1 10 -7 1 107 1
 1 10 -6 1849 234 1
 -1 10 -7 1545 235 1
 -1 10 -7 1740 204 1
 1 10 -6 1734 211 1
 -1 10 -7 1697 221 1
 1 10 -6 1626 201 1
 1 10 -5 1098 198 1
 -1 10 -6 825 187 1
 -1 10 -6 996 173 1
 1 10 -5 838 176 1
 -1 10 -6 889 151 1
 1 10 -5 905 172 1
 1 -10 6 684 382 1
 1 10 -4 76 106 1
 -1 10 -5 66 117 1
 -1 10 -5 6 98 1
 1 10 -4 12 93 1
 -1 10 -5 23 82 1
 1 10 -4 16 97 1
 1 -10 5 6 216 1
 1 10 -3 216 201 1
 1 -10 4 4 203 1
 -1 10 -3 863 341 1
 1 10 -2 971 377 1
 1 -10 3 783 312 1
 -1 10 -2 717 301 1
 1 10 -1 507 269 1
 1 -10 2 800 206 1
 -1 10 -1 21864 1400 1
 1 10 0 20701 1355 1
 1 -10 1 20866 1081 1
 -1 -10 0 20429 1143 1
 -1 -10 -1 1226 358 1
 -1 10 0 1224 477 1
 1 10 1 1198 470 1
 -1 10 0 1034 377 1
 1 -10 0 1147 318 1
 -1 10 1 18888 1343 1
 1 10 2 19545 1366 1
 1 10 2 20058 1352 1
 -1 10 1 20048 1324 1
 1 -10 -1 20129 1042 1
 -1 10 2 2745 409 1
 1 10 3 2440 417 1
 1 -10 -2 3251 332 1
 1 10 3 3095 420 1
 -1 10 2 2363 363 1
 -1 10 2 2450 367 1
 -1 10 3 827 263 1
 1 10 4 1082 288 1
 -1 10 3 703 236 1
 1 10 4 705 235 1
 -1 10 3 769 232 1
 -1 10 4 29404 1426 1
 1 10 5 30410 1482 1
 1 10 5 29306 1492 1
 -1 10 4 32143 1563 1
 -1 10 4 32848 1540 1
 -1 10 5 26929 1492 1
 1 10 6 26277 1485 1
 -1 10 5 30156 1654 1
 1 10 7 16208 1057 1
 1 10 7 16992 1184 1
 -1 10 6 17610 1178 1
 1 10 8 44718 1730 1
 -1 10 7 48225 2022 1
 -1 -10 -9 2402 690 1
 -1 10 8 2916 556 1
 -1 10 9 2859 550 1
 -1 -10 -10 2992 839 1
 1 10 10 3069 331 1
 -1 10 9 2815 317 1
 1 10 10 2878 275 1
 -1 10 9 2593 264 1
 -1 -10 -11 6538 1137 1
 1 10 11 8179 523 1
 -1 10 10 8306 534 1
 1 10 11 7995 433 1
 -1 10 10 7752 417 1
 1 10 12 91 109 1
 -1 10 11 130 120 1
 1 10 12 93 133 1
 -1 10 11 46 133 1
 1 10 13 2944 346 1
 -1 10 12 2778 332 1
 -1 10 12 2781 271 1
 -1 10 13 451 135 1
 1 10 14 517 158 1
 -1 10 13 320 135 1
 1 10 15 357 147 1
 -1 10 14 155 130 1
 1 10 16 95 101 1
 -1 10 15 56 104 1
 -1 10 16 106 104 1
 1 10 17 89 90 1
 1 10 18 125 63 1
 -1 10 17 240 75 1
 -2 10 -13 301 65 1
 -2 10 -13 422 71 1
 2 10 -11 552 77 1
 -2 10 -12 729 118 1
 -2 10 -12 749 111 1
 2 10 -10 809 110 1
 -2 10 -11 571 125 1
 -2 10 -11 594 117 1
 2 10 -9 632 109 1
 2 10 -9 673 129 1
 -2 10 -10 342 120 1
 -2 10 -10 199 99 1
 2 10 -8 75 96 1
 2 10 -8 295 102 1
 2 10 -7 2 126 1
 -2 10 -9 227 128 1
 -2 10 -9 36 95 1
 -2 10 -9 2 96 1
 2 10 -7 2 114 1
 2 10 -7 141 100 1
 2 10 -6 490 129 1
 -2 10 -8 494 145 1
 -2 10 -8 332 117 1
 2 10 -6 453 129 1
 -2 10 -8 443 111 1
 2 10 -6 607 140 1
 2 10 -5 12284 525 1
 -2 10 -7 12235 509 1
 2 10 -5 11906 469 1
 -2 10 -7 11673 466 1
 2 10 -5 12320 491 1
 2 10 -4 6683 400 1
 -2 10 -6 5574 404 1
 2 10 -4 6058 413 1
 2 -10 6 5402 804 1
 -2 10 -6 6510 383 1
 2 10 -4 6131 358 1
 -2 10 -6 6289 351 1
 2 10 -4 5853 352 1
 2 10 -3 5159 311 1
 -2 10 -5 4671 335 1
 2 10 -3 4774 281 1
 -2 10 -5 4435 252 1
 2 -10 5 4559 667 1
 -2 10 -4 54784 2211 1
 2 10 -2 56635 2420 1
 2 -10 4 52212 2239 1
 -2 10 -3 9921 957 1
 2 10 -1 9632 993 1
 2 -10 3 9551 878 1
 -2 -10 1 8549 952 1
 -2 10 -2 214 191 1
 2 10 0 411 287 1
 -2 10 -2 101 153 1
 2 -10 2 359 208 1
 -2 -10 0 321 246 1
 -2 10 -1 3573 703 1
 2 10 1 3764 712 1
 -2 10 -1 4117 697 1
 2 -10 1 3836 579 1
 -2 -10 -1 3117 577 1
 -2 -10 -2 621 298 1
 -2 10 0 279 346 1
 2 10 2 381 376 1
 -2 10 0 319 320 1
 2 -10 0 486 276 1
 -2 10 0 406 320 1
 -2 10 1 5643 713 1
 2 10 3 5180 686 1
 2 10 3 5209 662 1
 2 -10 -1 5550 552 1
 -2 10 1 5599 686 1
 -2 10 1 5376 633 1
 -2 10 2 11630 914 1
 2 10 4 11413 896 1
 2 10 4 10905 886 1
 -2 10 2 11873 895 1
 -2 10 2 11617 856 1
 -2 10 3 14870 1188 1
 2 10 5 14748 1203 1
 2 10 5 14049 1197 1
 -2 10 3 16318 1224 1
 2 10 6 10872 863 1
 2 10 6 10538 902 1
 -2 10 4 12021 933 1
 2 10 7 2201 402 1
 -2 10 5 2248 440 1
 -2 -10 -7 1901 452 1
 2 10 8 47970 1889 1
 -2 -10 -8 53622 2795 1
 -2 10 6 56615 2259 1
 2 10 9 10587 813 1
 -2 -10 -9 9642 1206 1
 -2 10 7 11575 999 1
 -2 -10 -10 9602 1370 1
 -2 10 8 10983 1059 1
 2 10 11 2469 286 1
 -2 -10 -11 2583 725 1
 -2 10 9 2544 319 1
 -2 10 9 2510 261 1
 -2 10 10 1 142 1
 2 10 12 255 176 1
 -2 10 10 97 140 1
 -2 -10 -12 500 397 1
 2 10 13 8203 525 1
 -2 10 11 7409 526 1
 -2 10 11 6643 425 1
 -2 10 12 1277 196 1
 2 10 14 971 217 1
 -2 10 12 1171 239 1
 2 10 15 2591 304 1
 -2 10 13 2950 316 1
 -2 10 13 3431 282 1
 2 10 16 2361 265 1
 -2 10 14 2252 268 1
 -2 10 14 2444 211 1
 -2 10 15 1744 215 1
 2 10 17 1801 220 1
 2 10 18 103 76 1
 -2 10 16 275 89 1
 2 10 19 2 45 1
 3 10 -11 1479 95 1
 -3 10 -13 435 87 1
 -3 10 -13 465 83 1
 3 10 -10 465 92 1
 -3 10 -12 142 90 1
 -3 10 -12 50 72 1
 3 10 -9 60 65 1
 3 10 -9 92 77 1
 -3 10 -11 583 129 1
 -3 10 -11 905 139 1
 3 10 -8 874 133 1
 3 10 -8 754 119 1
 -3 10 -10 3165 299 1
 -3 10 -10 3088 260 1
 3 10 -7 3039 238 1
 3 10 -7 3000 231 1
 -3 10 -9 256 135 1
 -3 10 -9 33 99 1
 -3 10 -9 48 91 1
 3 10 -6 159 104 1
 3 10 -6 1 98 1
 -3 10 -8 532 142 1
 -3 10 -8 549 134 1
 3 10 -5 622 144 1
 3 10 -5 570 138 1
 3 10 -4 4433 351 1
 -3 10 -7 4400 332 1
 -3 10 -7 3966 275 1
 3 10 -4 3992 285 1
 3 10 -4 3919 287 1
 -3 10 -6 2337 271 1
 3 10 -3 2011 248 1
 -3 10 -6 1837 197 1
 3 10 -3 1792 210 1
 3 10 -3 1791 210 1
 3 -10 6 1766 513 1
 -3 -10 3 1063 444 1
 3 10 -2 4212 743 1
 -3 10 -5 4215 358 1
 -3 -10 2 4047 822 1
 3 10 -2 4387 309 1
 3 -10 5 4497 746 1
 -3 10 -4 3113 606 1
 3 10 -1 2668 555 1
 3 -10 4 2655 530 1
 -3 -10 1 2681 658 1
 3 10 0 6309 812 1
 -3 10 -3 6883 761 1
 3 -10 3 6639 712 1
 -3 -10 0 6797 808 1
 -3 10 -2 8541 904 1
 3 10 1 8438 897 1
 -3 10 -2 9278 854 1
 3 -10 2 9277 784 1
 -3 -10 -1 8240 826 1
 -3 10 -1 7495 776 1
 -3 10 -1 7582 871 1
 3 10 2 7408 851 1
 -3 10 -1 8070 828 1
 3 -10 1 8003 735 1
 -3 -10 -2 6973 733 1
 -3 10 0 47207 2144 1
 3 10 3 46417 2146 1
 3 -10 0 48493 1800 1
 -3 10 0 49425 2035 1
 -3 -10 -3 45778 1771 1
 -3 10 0 45113 1916 1
 3 10 4 6612 783 1
 3 10 4 7037 782 1
 -3 10 1 6776 732 1
 -3 10 1 6540 701 1
 3 10 5 3144 599 1
 3 10 5 3322 618 1
 -3 10 2 3206 593 1
 3 10 6 23819 1295 1
 -3 -10 -6 22208 1364 1
 3 10 6 21752 1250 1
 -3 10 3 25211 1313 1
 3 10 7 62840 2287 1
 -3 -10 -7 67205 2854 1
 3 10 7 64559 2433 1
 -3 10 4 70832 2505 1
 3 10 8 47822 1848 1
 -3 -10 -8 49893 2571 1
 -3 10 5 53676 2156 1
 3 10 9 102788 2696 1
 -3 -10 -9 105105 4083 1
 -3 10 6 111397 3210 1
 -3 -10 -10 10720 1418 1
 -3 10 7 12074 1104 1
 3 10 11 191 175 1
 -3 10 8 316 139 1
 -3 10 8 3 150 1
 -3 10 8 241 162 1
 -3 -10 -11 3 366 1
 3 10 12 1747 229 1
 -3 10 9 1592 215 1
 -3 10 9 1889 285 1
 -3 -10 -12 1665 651 1
 3 10 13 7527 518 1
 -3 10 10 6850 512 1
 -3 10 10 5951 420 1
 3 10 14 898 218 1
 -3 10 11 932 194 1
 -3 10 11 811 202 1
 3 10 15 716 186 1
 -3 10 12 880 168 1
 -3 10 12 595 184 1
 3 10 16 511 184 1
 -3 10 13 154 98 1
 -3 10 13 170 131 1
 -3 10 14 237 121 1
 3 10 17 264 141 1
 -3 10 14 379 108 1
 -3 10 15 90 78 1
 3 10 18 197 92 1
 -3 10 16 450 77 1
 -4 10 -14 823 83 1
 4 10 -10 765 83 1
 -4 10 -13 853 122 1
 -4 10 -13 858 112 1
 4 10 -9 931 106 1
 -4 10 -12 384 119 1
 -4 10 -12 479 111 1
 4 10 -8 351 92 1
 4 10 -8 436 100 1
 -4 10 -11 1351 202 1
 -4 10 -11 1168 174 1
 4 10 -7 1281 159 1
 4 10 -7 987 143 1
 -4 10 -10 622 164 1
 -4 10 -10 360 130 1
 4 10 -6 445 120 1
 4 10 -6 469 127 1
 -4 10 -9 2559 301 1
 -4 10 -9 2178 242 1
 -4 10 -9 1878 192 1
 4 10 -5 2668 238 1
 4 10 -5 2126 217 1
 4 10 -4 1389 220 1
 -4 10 -8 1255 177 1
 -4 10 -8 1124 153 1
 4 10 -4 1482 191 1
 4 10 -4 1170 170 1
 -4 10 -7 110 130 1
 4 10 -3 1 125 1
 -4 10 -7 95 101 1
 4 10 -3 1 91 1
 4 10 -3 1 108 1
 -4 -10 2 784 437 1
 4 10 -2 1055 371 1
 -4 10 -6 529 160 1
 4 10 -2 970 179 1
 4 10 -2 939 153 1
 4 10 -2 900 155 1
 4 -10 6 840 328 1
 -4 -10 1 6 225 1
 4 10 -1 20 213 1
 -4 10 -5 17 98 1
 4 10 -1 62 87 1
 4 10 -1 151 97 1
 4 -10 5 6 203 1
 -4 -10 0 1954 558 1
 4 10 0 2747 584 1
 4 -10 4 2956 558 1
 4 10 1 18013 1452 1
 -4 10 -3 19406 1345 1
 4 -10 3 19408 1317 1
 -4 -10 -1 18285 1436 1
 -4 10 -2 72467 2355 1
 4 10 2 72592 2724 1
 4 -10 2 79833 2399 1
 -4 10 -2 79224 2515 1
 -4 -10 -2 73422 2519 1
 4 10 3 28955 1807 1
 4 -10 1 34641 1612 1
 -4 10 -1 31139 1605 1
 -4 -10 -3 32083 1632 1
 -4 10 -1 30238 1582 1
 4 10 4 18960 1459 1
 -4 10 0 20402 1340 1
 -4 10 0 17742 1235 1
 -4 -10 -4 17757 1172 1
 4 10 5 18192 1230 1
 4 10 5 17082 1151 1
 -4 10 1 18550 1120 1
 -4 10 2 852 317 1
 4 10 6 1264 397 1
 4 10 6 507 257 1
 4 10 7 14880 1165 1
 -4 -10 -7 15015 1353 1
 4 10 7 13881 1140 1
[truncated: 200,437 more chars]
