# Supplementary material for: Tosylation of alcohols: an effective strategy for the functional group transformation of organic derivatives of polyoxometalates
Source: Sci Rep. 2017 Oct 2;7:12523. doi: 10.1038/s41598-017-12633-8 (PMC5624914; doi:10.1038/s41598-017-12633-8)
Supplement: Supplementary file 1 — Dataset 3 [file 41598_2017_12633_MOESM1_ESM.zip › cif/Compound 2.cif]

data_exp_3751_p-sr
_audit_creation_date              2016-12-02
_audit_creation_method
;
Olex2 1.2-beta
(compiled 2016.09.09 svn.r3337 for OlexSys, GUI svn.r5227)
;
_publ_contact_author_address      ?
_publ_contact_author_email        ?
_publ_contact_author_id_orcid     ?
_publ_contact_author_name         ''
_publ_contact_author_phone        ?
_publ_section_references
;
Burla, M.C., Caliandro, R., Camalli, M., Carrozzini, B., Cascarano, G.L.,
 De Caro, L., Giacovazzo, C., Polidori, G., Siliqi, D., Spagna, R.
 (2007). J. Appl. Cryst. 40, 609-613.

Dolomanov, O.V., Bourhis, L.J., Gildea, R.J, Howard, J.A.K. & Puschmann, H.
 (2009), J. Appl. Cryst. 42, 339-341.

Sheldrick, G.M. (2008). Acta Cryst. A64, 112-122.
;
_chemical_name_common             ?
_chemical_name_systematic         ?
_chemical_formula_moiety          'C10 H16 N6 O19 V6, 2(C16 H36 N)'
_chemical_formula_sum             'C46 H102 N12 O19 V6'
_chemical_formula_weight          1433.03
_chemical_melting_point           ?
loop_
  _atom_type_symbol
  _atom_type_description
  _atom_type_scat_dispersion_real
  _atom_type_scat_dispersion_imag
  _atom_type_scat_source
 'C' 'C' 0.0033 0.0016 'International Tables Vol C Tables 4.2.6.8 and 6.1.1.4'
 'H' 'H' 0.0000 0.0000 'International Tables Vol C Tables 4.2.6.8 and 6.1.1.4'
 'N' 'N' 0.0061 0.0033 'International Tables Vol C Tables 4.2.6.8 and 6.1.1.4'
 'O' 'O' 0.0106 0.0060 'International Tables Vol C Tables 4.2.6.8 and 6.1.1.4'
 'V' 'V' 0.3005 0.5294 'International Tables Vol C Tables 4.2.6.8 and 6.1.1.4'

_shelx_space_group_comment
;
The symmetry employed for this shelxl refinement is uniquely defined
by the following loop, which should always be used as a source of
symmetry information in preference to the above space-group names.
They are only intended as comments.
;
_space_group_crystal_system       'monoclinic'
_space_group_IT_number            15
_space_group_name_H-M_alt         'C 1 2/c 1'
_space_group_name_Hall            '-C 2yc'
loop_
  _space_group_symop_operation_xyz
 'x, y, z'
 '-x, y, -z+1/2'
 'x+1/2, y+1/2, z'
 '-x+1/2, y+1/2, -z+1/2'
 '-x, -y, -z'
 'x, -y, z-1/2'
 '-x+1/2, -y+1/2, -z'
 'x+1/2, -y+1/2, z-1/2'

_cell_length_a                    28.0514(15)
_cell_length_b                    16.1942(6)
_cell_length_c                    16.8286(6)
_cell_angle_alpha                 90
_cell_angle_beta                  115.432(4)
_cell_angle_gamma                 90
_cell_volume                      6903.9(6)
_cell_formula_units_Z             4
_cell_measurement_reflns_used     6044
_cell_measurement_temperature     106.1
_cell_measurement_theta_max       29.4943
_cell_measurement_theta_min       2.9830
_shelx_estimated_absorpt_T_max    ?
_shelx_estimated_absorpt_T_min    ?
_exptl_absorpt_coefficient_mu     0.849
_exptl_absorpt_correction_T_max   1.00000
_exptl_absorpt_correction_T_min   0.89858
_exptl_absorpt_correction_type    multi-scan
_exptl_absorpt_process_details
;
CrysAlisPro, Agilent Technologies,
Version 1.171.35.11 (release 16-05-2011 CrysAlis171 .NET)
(compiled May 16 2011,17:55:39)
Empirical absorption correction using spherical harmonics,
 implemented in SCALE3 ABSPACK scaling algorithm.
;
_exptl_absorpt_special_details    ?
_exptl_crystal_colour             brown
_exptl_crystal_colour_primary     brown
_exptl_crystal_density_diffrn     1.379
_exptl_crystal_density_meas       ?
_exptl_crystal_density_method     ?
_exptl_crystal_description        block
_exptl_crystal_F_000              3008
_exptl_crystal_size_max           0.6
_exptl_crystal_size_mid           0.35
_exptl_crystal_size_min           0.15
_exptl_transmission_factor_max    ?
_exptl_transmission_factor_min    ?
_diffrn_reflns_av_R_equivalents   0.0714
_diffrn_reflns_av_unetI/netI      0.0829
_diffrn_reflns_Laue_measured_fraction_full 0.998
_diffrn_reflns_Laue_measured_fraction_max 0.840
_diffrn_reflns_limit_h_max        31
_diffrn_reflns_limit_h_min        -37
_diffrn_reflns_limit_k_max        21
_diffrn_reflns_limit_k_min        -20
_diffrn_reflns_limit_l_max        23
_diffrn_reflns_limit_l_min        0
_diffrn_reflns_number             13862
_diffrn_reflns_point_group_measured_fraction_full 0.998
_diffrn_reflns_point_group_measured_fraction_max 0.840
_diffrn_reflns_theta_full         25.242
_diffrn_reflns_theta_max          29.596
_diffrn_reflns_theta_min          2.986
_diffrn_ambient_temperature       106.1
_diffrn_detector_area_resol_mean  16.0971
_diffrn_measured_fraction_theta_full 0.998
_diffrn_measured_fraction_theta_max 0.840
_diffrn_measurement_details
;
#__ type_ start__ end____ width___ exp.time_
  1 omega  -70.00  -43.00   1.0000   15.0000
omega____ theta____ kappa____ phi______ frames
    -      -13.4210  -37.0000   60.0000 27

#__ type_ start__ end____ width___ exp.time_
  2 omega   15.00   82.00   1.0000   15.0000
omega____ theta____ kappa____ phi______ frames
    -       18.5772   37.0000  150.0000 67

#__ type_ start__ end____ width___ exp.time_
  3 omega   12.00   80.00   1.0000   15.0000
omega____ theta____ kappa____ phi______ frames
    -       18.5772   37.0000 -120.0000 68

#__ type_ start__ end____ width___ exp.time_
  4 omega    8.00   57.00   1.0000   15.0000
omega____ theta____ kappa____ phi______ frames
    -       18.5772   37.0000   30.0000 49

#__ type_ start__ end____ width___ exp.time_
  5 omega  -18.00   38.00   1.0000   15.0000
omega____ theta____ kappa____ phi______ frames
    -       18.5772  -37.0000    0.0000 56
;
_diffrn_measurement_device_type   'Xcalibur, Eos, Gemini'
_diffrn_measurement_method        '\w scans'
_diffrn_orient_matrix_UB_11       -0.0190487000
_diffrn_orient_matrix_UB_12       0.0143942000
_diffrn_orient_matrix_UB_13       -0.0390770000
_diffrn_orient_matrix_UB_21       0.0442195000
_diffrn_orient_matrix_UB_22       0.0486600000
_diffrn_orient_matrix_UB_23       0.0193266000
_diffrn_orient_matrix_UB_31       0.0286001000
_diffrn_orient_matrix_UB_32       -0.0110240000
_diffrn_orient_matrix_UB_33       -0.0166595000
_diffrn_radiation_monochromator   graphite
_diffrn_radiation_type            MoK\a
_diffrn_radiation_wavelength      0.71073
_diffrn_source                    'Enhance (Mo) X-ray Source'
_reflns_Friedel_coverage          0.000
_reflns_Friedel_fraction_full     .
_reflns_Friedel_fraction_max      .
_reflns_number_gt                 5952
_reflns_number_total              8159
_reflns_odcompleteness_completeness 90.16
_reflns_odcompleteness_iscentric  1
_reflns_odcompleteness_theta      26.32
_reflns_special_details
;
 Reflections were merged by SHELXL according to the crystal
 class for the calculation of statistics and refinement.
 
 _reflns_Friedel_fraction is defined as the number of unique
 Friedel pairs measured divided by the number that would be
 possible theoretically, ignoring centric projections and
 systematic absences.
;
_reflns_threshold_expression      'I > 2\s(I)'
_computing_cell_refinement
;
CrysAlisPro, Agilent Technologies,
Version 1.171.35.11 (release 16-05-2011 CrysAlis171 .NET)
(compiled May 16 2011,17:55:39)
;
_computing_data_collection
;
CrysAlisPro, Agilent Technologies,
Version 1.171.35.11 (release 16-05-2011 CrysAlis171 .NET)
(compiled May 16 2011,17:55:39)
;
_computing_data_reduction
;
CrysAlisPro, Agilent Technologies,
Version 1.171.35.11 (release 16-05-2011 CrysAlis171 .NET)
(compiled May 16 2011,17:55:39)
;
_computing_molecular_graphics     'Olex2 (Dolomanov et al., 2009)'
_computing_publication_material   'Olex2 (Dolomanov et al., 2009)'
_computing_structure_refinement   'XH (Sheldrick, 2008)'
_computing_structure_solution     'SIR2004 (Burla et al., 2007)'
_refine_diff_density_max          1.369
_refine_diff_density_min          -0.719
_refine_diff_density_rms          0.095
_refine_ls_extinction_coef        .
_refine_ls_extinction_method      none
_refine_ls_goodness_of_fit_ref    1.055
_refine_ls_hydrogen_treatment     mixed
_refine_ls_matrix_type            full
_refine_ls_number_parameters      358
_refine_ls_number_reflns          8159
_refine_ls_number_restraints      9
_refine_ls_R_factor_all           0.0861
_refine_ls_R_factor_gt            0.0632
_refine_ls_restrained_S_all       1.056
_refine_ls_shift/su_max           0.001
_refine_ls_shift/su_mean          0.000
_refine_ls_structure_factor_coef  Fsqd
_refine_ls_weighting_details
'w=1/[\s^2^(Fo^2^)+(0.0785P)^2^+7.6770P] where P=(Fo^2^+2Fc^2^)/3'
_refine_ls_weighting_scheme       calc
_refine_ls_wR_factor_gt           0.1626
_refine_ls_wR_factor_ref          0.1783
_refine_special_details
;
loop_
  _platon_squeeze_void_nr
  _platon_squeeze_void_average_x
  _platon_squeeze_void_average_y
  _platon_squeeze_void_average_z
  _platon_squeeze_void_volume
  _platon_squeeze_void_count_electrons
  _platon_squeeze_void_content
   1  0.000  0.500  0.260       663       102 ' '
_platon_squeeze_details
The unti cell contains 8 acetonitrile molecules which have been treated as a diffuse contribution to the overall scattering without specific atom position by SUQEEZE/PLATON.
;
_olex2_refinement_description
;
1. Fixed Uiso
 At 1.2 times of:
  All C(H,H) groups, All C(H,H,H,H) groups
 At 1.5 times of:
  All C(H,H,H) groups
2. Restrained distances
 C28-H28a = C28-H28b
 0.97 with sigma of 0.02
 N7-N3 \\sim N3-N12 \\sim N9-N3
 with sigma of 0.02
 N8-N7 \\sim N12-N11 \\sim N9-N10
 with sigma of 0.02
3. Uiso/Uaniso restraints and constraints
Uanis(N3) = Uanis(N7) = Uanis(N8) = Uanis(N12) = Uanis(N11) = Uanis(N9) =
Uanis(N10)
4. Others
 1*[Sof(C0AA)+Sof(H0Aa)+Sof(H0Ab)+Sof(C1AA)+Sof(H1Aa)+Sof(H1Ab)+Sof(C3A)+
 Sof(H3Aa)+Sof(H3Ab)+Sof(H3Ac)+Sof(C0AB)+Sof(H0Ac)+Sof(H0Ad)+Sof(C1AB)]+1*
 [Sof(C3B)+Sof(H3Ba)+Sof(H3Bb)+Sof(H3Bc)+Sof(H1Ac)+Sof(H1Ad)]+1*[Sof(H1Ae)+
 Sof(H1Af)+Sof(C3)+Sof(H3a)+Sof(H3b)+Sof(H3c)]=1 with esd of 0.001
 Sof(C0AB)=Sof(H0Ac)=Sof(H0Ad)=Sof(C1AB)=1-FVAR(1)
 Sof(C0AA)=Sof(H0Aa)=Sof(H0Ab)=Sof(C1AA)=Sof(H1Aa)=Sof(H1Ab)=Sof(C3A)=
 Sof(H3Aa)=Sof(H3Ab)=Sof(H3Ac)=FVAR(1)
 Sof(C3B)=Sof(H3Ba)=Sof(H3Bb)=Sof(H3Bc)=Sof(H1Ac)=Sof(H1Ad)=FVAR(2)
 Sof(H1Ae)=Sof(H1Af)=Sof(C3)=Sof(H3a)=Sof(H3b)=Sof(H3c)=FVAR(3)
 Fixed Sof: N7(0.35) N8(0.35) N9(0.35) N10(0.35) N11(0.3) N12(0.3)
5.a Secondary CH2 refined with riding coordinates:
 C2(H2a,H2b), C7(H7a,H7b), C14(H14a,H14b), C27(H27a,H27b), C4(H4a,H4b), C6(H6a,
 H6b), C8(H8a,H8b), C12(H12a,H12b), C18(H18a,H18b), C19(H19a,H19b), C21(H21a,
 H21b), C22(H22a,H22b), C33(H33a,H33b), C0AA(H0Aa,H0Ab), C1AA(H1Aa,H1Ab),
 C0AB(H0Ac,H0Ad), C1AB(H1Ac,H1Ad), C1AB(H1Ae,H1Af)
5.b Idealised Me refined as rotating group:
 C17(H17a,H17b,H17c), C32(H32a,H32b,H32c), C34(H34a,H34b,H34c), C3A(H3Aa,H3Ab,
 H3Ac), C3B(H3Ba,H3Bb,H3Bc), C3(H3a,H3b,H3c)
;
_atom_sites_solution_hydrogens    mixed
_atom_sites_solution_primary      direct
_atom_sites_solution_secondary    ?
loop_
  _atom_site_label
  _atom_site_type_symbol
  _atom_site_fract_x
  _atom_site_fract_y
  _atom_site_fract_z
  _atom_site_U_iso_or_equiv
  _atom_site_adp_type
  _atom_site_occupancy
  _atom_site_site_symmetry_order
  _atom_site_calc_flag
  _atom_site_refinement_flags_posn
  _atom_site_refinement_flags_adp
  _atom_site_refinement_flags_occupancy
  _atom_site_disorder_assembly
  _atom_site_disorder_group
 V1 V 0.21058(2) 0.37424(3) 0.47714(4) 0.02536(15) Uani 1 1 d . . . . .
 V5 V 0.32365(2) 0.31885(3) 0.58422(4) 0.02848(16) Uani 1 1 d . . . . .
 V6 V 0.24359(2) 0.22588(3) 0.62563(4) 0.02781(16) Uani 1 1 d . . . . .
 O1 O 0.2500 0.2500 0.5000 0.0219(6) Uani 1 2 d S T P . .
 O6 O 0.17632(9) 0.17751(13) 0.53739(17) 0.0281(5) Uani 1 1 d . . . . .
 O7 O 0.17493(10) 0.45597(13) 0.45952(17) 0.0300(5) Uani 1 1 d . . . . .
 O8 O 0.20305(9) 0.33511(13) 0.58269(16) 0.0262(5) Uani 1 1 d . . . . .
 O9 O 0.22173(10) 0.36593(13) 0.37481(16) 0.0286(5) Uani 1 1 d . . . . .
 O11 O 0.14884(9) 0.29423(13) 0.41463(16) 0.0283(5) Uani 1 1 d . . . . .
 O12 O 0.30454(10) 0.29206(14) 0.66903(16) 0.0309(5) Uani 1 1 d . . . . .
 O13 O 0.27639(9) 0.40758(13) 0.54321(16) 0.0272(5) Uani 1 1 d . . . . .
 O17 O 0.23036(12) 0.21741(15) 0.70908(18) 0.0381(6) Uani 1 1 d . . . . .
 O20 O 0.37981(10) 0.36383(15) 0.63490(19) 0.0384(6) Uani 1 1 d . . . . .
 N3 N 0.0624(3) 0.2717(3) 0.6123(4) 0.0927(14) Uani 1 1 d D . . . .
 C1 C 0.11139(16) 0.2854(2) 0.5222(3) 0.0378(9) Uani 1 1 d . . . . .
 C2 C 0.15330(15) 0.3436(2) 0.5868(3) 0.0330(8) Uani 1 1 d . . . . .
 H2A H 0.1412 0.4002 0.5734 0.040 Uiso 1 1 calc R . . . .
 H2B H 0.1579 0.3316 0.6462 0.040 Uiso 1 1 calc R . . . .
 C7 C 0.12817(15) 0.1953(2) 0.5440(3) 0.0369(9) Uani 1 1 d . . . . .
 H7A H 0.1327 0.1833 0.6033 0.044 Uiso 1 1 calc R . . . .
 H7B H 0.1004 0.1597 0.5039 0.044 Uiso 1 1 calc R . . . .
 C14 C 0.10207(14) 0.3046(2) 0.4281(3) 0.0380(9) Uani 1 1 d . . . . .
 H14A H 0.0746 0.2685 0.3882 0.046 Uiso 1 1 calc R . . . .
 H14B H 0.0898 0.3611 0.4142 0.046 Uiso 1 1 calc R . . . .
 C27 C 0.05839(18) 0.2989(3) 0.5286(4) 0.0554(13) Uani 1 1 d . . . . .
 H27A H 0.0492 0.3570 0.5209 0.066 Uiso 1 1 calc R . . . .
 H27B H 0.0306 0.2685 0.4820 0.066 Uiso 1 1 calc R . . . .
 N7 N 0.0275(7) 0.2091(9) 0.5888(12) 0.0927(14) Uani 0.35 1 d D . . A 1
 N8 N 0.0026(7) 0.1531(9) 0.5919(13) 0.0927(14) Uani 0.35 1 d D . . A 1
 N9 N 0.0457(7) 0.2938(10) 0.6687(12) 0.0927(14) Uani 0.35 1 d D . . A 3
 N10 N 0.0219(7) 0.3110(10) 0.7053(12) 0.0927(14) Uani 0.35 1 d D . . A 3
 N11 N -0.0224(8) 0.2263(11) 0.5980(15) 0.0927(14) Uani 0.3 1 d D . . A 2
 N12 N 0.0131(6) 0.2552(12) 0.5947(15) 0.0927(14) Uani 0.3 1 d D . . A 2
 N2 N 0.18067(13) 0.07026(18) 0.1231(2) 0.0366(7) Uani 1 1 d . . . . .
 C4 C 0.24157(17) -0.0627(2) 0.3385(3) 0.0405(9) Uani 1 1 d . . . . .
 H4A H 0.2431 -0.0533 0.3964 0.049 Uiso 1 1 calc R . . . .
 H4B H 0.2188 -0.1099 0.3130 0.049 Uiso 1 1 calc R . . . .
 C6 C 0.19951(15) -0.0051(2) 0.1835(3) 0.0343(8) Uani 1 1 d . . . . .
 H6A H 0.1711 -0.0451 0.1650 0.041 Uiso 1 1 calc R . . . .
 H6B H 0.2287 -0.0302 0.1759 0.041 Uiso 1 1 calc R . . . .
 C8 C 0.16024(17) 0.0385(2) 0.0291(3) 0.0370(8) Uani 1 1 d . . . . .
 H8A H 0.1308 0.0017 0.0181 0.044 Uiso 1 1 calc R . . . .
 H8B H 0.1879 0.0062 0.0240 0.044 Uiso 1 1 calc R . . . .
 C12 C 0.13786(16) 0.1166(2) 0.1376(3) 0.0364(8) Uani 1 1 d . . . . .
 H12A H 0.1530 0.1377 0.1973 0.044 Uiso 1 1 calc R . . . .
 H12B H 0.1271 0.1638 0.0983 0.044 Uiso 1 1 calc R . . . .
 C17 C 0.29663(17) -0.0831(3) 0.3481(3) 0.0478(10) Uani 1 1 d . . . . .
 H17A H 0.2959 -0.0897 0.2909 0.072 Uiso 1 1 calc GR . . . .
 H17B H 0.3086 -0.1334 0.3809 0.072 Uiso 1 1 calc GR . . . .
 H17C H 0.3203 -0.0390 0.3786 0.072 Uiso 1 1 calc GR . . . .
 C18 C 0.05009(19) 0.1195(3) 0.1418(3) 0.0539(12) Uani 1 1 d . . . . .
 H18A H 0.0672 0.1409 0.2013 0.065 Uiso 1 1 calc R . . . .
 H18B H 0.0393 0.1662 0.1018 0.065 Uiso 1 1 calc R . . . .
 C19 C 0.21731(16) 0.0131(2) 0.2811(3) 0.0379(8) Uani 1 1 d . . . . .
 H19A H 0.1872 0.0317 0.2905 0.046 Uiso 1 1 calc R . . . .
 H19B H 0.2431 0.0574 0.2988 0.046 Uiso 1 1 calc R . . . .
 C21 C 0.08946(16) 0.0674(3) 0.1234(3) 0.0434(9) Uani 1 1 d . . . . .
 H21A H 0.0995 0.0197 0.1620 0.052 Uiso 1 1 calc R . . . .
 H21B H 0.0730 0.0477 0.0631 0.052 Uiso 1 1 calc R . . . .
 C22 C 0.1132(2) 0.0666(3) -0.1326(3) 0.0488(11) Uani 1 1 d . . . . .
 H22A H 0.1362 0.0273 -0.1423 0.059 Uiso 1 1 calc R . . . .
 H22B H 0.0828 0.0366 -0.1345 0.059 Uiso 1 1 calc R . . . .
 C28 C 0.2259(2) 0.1316(3) 0.1443(3) 0.0485(11) Uani 1 1 d D . . . .
 C32 C 0.0947(2) 0.1296(3) -0.2061(3) 0.0606(13) Uani 1 1 d . . . . .
 H32A H 0.0739 0.1710 -0.1949 0.091 Uiso 1 1 calc GR . . . .
 H32B H 0.0738 0.1026 -0.2610 0.091 Uiso 1 1 calc GR . . . .
 H32C H 0.1248 0.1550 -0.2092 0.091 Uiso 1 1 calc GR . . . .
 C33 C 0.1423(2) 0.1047(2) -0.0421(3) 0.0466(10) Uani 1 1 d . . . . .
 H33A H 0.1193 0.1435 -0.0316 0.056 Uiso 1 1 calc R . . . .
 H33B H 0.1728 0.1348 -0.0396 0.056 Uiso 1 1 calc R . . . .
 C34 C 0.0015(2) 0.0711(4) 0.1314(4) 0.0724(16) Uani 1 1 d . . . . .
 H34A H -0.0183 0.0563 0.0707 0.109 Uiso 1 1 calc GR . . . .
 H34B H -0.0200 0.1043 0.1503 0.109 Uiso 1 1 calc GR . . . .
 H34C H 0.0121 0.0219 0.1665 0.109 Uiso 1 1 calc GR . . . .
 C0AA C 0.2687(4) 0.1053(6) 0.1272(8) 0.038(2) Uiso 0.468(13) 1 d . . . B 1
 H0AA H 0.2554 0.0799 0.0695 0.046 Uiso 0.468(13) 1 calc R . . B 1
 H0AB H 0.2893 0.0644 0.1705 0.046 Uiso 0.468(13) 1 calc R . . B 1
 C1AA C 0.3038(4) 0.1797(6) 0.1311(7) 0.042(2) Uiso 0.468(13) 1 d . . . B 1
 H1AA H 0.2845 0.2164 0.0822 0.050 Uiso 0.468(13) 1 calc R . . B 1
 H1AB H 0.3122 0.2101 0.1852 0.050 Uiso 0.468(13) 1 calc R . . B 1
 C3A C 0.3549(5) 0.1532(8) 0.1272(9) 0.064(4) Uiso 0.468(13) 1 d . . . B 1
 H3AA H 0.3748 0.1188 0.1770 0.095 Uiso 0.468(13) 1 calc GR . . B 1
 H3AB H 0.3752 0.2012 0.1283 0.095 Uiso 0.468(13) 1 calc GR . . B 1
 H3AC H 0.3467 0.1228 0.0740 0.095 Uiso 0.468(13) 1 calc GR . . B 1
 C3B C 0.3082(7) 0.1813(10) 0.0673(11) 0.052(5) Uiso 0.294(12) 1 d . . . B 1
 H3BA H 0.3073 0.1342 0.0321 0.078 Uiso 0.294(12) 1 calc GR . . B 1
 H3BB H 0.3349 0.2191 0.0686 0.078 Uiso 0.294(12) 1 calc GR . . B 1
 H3BC H 0.2744 0.2084 0.0423 0.078 Uiso 0.294(12) 1 calc GR . . B 1
 C0AB C 0.2818(4) 0.0873(5) 0.1597(7) 0.0382(19) Uiso 0.532(13) 1 d . . . B .
 H0AC H 0.2963 0.0582 0.2155 0.046 Uiso 0.532(13) 1 calc R . . . .
 H0AD H 0.2758 0.0477 0.1132 0.046 Uiso 0.532(13) 1 calc R . . . .
 C1AB C 0.3205(4) 0.1537(6) 0.1596(6) 0.043(2) Uiso 0.532(13) 1 d . . . . .
 H1AC H 0.3186 0.2008 0.1939 0.052 Uiso 0.294(12) 1 calc R . . B 1
 H1AD H 0.3561 0.1320 0.1871 0.052 Uiso 0.294(12) 1 calc R . . B 1
 H1AE H 0.3066 0.1779 0.1013 0.052 Uiso 0.238(14) 1 calc R . . B 2
 H1AF H 0.3212 0.1970 0.2000 0.052 Uiso 0.238(14) 1 calc R . . B 2
 C3 C 0.3727(9) 0.1290(14) 0.1824(16) 0.053(6) Uiso 0.238(14) 1 d . . . B 2
 H3A H 0.3727 0.0828 0.1467 0.080 Uiso 0.238(14) 1 calc GR . . B 2
 H3B H 0.3891 0.1133 0.2433 0.080 Uiso 0.238(14) 1 calc GR . . B 2
 H3C H 0.3919 0.1739 0.1728 0.080 Uiso 0.238(14) 1 calc GR . . B 2
 H28A H 0.2340(14) 0.154(2) 0.2026(15) 0.025(9) Uiso 1 1 d D . . . .
 H28B H 0.2115(17) 0.176(2) 0.102(2) 0.048(13) Uiso 1 1 d D . . . .

loop_
  _atom_site_aniso_label
  _atom_site_aniso_U_11
  _atom_site_aniso_U_22
  _atom_site_aniso_U_33
  _atom_site_aniso_U_23
  _atom_site_aniso_U_13
  _atom_site_aniso_U_12
 V1 0.0293(3) 0.0166(3) 0.0369(3) 0.0010(2) 0.0206(2) 0.0007(2)
 V5 0.0291(3) 0.0207(3) 0.0395(3) -0.0053(2) 0.0184(3) -0.0019(2)
 V6 0.0372(3) 0.0209(3) 0.0332(3) 0.0021(2) 0.0226(3) 0.0020(2)
 O1 0.0248(15) 0.0151(13) 0.0332(16) -0.0017(12) 0.0194(13) -0.0016(11)
 O6 0.0309(12) 0.0188(10) 0.0456(14) -0.0016(10) 0.0268(11) 0.0001(9)
 O7 0.0313(12) 0.0209(11) 0.0433(14) 0.0008(10) 0.0212(11) 0.0031(9)
 O8 0.0301(12) 0.0200(10) 0.0367(13) 0.0002(9) 0.0220(10) 0.0001(9)
 O9 0.0342(13) 0.0220(10) 0.0366(13) 0.0048(10) 0.0220(11) 0.0024(9)
 O11 0.0277(12) 0.0206(10) 0.0401(13) -0.0016(10) 0.0177(10) 0.0002(9)
 O12 0.0383(13) 0.0234(11) 0.0329(13) -0.0042(10) 0.0170(11) 0.0016(10)
 O13 0.0306(12) 0.0172(10) 0.0399(13) -0.0031(9) 0.0210(11) -0.0023(9)
 O17 0.0586(17) 0.0271(12) 0.0435(15) 0.0046(11) 0.0361(13) 0.0047(12)
 O20 0.0332(14) 0.0259(12) 0.0559(17) -0.0087(11) 0.0190(13) -0.0031(10)
 N3 0.108(4) 0.082(3) 0.135(4) -0.004(3) 0.097(3) -0.008(2)
 C1 0.041(2) 0.0236(16) 0.065(3) -0.0054(17) 0.0379(19) -0.0022(15)
 C2 0.0397(19) 0.0247(15) 0.048(2) -0.0018(15) 0.0319(18) 0.0000(14)
 C7 0.0365(19) 0.0247(16) 0.065(3) -0.0022(16) 0.0368(19) -0.0031(14)
 C14 0.0276(17) 0.0233(16) 0.065(3) -0.0085(16) 0.0223(18) 0.0001(13)
 C27 0.047(2) 0.0310(19) 0.110(4) -0.010(2) 0.055(3) -0.0055(17)
 N7 0.108(4) 0.082(3) 0.135(4) -0.004(3) 0.097(3) -0.008(2)
 N8 0.108(4) 0.082(3) 0.135(4) -0.004(3) 0.097(3) -0.008(2)
 N9 0.108(4) 0.082(3) 0.135(4) -0.004(3) 0.097(3) -0.008(2)
 N10 0.108(4) 0.082(3) 0.135(4) -0.004(3) 0.097(3) -0.008(2)
 N11 0.108(4) 0.082(3) 0.135(4) -0.004(3) 0.097(3) -0.008(2)
 N12 0.108(4) 0.082(3) 0.135(4) -0.004(3) 0.097(3) -0.008(2)
 N2 0.0420(18) 0.0296(15) 0.0456(18) -0.0096(13) 0.0259(15) -0.0027(13)
 C4 0.043(2) 0.0354(19) 0.042(2) -0.0101(17) 0.0175(18) 0.0058(17)
 C6 0.0349(19) 0.0274(16) 0.042(2) -0.0074(15) 0.0177(16) 0.0028(14)
 C8 0.049(2) 0.0296(17) 0.043(2) -0.0121(16) 0.0294(18) -0.0059(16)
 C12 0.048(2) 0.0321(17) 0.037(2) -0.0022(15) 0.0255(18) 0.0091(16)
 C17 0.040(2) 0.048(2) 0.047(2) -0.017(2) 0.0107(19) 0.0029(18)
 C18 0.050(3) 0.073(3) 0.044(2) 0.009(2) 0.025(2) 0.028(2)
 C19 0.038(2) 0.0297(17) 0.048(2) -0.0113(16) 0.0208(17) 0.0025(15)
 C21 0.038(2) 0.047(2) 0.046(2) -0.0059(18) 0.0189(18) 0.0091(17)
 C22 0.070(3) 0.039(2) 0.049(2) -0.0089(19) 0.038(2) -0.009(2)
 C28 0.067(3) 0.034(2) 0.058(3) -0.021(2) 0.039(2) -0.021(2)
 C32 0.080(4) 0.050(3) 0.050(3) -0.004(2) 0.026(3) -0.005(2)
 C33 0.067(3) 0.0309(19) 0.049(2) -0.0071(17) 0.031(2) -0.0050(19)
 C34 0.041(3) 0.100(4) 0.083(4) 0.007(3) 0.033(3) 0.021(3)

_geom_special_details
;
 All esds (except the esd in the dihedral angle between two l.s. planes)
 are estimated using the full covariance matrix.  The cell esds are taken
 into account individually in the estimation of esds in distances, angles
 and torsion angles; correlations between esds in cell parameters are only
 used when they are defined by crystal symmetry.  An approximate (isotropic)
 treatment of cell esds is used for estimating esds involving l.s. planes.
;
loop_
  _geom_bond_atom_site_label_1
  _geom_bond_atom_site_label_2
  _geom_bond_distance
  _geom_bond_site_symmetry_2
  _geom_bond_publ_flag
 V1 V5 3.0335(8) . ?
 V1 V6 3.0303(8) 7_556 ?
 V1 O1 2.2479(5) . ?
 V1 O7 1.608(2) . ?
 V1 O8 1.981(2) . ?
 V1 O9 1.883(2) . ?
 V1 O11 2.054(2) . ?
 V1 O13 1.781(2) . ?
 V5 V6 3.0232(8) . ?
 V5 O1 2.2373(6) . ?
 V5 O6 2.048(2) 7_556 ?
 V5 O11 1.984(2) 7_556 ?
 V5 O12 1.780(2) . ?
 V5 O13 1.874(2) . ?
 V5 O20 1.608(3) . ?
 V6 V1 3.0303(8) 7_556 ?
 V6 O1 2.2319(6) . ?
 V6 O6 1.993(3) . ?
 V6 O8 2.059(2) . ?
 V6 O9 1.779(2) 7_556 ?
 V6 O12 1.879(3) . ?
 V6 O17 1.605(2) . ?
 O1 V1 2.2479(5) 7_556 ?
 O1 V5 2.2372(6) 7_556 ?
 O1 V6 2.2319(6) 7_556 ?
 O6 V5 2.048(2) 7_556 ?
 O6 C7 1.431(4) . ?
 O8 C2 1.433(4) . ?
 O9 V6 1.779(2) 7_556 ?
 O11 V5 1.984(2) 7_556 ?
 O11 C14 1.434(4) . ?
 N3 C27 1.433(8) . ?
 N3 N7 1.345(12) . ?
 N3 N9 1.277(11) . ?
 N3 N12 1.312(13) . ?
 C1 C2 1.534(5) . ?
 C1 C7 1.529(5) . ?
 C1 C14 1.522(6) . ?
 C1 C27 1.552(5) . ?
 C2 H2A 0.9700 . ?
 C2 H2B 0.9700 . ?
 C7 H7A 0.9700 . ?
 C7 H7B 0.9700 . ?
 C14 H14A 0.9700 . ?
 C14 H14B 0.9700 . ?
 C27 H27A 0.9700 . ?
 C27 H27B 0.9700 . ?
 N7 N8 1.161(14) . ?
 N9 N10 1.122(13) . ?
 N11 N12 1.123(15) . ?
 N2 C6 1.529(5) . ?
 N2 C8 1.522(5) . ?
 N2 C12 1.522(4) . ?
 N2 C28 1.528(5) . ?
 C4 H4A 0.9700 . ?
 C4 H4B 0.9700 . ?
 C4 C17 1.518(6) . ?
 C4 C19 1.530(6) . ?
 C6 H6A 0.9700 . ?
 C6 H6B 0.9700 . ?
 C6 C19 1.527(5) . ?
 C8 H8A 0.9700 . ?
 C8 H8B 0.9700 . ?
 C8 C33 1.523(6) . ?
 C12 H12A 0.9700 . ?
 C12 H12B 0.9700 . ?
 C12 C21 1.503(6) . ?
 C17 H17A 0.9600 . ?
 C17 H17B 0.9600 . ?
 C17 H17C 0.9600 . ?
 C18 H18A 0.9700 . ?
 C18 H18B 0.9700 . ?
 C18 C21 1.524(5) . ?
 C18 C34 1.516(7) . ?
 C19 H19A 0.9700 . ?
 C19 H19B 0.9700 . ?
 C21 H21A 0.9700 . ?
 C21 H21B 0.9700 . ?
 C22 H22A 0.9700 . ?
 C22 H22B 0.9700 . ?
 C22 C32 1.512(7) . ?
 C22 C33 1.517(6) . ?
 C28 C0AA 1.415(10) . ?
 C28 C0AB 1.640(10) . ?
 C28 H28A 0.979(18) . ?
 C28 H28B 0.967(19) . ?
 C32 H32A 0.9600 . ?
 C32 H32B 0.9600 . ?
 C32 H32C 0.9600 . ?
 C33 H33A 0.9700 . ?
 C33 H33B 0.9700 . ?
 C34 H34A 0.9600 . ?
 C34 H34B 0.9600 . ?
 C34 H34C 0.9600 . ?
 C0AA H0AA 0.9700 . ?
 C0AA H0AB 0.9700 . ?
 C0AA C1AA 1.540(12) . ?
 C1AA H1AA 0.9700 . ?
 C1AA H1AB 0.9700 . ?
 C1AA C3A 1.524(15) . ?
 C3A H3AA 0.9600 . ?
 C3A H3AB 0.9600 . ?
 C3A H3AC 0.9600 . ?
 C3B H3BA 0.9600 . ?
 C3B H3BB 0.9600 . ?
 C3B H3BC 0.9600 . ?
 C3B C1AB 1.508(19) . ?
 C0AB H0AC 0.9700 . ?
 C0AB H0AD 0.9700 . ?
 C0AB C1AB 1.528(11) . ?
 C1AB H1AC 0.9700 . ?
 C1AB H1AD 0.9700 . ?
 C1AB H1AE 0.9700 . ?
 C1AB H1AF 0.9700 . ?
 C1AB C3 1.40(2) . ?
 C3 H3A 0.9600 . ?
 C3 H3B 0.9600 . ?
 C3 H3C 0.9600 . ?

loop_
  _geom_angle_atom_site_label_1
  _geom_angle_atom_site_label_2
  _geom_angle_atom_site_label_3
  _geom_angle
  _geom_angle_site_symmetry_1
  _geom_angle_site_symmetry_3
  _geom_angle_publ_flag
 V6 V1 V5 65.749(19) 7_556 . ?
 O1 V1 V5 47.293(15) . . ?
 O1 V1 V6 47.212(14) . 7_556 ?
 O7 V1 V5 139.62(9) . . ?
 O7 V1 V6 135.88(9) . 7_556 ?
 O7 V1 O1 171.73(9) . . ?
 O7 V1 O8 97.54(11) . . ?
 O7 V1 O9 102.98(12) . . ?
 O7 V1 O11 95.96(11) . . ?
 O7 V1 O13 105.16(11) . . ?
 O8 V1 V5 81.93(7) . . ?
 O8 V1 V6 125.13(7) . 7_556 ?
 O8 V1 O1 78.13(6) . . ?
 O8 V1 O11 82.32(10) . . ?
 O9 V1 V5 88.87(8) . . ?
 O9 V1 V6 33.05(7) . 7_556 ?
 O9 V1 O1 80.20(7) . . ?
 O9 V1 O8 157.07(9) . . ?
 O9 V1 O11 85.48(10) . . ?
 O11 V1 V5 123.65(7) . . ?
 O11 V1 V6 80.86(7) . 7_556 ?
 O11 V1 O1 76.57(6) . . ?
 O13 V1 V5 34.91(7) . . ?
 O13 V1 V6 86.48(7) . 7_556 ?
 O13 V1 O1 82.11(7) . . ?
 O13 V1 O8 91.05(10) . . ?
 O13 V1 O9 93.32(11) . . ?
 O13 V1 O11 158.54(10) . . ?
 V6 V5 V1 66.016(19) . . ?
 O1 V5 V1 47.590(15) . . ?
 O1 V5 V6 47.356(15) . . ?
 O6 V5 V1 81.19(7) 7_556 . ?
 O6 V5 V6 124.32(7) 7_556 . ?
 O6 V5 O1 77.16(7) 7_556 . ?
 O11 V5 V1 125.57(7) 7_556 . ?
 O11 V5 V6 82.09(7) 7_556 . ?
 O11 V5 O1 78.21(7) 7_556 . ?
 O11 V5 O6 82.49(9) 7_556 7_556 ?
 O12 V5 V1 87.15(8) . . ?
 O12 V5 V6 35.38(8) . . ?
 O12 V5 O1 82.67(8) . . ?
 O12 V5 O6 159.66(11) . 7_556 ?
 O12 V5 O11 90.97(10) . 7_556 ?
 O12 V5 O13 94.20(11) . . ?
 O13 V5 V1 32.94(7) . . ?
 O13 V5 V6 89.35(7) . . ?
 O13 V5 O1 80.45(7) . . ?
 O13 V5 O6 85.05(10) . 7_556 ?
 O13 V5 O11 157.20(11) . 7_556 ?
 O20 V5 V1 135.84(9) . . ?
 O20 V5 V6 139.37(11) . . ?
 O20 V5 O1 171.72(10) . . ?
 O20 V5 O6 95.53(12) . 7_556 ?
 O20 V5 O11 97.15(12) . 7_556 ?
 O20 V5 O12 104.42(13) . . ?
 O20 V5 O13 103.01(12) . . ?
 V5 V6 V1 66.153(19) . 7_556 ?
 O1 V6 V1 47.658(15) . 7_556 ?
 O1 V6 V5 47.507(16) . . ?
 O6 V6 V1 82.09(6) . 7_556 ?
 O6 V6 V5 125.68(7) . . ?
 O6 V6 O1 78.38(7) . . ?
 O6 V6 O8 82.69(9) . . ?
 O8 V6 V1 124.41(7) . 7_556 ?
 O8 V6 V5 81.04(6) . . ?
 O8 V6 O1 76.95(6) . . ?
 O9 V6 V1 35.26(7) 7_556 7_556 ?
 O9 V6 V5 87.34(7) 7_556 . ?
 O9 V6 O1 82.85(8) 7_556 . ?
 O9 V6 O6 90.73(10) 7_556 . ?
 O9 V6 O8 159.63(10) 7_556 . ?
 O9 V6 O12 94.04(11) 7_556 . ?
 O12 V6 V1 89.36(7) . 7_556 ?
 O12 V6 V5 33.26(7) . . ?
 O12 V6 O1 80.70(8) . . ?
 O12 V6 O6 157.79(10) . . ?
 O12 V6 O8 85.39(10) . . ?
 O17 V6 V1 140.16(9) . 7_556 ?
 O17 V6 V5 135.89(11) . . ?
 O17 V6 O1 170.65(10) . . ?
 O17 V6 O6 96.75(13) . . ?
 O17 V6 O8 94.60(11) . . ?
 O17 V6 O9 105.34(12) . 7_556 ?
 O17 V6 O12 102.84(13) . . ?
 V1 O1 V1 180.0 7_556 . ?
 V5 O1 V1 94.88(2) . 7_556 ?
 V5 O1 V1 85.12(2) . . ?
 V5 O1 V1 94.88(2) 7_556 . ?
 V5 O1 V1 85.12(2) 7_556 7_556 ?
 V5 O1 V5 180.0 7_556 . ?
 V6 O1 V1 94.87(2) . . ?
 V6 O1 V1 94.87(2) 7_556 7_556 ?
 V6 O1 V1 85.13(2) 7_556 . ?
 V6 O1 V1 85.13(2) . 7_556 ?
 V6 O1 V5 94.86(2) 7_556 . ?
 V6 O1 V5 94.87(2) . 7_556 ?
 V6 O1 V5 85.14(2) . . ?
 V6 O1 V5 85.13(2) 7_556 7_556 ?
 V6 O1 V6 180.0 . 7_556 ?
 V6 O6 V5 109.07(10) . 7_556 ?
 C7 O6 V5 118.5(2) . 7_556 ?
 C7 O6 V6 119.1(2) . . ?
 V1 O8 V6 109.52(10) . . ?
 C2 O8 V1 119.6(2) . . ?
 C2 O8 V6 117.87(19) . . ?
 V6 O9 V1 111.69(12) 7_556 . ?
 V5 O11 V1 109.77(11) 7_556 . ?
 C14 O11 V1 118.2(2) . . ?
 C14 O11 V5 119.03(19) . 7_556 ?
 V5 O12 V6 111.36(13) . . ?
 V1 O13 V5 112.15(11) . . ?
 N7 N3 C27 101.7(9) . . ?
 N9 N3 C27 138.1(10) . . ?
 N12 N3 C27 102.1(11) . . ?
 C2 C1 C27 109.2(3) . . ?
 C7 C1 C2 110.7(3) . . ?
 C7 C1 C27 108.8(3) . . ?
 C14 C1 C2 110.4(3) . . ?
 C14 C1 C7 110.0(3) . . ?
 C14 C1 C27 107.6(4) . . ?
 O8 C2 C1 111.9(3) . . ?
 O8 C2 H2A 109.2 . . ?
 O8 C2 H2B 109.2 . . ?
 C1 C2 H2A 109.2 . . ?
 C1 C2 H2B 109.2 . . ?
 H2A C2 H2B 107.9 . . ?
 O6 C7 C1 112.1(3) . . ?
 O6 C7 H7A 109.2 . . ?
 O6 C7 H7B 109.2 . . ?
 C1 C7 H7A 109.2 . . ?
 C1 C7 H7B 109.2 . . ?
 H7A C7 H7B 107.9 . . ?
 O11 C14 C1 112.4(3) . . ?
 O11 C14 H14A 109.1 . . ?
 O11 C14 H14B 109.1 . . ?
 C1 C14 H14A 109.1 . . ?
 C1 C14 H14B 109.1 . . ?
 H14A C14 H14B 107.9 . . ?
 N3 C27 C1 110.6(4) . . ?
 N3 C27 H27A 109.5 . . ?
 N3 C27 H27B 109.5 . . ?
 C1 C27 H27A 109.5 . . ?
 C1 C27 H27B 109.5 . . ?
 H27A C27 H27B 108.1 . . ?
 N8 N7 N3 162(2) . . ?
 N10 N9 N3 167(2) . . ?
 N11 N12 N3 161(2) . . ?
 C8 N2 C6 106.8(3) . . ?
 C8 N2 C28 111.5(3) . . ?
 C12 N2 C6 111.0(3) . . ?
 C12 N2 C8 111.2(3) . . ?
 C12 N2 C28 106.0(3) . . ?
 C28 N2 C6 110.4(3) . . ?
 H4A C4 H4B 107.7 . . ?
 C17 C4 H4A 108.9 . . ?
 C17 C4 H4B 108.9 . . ?
 C17 C4 C19 113.5(4) . . ?
 C19 C4 H4A 108.9 . . ?
 C19 C4 H4B 108.9 . . ?
 N2 C6 H6A 108.5 . . ?
 N2 C6 H6B 108.5 . . ?
 H6A C6 H6B 107.5 . . ?
 C19 C6 N2 114.9(3) . . ?
 C19 C6 H6A 108.5 . . ?
 C19 C6 H6B 108.5 . . ?
 N2 C8 H8A 108.4 . . ?
 N2 C8 H8B 108.4 . . ?
 N2 C8 C33 115.5(3) . . ?
 H8A C8 H8B 107.5 . . ?
 C33 C8 H8A 108.4 . . ?
 C33 C8 H8B 108.4 . . ?
 N2 C12 H12A 108.3 . . ?
 N2 C12 H12B 108.3 . . ?
 H12A C12 H12B 107.4 . . ?
 C21 C12 N2 115.7(3) . . ?
 C21 C12 H12A 108.3 . . ?
 C21 C12 H12B 108.3 . . ?
 C4 C17 H17A 109.5 . . ?
 C4 C17 H17B 109.5 . . ?
 C4 C17 H17C 109.5 . . ?
 H17A C17 H17B 109.5 . . ?
 H17A C17 H17C 109.5 . . ?
 H17B C17 H17C 109.5 . . ?
 H18A C18 H18B 107.8 . . ?
 C21 C18 H18A 109.1 . . ?
 C21 C18 H18B 109.1 . . ?
 C34 C18 H18A 109.1 . . ?
 C34 C18 H18B 109.1 . . ?
 C34 C18 C21 112.5(4) . . ?
 C4 C19 H19A 109.2 . . ?
 C4 C19 H19B 109.2 . . ?
 C6 C19 C4 112.0(3) . . ?
 C6 C19 H19A 109.2 . . ?
 C6 C19 H19B 109.2 . . ?
 H19A C19 H19B 107.9 . . ?
 C12 C21 C18 111.0(4) . . ?
 C12 C21 H21A 109.4 . . ?
 C12 C21 H21B 109.4 . . ?
 C18 C21 H21A 109.4 . . ?
 C18 C21 H21B 109.4 . . ?
 H21A C21 H21B 108.0 . . ?
 H22A C22 H22B 107.7 . . ?
 C32 C22 H22A 108.9 . . ?
 C32 C22 H22B 108.9 . . ?
 C32 C22 C33 113.3(4) . . ?
 C33 C22 H22A 108.9 . . ?
 C33 C22 H22B 108.9 . . ?
 N2 C28 C0AB 113.2(4) . . ?
 N2 C28 H28A 107(2) . . ?
 N2 C28 H28B 106(3) . . ?
 C0AA C28 N2 116.7(5) . . ?
 C0AA C28 C0AB 20.5(4) . . ?
 C0AA C28 H28A 118(2) . . ?
 C0AA C28 H28B 101(3) . . ?
 C0AB C28 H28A 102(2) . . ?
 C0AB C28 H28B 120(3) . . ?
 H28A C28 H28B 108(3) . . ?
 C22 C32 H32A 109.5 . . ?
 C22 C32 H32B 109.5 . . ?
 C22 C32 H32C 109.5 . . ?
 H32A C32 H32B 109.5 . . ?
 H32A C32 H32C 109.5 . . ?
 H32B C32 H32C 109.5 . . ?
 C8 C33 H33A 109.4 . . ?
 C8 C33 H33B 109.4 . . ?
 C22 C33 C8 111.0(3) . . ?
 C22 C33 H33A 109.4 . . ?
 C22 C33 H33B 109.4 . . ?
 H33A C33 H33B 108.0 . . ?
 C18 C34 H34A 109.5 . . ?
 C18 C34 H34B 109.5 . . ?
 C18 C34 H34C 109.5 . . ?
 H34A C34 H34B 109.5 . . ?
 H34A C34 H34C 109.5 . . ?
 H34B C34 H34C 109.5 . . ?
 C28 C0AA H0AA 109.7 . . ?
 C28 C0AA H0AB 109.7 . . ?
 C28 C0AA C1AA 109.8(7) . . ?
 H0AA C0AA H0AB 108.2 . . ?
 C1AA C0AA H0AA 109.7 . . ?
 C1AA C0AA H0AB 109.7 . . ?
 C0AA C1AA H1AA 109.2 . . ?
 C0AA C1AA H1AB 109.2 . . ?
 H1AA C1AA H1AB 107.9 . . ?
 C3A C1AA C0AA 111.9(8) . . ?
 C3A C1AA H1AA 109.2 . . ?
 C3A C1AA H1AB 109.2 . . ?
 C1AA C3A H3AA 109.5 . . ?
 C1AA C3A H3AB 109.5 . . ?
 C1AA C3A H3AC 109.5 . . ?
 H3AA C3A H3AB 109.5 . . ?
 H3AA C3A H3AC 109.5 . . ?
 H3AB C3A H3AC 109.5 . . ?
 H3BA C3B H3BB 109.5 . . ?
 H3BA C3B H3BC 109.5 . . ?
 H3BB C3B H3BC 109.5 . . ?
 C1AB C3B H3BA 109.5 . . ?
 C1AB C3B H3BB 109.5 . . ?
 C1AB C3B H3BC 109.5 . . ?
 C28 C0AB H0AC 109.9 . . ?
 C28 C0AB H0AD 109.9 . . ?
 H0AC C0AB H0AD 108.3 . . ?
 C1AB C0AB C28 108.9(6) . . ?
 C1AB C0AB H0AC 109.9 . . ?
 C1AB C0AB H0AD 109.9 . . ?
 C3B C1AB C0AB 111.2(9) . . ?
 C3B C1AB H1AC 109.4 . . ?
 C3B C1AB H1AD 109.4 . . ?
 C0AB C1AB H1AC 109.4 . . ?
 C0AB C1AB H1AD 109.4 . . ?
 C0AB C1AB H1AE 108.0 . . ?
 C0AB C1AB H1AF 108.0 . . ?
 H1AC C1AB H1AD 108.0 . . ?
 H1AE C1AB H1AF 107.2 . . ?
 C3 C1AB C0AB 117.2(12) . . ?
 C3 C1AB H1AE 108.0 . . ?
 C3 C1AB H1AF 108.0 . . ?
 C1AB C3 H3A 109.5 . . ?
 C1AB C3 H3B 109.5 . . ?
 C1AB C3 H3C 109.5 . . ?
 H3A C3 H3B 109.5 . . ?
 H3A C3 H3C 109.5 . . ?
 H3B C3 H3C 109.5 . . ?

loop_
  _geom_torsion_atom_site_label_1
  _geom_torsion_atom_site_label_2
  _geom_torsion_atom_site_label_3
  _geom_torsion_atom_site_label_4
  _geom_torsion
  _geom_torsion_site_symmetry_1
  _geom_torsion_site_symmetry_2
  _geom_torsion_site_symmetry_3
  _geom_torsion_site_symmetry_4
  _geom_torsion_publ_flag
 V1 V5 O12 V6 50.73(11) . . . . ?
 V1 V6 O12 V5 43.93(11) 7_556 . . . ?
 V1 O8 C2 C1 69.8(3) . . . . ?
 V1 O11 C14 C1 -67.3(3) . . . . ?
 V5 V1 O9 V6 43.70(11) . . . 7_556 ?
 V5 O6 C7 C1 -67.3(4) 7_556 . . . ?
 V5 O11 C14 C1 70.1(3) 7_556 . . . ?
 V6 V1 O13 V5 -50.89(11) 7_556 . . . ?
 V6 V5 O13 V1 -43.11(11) . . . . ?
 V6 O6 C7 C1 69.4(4) . . . . ?
 V6 O8 C2 C1 -67.6(3) . . . . ?
 O1 V1 O9 V6 -3.06(10) . . . 7_556 ?
 O1 V1 O13 V5 -3.62(10) . . . . ?
 O1 V5 O12 V6 3.14(10) . . . . ?
 O1 V5 O13 V1 3.65(10) . . . . ?
 O1 V6 O12 V5 -3.17(10) . . . . ?
 O6 V5 O12 V6 -4.1(4) 7_556 . . . ?
 O6 V5 O13 V1 81.43(13) 7_556 . . . ?
 O6 V6 O12 V5 -23.0(3) . . . . ?
 O7 V1 O9 V6 -175.27(13) . . . 7_556 ?
 O7 V1 O13 V5 172.35(13) . . . . ?
 O8 V1 O9 V6 -22.3(3) . . . 7_556 ?
 O8 V1 O13 V5 74.24(13) . . . . ?
 O8 V6 O12 V5 -80.67(13) . . . . ?
 O9 V1 O13 V5 -83.24(13) . . . . ?
 O9 V6 O12 V5 78.91(14) 7_556 . . . ?
 O11 V1 O9 V6 -80.18(13) . . . 7_556 ?
 O11 V1 O13 V5 2.8(4) . . . . ?
 O11 V5 O12 V6 -74.84(13) 7_556 . . . ?
 O11 V5 O13 V1 24.4(3) 7_556 . . . ?
 O12 V5 O13 V1 -78.18(14) . . . . ?
 O13 V1 O9 V6 78.34(14) . . . 7_556 ?
 O13 V5 O12 V6 82.94(13) . . . . ?
 O17 V6 O12 V5 -174.35(13) . . . . ?
 O20 V5 O12 V6 -172.48(13) . . . . ?
 O20 V5 O13 V1 175.97(14) . . . . ?
 C2 C1 C7 O6 -61.3(4) . . . . ?
 C2 C1 C14 O11 60.8(4) . . . . ?
 C2 C1 C27 N3 -67.6(4) . . . . ?
 C7 C1 C2 O8 61.3(4) . . . . ?
 C7 C1 C14 O11 -61.7(4) . . . . ?
 C7 C1 C27 N3 53.3(5) . . . . ?
 C14 C1 C2 O8 -60.7(4) . . . . ?
 C14 C1 C7 O6 61.0(4) . . . . ?
 C14 C1 C27 N3 172.5(4) . . . . ?
 C27 N3 N7 N8 175(5) . . . . ?
 C27 N3 N9 N10 60(8) . . . . ?
 C27 N3 N12 N11 151(7) . . . . ?
 C27 C1 C2 O8 -178.9(3) . . . . ?
 C27 C1 C7 O6 178.6(4) . . . . ?
 C27 C1 C14 O11 179.9(3) . . . . ?
 N7 N3 C27 C1 -115.9(9) . . . . ?
 N9 N3 C27 C1 142.8(13) . . . . ?
 N12 N3 C27 C1 -155.2(10) . . . . ?
 N2 C6 C19 C4 -173.3(3) . . . . ?
 N2 C8 C33 C22 -169.0(4) . . . . ?
 N2 C12 C21 C18 178.7(3) . . . . ?
 N2 C28 C0AA C1AA 166.8(6) . . . . ?
 N2 C28 C0AB C1AB 167.4(5) . . . . ?
 C6 N2 C8 C33 -176.6(3) . . . . ?
 C6 N2 C12 C21 -58.3(4) . . . . ?
 C6 N2 C28 C0AA 65.8(7) . . . . ?
 C6 N2 C28 C0AB 43.4(6) . . . . ?
 C8 N2 C6 C19 -175.0(3) . . . . ?
 C8 N2 C12 C21 60.6(4) . . . . ?
 C8 N2 C28 C0AA -52.8(7) . . . . ?
 C8 N2 C28 C0AB -75.1(6) . . . . ?
 C12 N2 C6 C19 -53.6(4) . . . . ?
 C12 N2 C8 C33 62.1(4) . . . . ?
 C12 N2 C28 C0AA -173.9(7) . . . . ?
 C12 N2 C28 C0AB 163.7(5) . . . . ?
 C17 C4 C19 C6 74.4(4) . . . . ?
 C28 N2 C6 C19 63.6(4) . . . . ?
 C28 N2 C8 C33 -55.9(5) . . . . ?
 C28 N2 C12 C21 -178.1(4) . . . . ?
 C28 C0AA C1AA C3A 171.2(9) . . . . ?
 C28 C0AB C1AB C3B -77.6(11) . . . . ?
 C28 C0AB C1AB C3 172.6(12) . . . . ?
 C32 C22 C33 C8 -179.6(4) . . . . ?
 C34 C18 C21 C12 -177.9(4) . . . . ?
 C0AA C28 C0AB C1AB 63.1(14) . . . . ?
 C0AB C28 C0AA C1AA -108.0(17) . . . . ?

_shelx_SHELXL_version_number      '2014/7'
loop_
  _refln_index_h
  _refln_index_k
  _refln_index_l
  _refln_F_squared_meas
  _refln_F_squared_sigma
  _refln_scale_group_code
 3 0 0 1 91 1
 4 0 0 1282 142 1
 5 0 0 1145 63 1
 6 0 0 51 29 1
 7 0 0 806 33 1
 8 0 0 721 78 1
 9 0 0 605 56 1
 10 0 0 7 31 1
 11 0 0 4 33 1
 12 0 0 883 86 1
 13 0 0 2229 159 1
 14 0 0 1455 136 1
 15 0 0 454 77 1
 -16 1 0 73 45 1
 -15 1 0 247 64 1
 -14 1 0 96 45 1
 -13 1 0 55 38 1
 -12 1 0 188 52 1
 -11 1 0 763 88 1
 -10 1 0 2563 130 1
 -9 1 0 4399 175 1
 -8 1 0 1213 99 1
 -7 1 0 584 28 1
 -6 1 0 1153 50 1
 -5 1 0 151 46 1
 -4 1 0 5214 232 1
 -3 1 0 2225 26 1
 2 1 0 1991 23 1
 3 1 0 5577 249 1
 4 1 0 147 57 1
 5 1 0 622 43 1
 6 1 0 779 41 1
 7 1 0 1579 114 1
 8 1 0 5653 197 1
 9 1 0 2951 142 1
 10 1 0 862 97 1
 11 1 0 50 37 1
 12 1 0 33 40 1
 13 1 0 2 33 1
 14 1 0 1 36 1
 15 1 0 14 33 1
 -17 2 0 0 32 1
 -16 2 0 104 44 1
 -15 2 0 230 58 1
 -14 2 0 366 60 1
 -13 2 0 0 25 1
 -12 2 0 159 22 1
 -11 2 0 230 46 1
 -10 2 0 677 72 1
 -9 2 0 3204 147 1
 -8 2 0 5529 176 1
 -7 2 0 1594 86 1
 -6 2 0 7709 186 1
 -5 2 0 1080 39 1
 -4 2 0 3542 53 1
 -3 2 0 732 24 1
 -2 2 0 6433 161 1
 1 2 0 464 24 1
 2 2 0 2762 78 1
 3 2 0 1053 76 1
 4 2 0 7734 173 1
 5 2 0 1594 95 1
 6 2 0 5052 175 1
 7 2 0 3445 149 1
 8 2 0 651 76 1
 9 2 0 305 53 1
 10 2 0 326 55 1
 11 2 0 2 40 1
 12 2 0 187 48 1
 13 2 0 220 57 1
 14 2 0 32 32 1
 -17 3 0 115 48 1
 -16 3 0 55 37 1
 -15 3 0 69 36 1
 -14 3 0 158 42 1
 -13 3 0 1124 106 1
 -12 3 0 147 41 1
 -11 3 0 8456 688 1
 -10 3 0 12445 756 1
 -9 3 0 3703 320 1
 -8 3 0 429 25 1
 -7 3 0 4536 61 1
 -6 3 0 6844 87 1
 -5 3 0 9357 188 1
 -4 3 0 1312 21 1
 -3 3 0 6 10 1
 -2 3 0 835 51 1
 -1 3 0 605 40 1
 0 3 0 3 7 1
 1 3 0 915 28 1
 2 3 0 9347 226 1
 3 3 0 6247 206 1
 4 3 0 3994 120 1
 5 3 0 309 54 1
 6 3 0 4598 178 1
 7 3 0 15014 374 1
 8 3 0 10546 316 1
 9 3 0 241 54 1
 10 3 0 828 98 1
 11 3 0 132 38 1
 12 3 0 1 39 1
 13 3 0 105 45 1
 14 3 0 130 57 1
 -17 4 0 43 29 1
 -16 4 0 107 44 1
 -15 4 0 101 48 1
 -14 4 0 114 35 1
 -13 4 0 395 63 1
 -12 4 0 677 90 1
 -11 4 0 2070 265 1
 -10 4 0 4258 406 1
 -9 4 0 9126 346 1
 -8 4 0 15278 319 1
 -7 4 0 9442 195 1
 -6 4 0 2317 51 1
 -5 4 0 3814 45 1
 -4 4 0 4314 84 1
 -3 4 0 1484 53 1
 -2 4 0 17793 369 1
 -1 4 0 2323 40 1
 0 4 0 5134 93 1
 1 4 0 2906 89 1
 2 4 0 2303 86 1
 3 4 0 8020 211 1
 4 4 0 15316 347 1
 5 4 0 8672 243 1
 6 4 0 4801 185 1
 7 4 0 2193 144 1
 8 4 0 1047 82 1
 9 4 0 556 77 1
 10 4 0 186 40 1
 11 4 0 183 64 1
 12 4 0 126 50 1
 13 4 0 57 35 1
 -18 5 0 282 63 1
 -17 5 0 775 95 1
 -16 5 0 492 87 1
 -15 5 0 11 33 1
 -14 5 0 715 78 1
 -13 5 0 826 68 1
 -12 5 0 790 58 1
 -11 5 0 261 49 1
 -10 5 0 82 35 1
 -9 5 0 205 36 1
 -8 5 0 478 24 1
 -7 5 0 689 26 1
 -6 5 0 7503 84 1
 -5 5 0 38392 373 1
 -4 5 0 15075 192 1
 -3 5 0 4095 118 1
 -2 5 0 4051 75 1
 -1 5 0 14914 134 1
 0 5 0 39117 399 1
 1 5 0 9393 138 1
 2 5 0 971 50 1
 3 5 0 301 16 1
 4 5 0 199 50 1
 5 5 0 204 47 1
 6 5 0 558 53 1
 7 5 0 1228 58 1
 8 5 0 873 54 1
 9 5 0 742 67 1
 10 5 0 17 22 1
 11 5 0 606 70 1
 12 5 0 1049 83 1
 -18 6 0 0 41 1
 -17 6 0 15 28 1
 -16 6 0 83 36 1
 -15 6 0 32 26 1
 -14 6 0 209 42 1
 -13 6 0 1004 94 1
 -12 6 0 775 67 1
 -11 6 0 47 24 1
 -10 6 0 114 21 1
 -9 6 0 827 32 1
 -8 6 0 4149 74 1
 -7 6 0 17342 191 1
 -6 6 0 23128 266 1
 -5 6 0 14423 258 1
 -4 6 0 178 23 1
 -3 6 0 1045 70 1
 -2 6 0 279 19 1
 -1 6 0 13584 152 1
 0 6 0 22244 213 1
 1 6 0 15489 279 1
 2 6 0 3522 98 1
 3 6 0 636 55 1
 4 6 0 148 27 1
 5 6 0 42 18 1
 6 6 0 512 44 1
 7 6 0 1023 122 1
 8 6 0 218 31 1
 9 6 0 0 29 1
 10 6 0 134 29 1
 11 6 0 54 26 1
 12 6 0 50 50 1
 -19 7 0 32 33 1
 -18 7 0 287 65 1
 -17 7 0 180 55 1
 -16 7 0 209 42 1
 -15 7 0 22 24 1
 -14 7 0 47 34 1
 -13 7 0 483 53 1
 -12 7 0 22 25 1
 -11 7 0 319 48 1
 -10 7 0 1253 54 1
 -9 7 0 222 12 1
 -8 7 0 3144 66 1
 -7 7 0 3838 86 1
 -6 7 0 14793 348 1
 -5 7 0 2869 73 1
 -4 7 0 353 37 1
 -3 7 0 272 20 1
 -2 7 0 2662 63 1
 -1 7 0 15550 149 1
 0 7 0 4311 109 1
 1 7 0 3289 95 1
 2 7 0 292 34 1
 3 7 0 1599 55 1
 4 7 0 563 49 1
 5 7 0 19 16 1
 6 7 0 748 69 1
 7 7 0 109 50 1
 8 7 0 28 38 1
 9 7 0 130 33 1
 10 7 0 201 41 1
 11 7 0 349 55 1
 -19 8 0 90 40 1
 -18 8 0 6 30 1
 -17 8 0 3 24 1
 -16 8 0 596 70 1
 -15 8 0 1567 112 1
 -14 8 0 1123 101 1
 -13 8 0 293 42 1
 -12 8 0 1664 102 1
 -11 8 0 7960 216 1
 -10 8 0 8161 115 1
 -9 8 0 11 7 1
 -8 8 0 5543 218 1
 -7 8 0 14807 211 1
 -6 8 0 8572 175 1
 -5 8 0 1027 74 1
 -4 8 0 267 42 1
 -3 8 0 800 43 1
 -2 8 0 8991 122 1
 -1 8 0 14995 192 1
 0 8 0 5465 129 1
 1 8 0 22 23 1
 2 8 0 9304 188 1
 3 8 0 9436 200 1
 4 8 0 2163 132 1
 5 8 0 151 45 1
 6 8 0 898 71 1
 7 8 0 1442 85 1
 8 8 0 461 53 1
 9 8 0 12 21 1
 10 8 0 13 21 1
 -20 9 0 128 51 1
 -19 9 0 26 29 1
 -18 9 0 236 58 1
 -17 9 0 598 76 1
 -16 9 0 1511 116 1
 -15 9 0 1420 106 1
 -14 9 0 627 67 1
 -13 9 0 113 29 1
 -12 9 0 31 21 1
 -11 9 0 250 29 1
 -10 9 0 2401 62 1
 -9 9 0 1262 36 1
 -8 9 0 56 17 1
 -7 9 0 90 13 1
 -6 9 0 113 17 1
 -5 9 0 1081 63 1
 -4 9 0 911 33 1
 -3 9 0 81 18 1
 -2 9 0 111 17 1
 -1 9 0 59 25 1
 0 9 0 1079 45 1
 1 9 0 2756 132 1
 2 9 0 415 31 1
 3 9 0 12 15 1
 4 9 0 154 57 1
 5 9 0 553 50 1
 6 9 0 1625 93 1
 7 9 0 1966 166 1
 8 9 0 869 95 1
 9 9 0 262 65 1
 10 9 0 95 50 1
 -20 10 0 19 37 1
 -19 10 0 1 29 1
 -18 10 0 24 34 1
 -17 10 0 411 60 1
 -16 10 0 271 50 1
 -15 10 0 36 29 1
 -14 10 0 2 22 1
 -13 10 0 0 19 1
 -12 10 0 154 20 1
 -11 10 0 1386 54 1
 -10 10 0 104 21 1
 -9 10 0 300 21 1
 -8 10 0 137 23 1
 -7 10 0 178 18 1
 -6 10 0 42 29 1
 -5 10 0 1038 35 1
 -4 10 0 61 19 1
 -3 10 0 123 45 1
 -2 10 0 100 23 1
 -1 10 0 249 32 1
 0 10 0 69 28 1
 1 10 0 1166 83 1
 2 10 0 169 28 1
 3 10 0 64 20 1
 4 10 0 1 58 1
 5 10 0 4 29 1
 6 10 0 278 41 1
 7 10 0 354 71 1
 8 10 0 1 33 1
 9 10 0 1 34 1
 -20 11 0 53 37 1
 -19 11 0 295 56 1
 -18 11 0 1575 130 1
 -17 11 0 3141 168 1
 -16 11 0 1772 115 1
 -15 11 0 195 42 1
 -14 11 0 9 26 1
 -13 11 0 10 27 1
 -12 11 0 431 59 1
 -11 11 0 1602 51 1
 -10 11 0 1599 137 1
 -9 11 0 206 30 1
 -8 11 0 5498 193 1
 -7 11 0 6222 122 1
 -6 11 0 1261 91 1
 -5 11 0 902 59 1
 -4 11 0 5759 123 1
 -3 11 0 5691 123 1
 -2 11 0 293 38 1
 -1 11 0 1620 99 1
 0 11 0 1543 101 1
 1 11 0 380 51 1
 2 11 0 11 16 1
 3 11 0 21 25 1
 4 11 0 92 48 1
 5 11 0 1848 100 1
 6 11 0 3855 153 1
 7 11 0 2137 119 1
 8 11 0 277 48 1
 -19 12 0 9 29 1
 -18 12 0 26 27 1
 -17 12 0 278 62 1
 -16 12 0 108 42 1
 -15 12 0 160 44 1
 -14 12 0 593 75 1
 -13 12 0 1213 102 1
 -12 12 0 1778 119 1
 -11 12 0 34 12 1
 -10 12 0 538 31 1
 -9 12 0 1135 68 1
 -8 12 0 28 24 1
 -7 12 0 275 37 1
 -6 12 0 4298 203 1
 -5 12 0 375 23 1
 -4 12 0 25 13 1
 -3 12 0 1334 70 1
 -2 12 0 648 52 1
 -1 12 0 142 34 1
 0 12 0 1280 91 1
 1 12 0 879 61 1
 2 12 0 560 72 1
 3 12 0 144 42 1
 4 12 0 208 48 1
 5 12 0 219 56 1
 6 12 0 115 35 1
 7 12 0 14 33 1
 -19 13 0 48 37 1
 -18 13 0 130 42 1
 -17 13 0 50 42 1
 -16 13 0 92 42 1
 -15 13 0 0 34 1
 -14 13 0 107 37 1
 -13 13 0 152 42 1
 -12 13 0 433 64 1
 -11 13 0 3399 167 1
 -10 13 0 2427 138 1
 -9 13 0 298 29 1
 -8 13 0 140 30 1
 -7 13 0 21 13 1
 -6 13 0 28 10 1
 -5 13 0 101 26 1
 -4 13 0 357 59 1
 -3 13 0 2455 97 1
 -2 13 0 4042 160 1
 -1 13 0 464 59 1
 0 13 0 211 27 1
 1 13 0 85 24 1
 2 13 0 1 24 1
 3 13 0 39 32 1
 4 13 0 21 37 1
 5 13 0 148 44 1
 6 13 0 44 41 1
 -19 14 0 66 44 1
 -18 14 0 450 82 1
 -17 14 0 908 98 1
 -16 14 0 146 48 1
 -15 14 0 49 28 1
 -14 14 0 604 85 1
 -13 14 0 831 81 1
 -12 14 0 76 33 1
 -11 14 0 2073 119 1
 -10 14 0 4397 216 1
 -9 14 0 777 75 1
 -8 14 0 9 10 1
 -7 14 0 323 48 1
 -6 14 0 2 11 1
 -5 14 0 715 40 1
 -4 14 0 4530 141 1
 -3 14 0 2451 113 1
 -2 14 0 14 22 1
 -1 14 0 706 63 1
 0 14 0 514 75 1
 1 14 0 2 34 1
 2 14 0 56 31 1
 3 14 0 955 99 1
 4 14 0 415 80 1
 5 14 0 51 37 1
 6 14 0 531 90 1
 -19 15 0 1 51 1
 -18 15 0 41 31 1
 -17 15 0 148 49 1
 -16 15 0 22 28 1
 -15 15 0 254 49 1
 -14 15 0 594 89 1
 -13 15 0 818 85 1
 -12 15 0 21 27 1
 -11 15 0 354 74 1
 -10 15 0 703 67 1
 -9 15 0 118 24 1
 -8 15 0 2 13 1
 -7 15 0 1 14 1
 -6 15 0 133 24 1
 -5 15 0 600 37 1
 -4 15 0 394 48 1
 -3 15 0 81 22 1
 -2 15 0 616 62 1
 -1 15 0 573 56 1
 0 15 0 219 42 1
 1 15 0 0 32 1
 2 15 0 184 47 1
 3 15 0 38 35 1
 4 15 0 30 34 1
 5 15 0 120 53 1
 -18 16 0 224 58 1
 -17 16 0 112 41 1
 -16 16 0 1 33 1
 -15 16 0 1 26 1
 -14 16 0 467 69 1
 -13 16 0 1588 127 1
 -12 16 0 1382 125 1
 -11 16 0 758 81 1
 -10 16 0 203 47 1
 -9 16 0 129 26 1
 -8 16 0 1466 70 1
 -7 16 0 198 27 1
 -6 16 0 157 27 1
 -5 16 0 483 40 1
 -4 16 0 1444 100 1
 -3 16 0 1740 112 1
 -2 16 0 630 48 1
 -1 16 0 25 25 1
 0 16 0 15 28 1
 1 16 0 107 39 1
 2 16 0 254 58 1
 3 16 0 85 47 1
 4 16 0 162 53 1
 -18 17 0 357 74 1
 -17 17 0 830 101 1
 -16 17 0 590 88 1
 -15 17 0 7 32 1
 -14 17 0 356 71 1
 -13 17 0 1411 120 1
 -12 17 0 611 82 1
 -11 17 0 39 29 1
 -10 17 0 436 69 1
 -9 17 0 457 73 1
 -8 17 0 376 69 1
 -7 17 0 598 80 1
 -6 17 0 113 41 1
 -2 17 0 36 28 1
 -17 18 0 446 84 1
 -16 18 0 265 61 1
 -15 18 0 298 56 1
 -14 18 0 462 80 1
 -13 18 0 152 53 1
 -12 18 0 12 30 1
 -11 18 0 397 73 1
 -10 18 0 531 80 1
 -9 18 0 86 31 1
 -8 18 0 451 73 1
 -7 18 0 511 81 1
 -6 18 0 111 42 1
 -16 19 0 39 37 1
 -15 19 0 567 86 1
 -14 19 0 1376 135 1
 -13 19 0 855 98 1
 -12 19 0 89 29 1
 -11 19 0 262 55 1
 -10 19 0 305 68 1
 -9 19 0 217 60 1
 -8 19 0 294 62 1
 -7 19 0 110 46 1
 -15 20 0 117 46 1
 -14 20 0 27 29 1
 -13 20 0 1 37 1
 -12 20 0 871 109 1
 -11 20 0 2244 175 1
 -10 20 0 2214 164 1
 -9 20 0 2091 168 1
 -8 20 0 1128 122 1
 -12 21 0 244 68 1
 -11 21 0 5 37 1
 7 -20 1 31 34 1
 8 -20 1 159 51 1
 9 -20 1 398 77 1
 10 -20 1 0 43 1
 11 -20 1 364 75 1
 12 -20 1 32 37 1
 13 -20 1 46 33 1
 14 -20 1 53 39 1
 6 -19 1 267 67 1
 7 -19 1 66 45 1
 8 -19 1 630 86 1
 9 -19 1 320 69 1
 10 -19 1 390 74 1
 11 -19 1 1147 113 1
 12 -19 1 95 43 1
 13 -19 1 0 33 1
 14 -19 1 32 36 1
 15 -19 1 54 44 1
 16 -19 1 59 41 1
 6 -18 1 79 41 1
 7 -18 1 380 74 1
 8 -18 1 615 82 1
 9 -18 1 0 32 1
 10 -18 1 108 38 1
 11 -18 1 32 28 1
 12 -18 1 2076 157 1
 13 -18 1 3611 212 1
 14 -18 1 1527 132 1
 15 -18 1 0 32 1
 16 -18 1 181 58 1
 17 -18 1 828 108 1
 -3 -17 1 0 51 1
 -2 -17 1 64 40 1
 -1 -17 1 67 35 1
 0 -17 1 3 32 1
 1 -17 1 1 23 1
 2 -17 1 147 40 1
 3 -17 1 51 25 1
 4 -17 1 13 22 1
 5 -17 1 8 20 1
 6 -17 1 54 19 1
 7 -17 1 454 71 1
 8 -17 1 472 71 1
 9 -17 1 12 29 1
 10 -17 1 653 86 1
 11 -17 1 1136 110 1
 12 -17 1 778 93 1
 13 -17 1 548 82 1
 14 -17 1 931 105 1
 15 -17 1 972 104 1
 16 -17 1 630 94 1
 17 -17 1 468 83 1
 -4 -16 1 0 38 1
 -3 -16 1 169 54 1
 -2 -16 1 1 42 1
 -1 -16 1 135 45 1
 0 -16 1 1081 76 1
 1 -16 1 491 62 1
 2 -16 1 38 29 1
 3 -16 1 4 22 1
 4 -16 1 344 36 1
 5 -16 1 685 67 1
 6 -16 1 513 46 1
 7 -16 1 365 36 1
 8 -16 1 5 13 1
 9 -16 1 0 19 1
 10 -16 1 80 35 1
 11 -16 1 0 26 1
 12 -16 1 132 45 1
 13 -16 1 441 67 1
 14 -16 1 78 34 1
 15 -16 1 17 28 1
 16 -16 1 64 30 1
 17 -16 1 21 32 1
 18 -16 1 2 32 1
 -5 -15 1 693 103 1
 -4 -15 1 0 29 1
 -3 -15 1 182 54 1
 -2 -15 1 93 28 1
 -1 -15 1 69 23 1
 0 -15 1 711 76 1
 1 -15 1 470 70 1
 2 -15 1 190 44 1
 3 -15 1 2714 138 1
 4 -15 1 2245 89 1
 5 -15 1 185 32 1
 6 -15 1 697 62 1
 7 -15 1 1091 61 1
 8 -15 1 146 22 1
 9 -15 1 1 35 1
 10 -15 1 1256 108 1
 11 -15 1 2057 144 1
 12 -15 1 818 91 1
 13 -15 1 172 43 1
 14 -15 1 4 25 1
 15 -15 1 34 26 1
 16 -15 1 618 85 1
 17 -15 1 1048 118 1
 18 -15 1 516 81 1
 -6 -14 1 16 38 1
 -5 -14 1 7 35 1
 -4 -14 1 1 38 1
 -3 -14 1 87 34 1
 -2 -14 1 7 56 1
 -1 -14 1 1003 73 1
 0 -14 1 1424 111 1
 1 -14 1 1743 99 1
 2 -14 1 2753 156 1
 3 -14 1 3589 115 1
 4 -14 1 3599 128 1
 5 -14 1 2129 97 1
 6 -14 1 1089 53 1
 7 -14 1 53 13 1
 8 -14 1 222 31 1
 9 -14 1 132 44 1
 10 -14 1 1377 108 1
 11 -14 1 1239 99 1
 12 -14 1 94 38 1
 13 -14 1 106 41 1
 14 -14 1 103 46 1
 15 -14 1 672 84 1
 16 -14 1 842 99 1
 17 -14 1 311 68 1
 18 -14 1 0 42 1
 -7 -13 1 52 41 1
 -6 -13 1 26 35 1
 -5 -13 1 442 68 1
 -4 -13 1 792 96 1
 -3 -13 1 12 35 1
 -2 -13 1 1055 82 1
 -1 -13 1 2778 140 1
 0 -13 1 3211 146 1
 1 -13 1 898 102 1
 2 -13 1 298 61 1
 3 -13 1 774 55 1
 4 -13 1 711 32 1
 5 -13 1 97 33 1
 6 -13 1 278 33 1
 7 -13 1 33 26 1
 8 -13 1 65 9 1
 9 -13 1 189 34 1
 10 -13 1 677 70 1
 11 -13 1 91 46 1
 12 -13 1 1161 104 1
 13 -13 1 1586 119 1
 14 -13 1 75 38 1
 15 -13 1 53 36 1
 16 -13 1 589 88 1
 17 -13 1 693 91 1
 18 -13 1 107 45 1
 -7 -12 1 699 76 1
 -6 -12 1 849 110 1
 -5 -12 1 1056 108 1
 -4 -12 1 2 30 1
 -3 -12 1 213 26 1
 -2 -12 1 39 34 1
 -1 -12 1 854 80 1
 0 -12 1 2842 159 1
 1 -12 1 3734 135 1
 2 -12 1 491 45 1
 3 -12 1 1 12 1
 4 -12 1 5 29 1
 5 -12 1 248 35 1
 6 -12 1 2545 149 1
 7 -12 1 8482 250 1
 8 -12 1 9478 537 1
 9 -12 1 2626 87 1
 10 -12 1 193 23 1
 11 -12 1 106 35 1
 12 -12 1 23 23 1
 13 -12 1 701 81 1
 14 -12 1 622 76 1
 15 -12 1 243 58 1
 16 -12 1 125 44 1
 17 -12 1 677 96 1
 19 -12 1 0 28 1
 -8 -11 1 111 37 1
 -7 -11 1 40 40 1
 -6 -11 1 67 64 1
 -5 -11 1 2 19 1
 -4 -11 1 325 66 1
 -3 -11 1 873 79 1
 -2 -11 1 375 55 1
 -1 -11 1 691 78 1
 0 -11 1 592 53 1
 1 -11 1 513 57 1
 2 -11 1 32 12 1
 3 -11 1 680 50 1
 4 -11 1 872 51 1
 5 -11 1 2692 80 1
 6 -11 1 1193 93 1
 7 -11 1 754 64 1
 8 -11 1 4 27 1
 9 -11 1 79 18 1
 10 -11 1 620 32 1
 11 -11 1 1650 116 1
 12 -11 1 244 46 1
 13 -11 1 1 27 1
 14 -11 1 0 31 1
 15 -11 1 24 23 1
 16 -11 1 41 29 1
 17 -11 1 27 30 1
 18 -11 1 93 45 1
 19 -11 1 36 33 1
 20 -11 1 11 30 1
 -9 -10 1 167 45 1
 -8 -10 1 1844 110 1
 -7 -10 1 2787 130 1
 -6 -10 1 1705 134 1
 -5 -10 1 1093 79 1
 -4 -10 1 708 43 1
 -3 -10 1 36 26 1
 -2 -10 1 1263 100 1
 -1 -10 1 3182 139 1
 0 -10 1 657 62 1
 1 -10 1 15 13 1
 2 -10 1 3002 90 1
 3 -10 1 1059 53 1
 4 -10 1 38 12 1
 5 -10 1 4958 177 1
 6 -10 1 21119 454 1
 7 -10 1 15671 398 1
 8 -10 1 4585 107 1
 9 -10 1 2 8 1
 10 -10 1 121 17 1
 11 -10 1 1260 53 1
 12 -10 1 255 54 1
 13 -10 1 1 17 1
 14 -10 1 51 26 1
 15 -10 1 907 80 1
 16 -10 1 2079 138 1
 17 -10 1 1073 107 1
 18 -10 1 79 32 1
 19 -10 1 174 47 1
 -10 -9 1 0 22 1
 -9 -9 1 28 28 1
 -8 -9 1 337 47 1
 -7 -9 1 1020 76 1
 -6 -9 1 49 25 1
 -5 -9 1 115 37 1
 -4 -9 1 52 19 1
 -3 -9 1 892 95 1
 -2 -9 1 795 74 1
 -1 -9 1 87 28 1
 0 -9 1 885 65 1
 1 -9 1 2548 86 1
 2 -9 1 2100 63 1
 3 -9 1 1769 115 1
 4 -9 1 1 18 1
 5 -9 1 358 46 1
 6 -9 1 5665 331 1
 7 -9 1 4310 158 1
 8 -9 1 400 33 1
 9 -9 1 1646 57 1
 10 -9 1 7542 402 1
 11 -9 1 1079 127 1
 12 -9 1 466 67 1
 13 -9 1 14 23 1
 14 -9 1 928 88 1
 15 -9 1 1907 117 1
 16 -9 1 1462 122 1
 17 -9 1 260 63 1
 18 -9 1 6 33 1
 19 -9 1 238 61 1
 -11 -8 1 0 39 1
 -10 -8 1 265 44 1
 -9 -8 1 696 67 1
 -8 -8 1 725 66 1
 -7 -8 1 367 46 1
 -6 -8 1 195 32 1
 -5 -8 1 105 27 1
 -4 -8 1 28 17 1
 -3 -8 1 2290 90 1
 -2 -8 1 3853 223 1
 -1 -8 1 6249 199 1
 0 -8 1 10091 403 1
 1 -8 1 8157 115 1
 2 -8 1 6519 146 1
 3 -8 1 2239 59 1
 4 -8 1 3847 143 1
 5 -8 1 6937 196 1
 6 -8 1 835 37 1
 7 -8 1 1192 79 1
 8 -8 1 43 13 1
 9 -8 1 1 7 1
 10 -8 1 133 17 1
 11 -8 1 46 28 1
 12 -8 1 50 32 1
 13 -8 1 181 35 1
 14 -8 1 93 33 1
 15 -8 1 174 53 1
 16 -8 1 126 45 1
 17 -8 1 141 47 1
 18 -8 1 8 30 1
 19 -8 1 92 42 1
 -11 -7 1 35 25 1
 -10 -7 1 139 36 1
 -9 -7 1 93 28 1
 -8 -7 1 1912 102 1
 -7 -7 1 1604 89 1
 -6 -7 1 84 34 1
 -5 -7 1 1099 49 1
 -4 -7 1 7374 183 1
 -3 -7 1 3697 160 1
 -2 -7 1 61 32 1
 -1 -7 1 2665 116 1
 0 -7 1 11348 128 1
 1 -7 1 17055 286 1
 2 -7 1 2805 51 1
 3 -7 1 840 34 1
 4 -7 1 660 58 1
 5 -7 1 7158 136 1
 6 -7 1 14778 240 1
 7 -7 1 8925 117 1
 8 -7 1 214 14 1
 9 -7 1 2704 57 1
 10 -7 1 1025 73 1
 11 -7 1 128 34 1
 12 -7 1 605 65 1
 13 -7 1 1992 128 1
 14 -7 1 1740 114 1
 15 -7 1 883 91 1
 16 -7 1 1 30 1
 17 -7 1 65 34 1
 18 -7 1 63 33 1
 -12 -6 1 625 69 1
 -11 -6 1 429 53 1
 -10 -6 1 29 21 1
 -9 -6 1 282 55 1
 -8 -6 1 228 40 1
 -7 -6 1 170 28 1
 -6 -6 1 15 22 1
 -5 -6 1 18 13 1
 -4 -6 1 191 32 1
 -3 -6 1 1738 105 1
 -2 -6 1 23174 442 1
 -1 -6 1 31712 458 1
 0 -6 1 32471 290 1
 1 -6 1 15027 155 1
 2 -6 1 3387 164 1
 3 -6 1 1733 47 1
 4 -6 1 894 57 1
 5 -6 1 11196 154 1
 6 -6 1 3900 102 1
 7 -6 1 2124 49 1
 8 -6 1 1018 37 1
 9 -6 1 2 14 1
 10 -6 1 774 59 1
 11 -6 1 1627 109 1
 12 -6 1 363 55 1
 13 -6 1 31 23 1
 14 -6 1 970 101 1
 15 -6 1 123 42 1
 16 -6 1 112 47 1
 17 -6 1 392 66 1
 18 -6 1 187 50 1
 -13 -5 1 271 56 1
 -12 -5 1 187 40 1
 -11 -5 1 251 45 1
 -10 -5 1 404 76 1
 -9 -5 1 361 71 1
 -8 -5 1 339 39 1
 -7 -5 1 35 26 1
 -6 -5 1 1 21 1
 -5 -5 1 102 18 1
 -4 -5 1 408 53 1
 -3 -5 1 32 23 1
 -2 -5 1 1778 75 1
 -1 -5 1 1189 46 1
 0 -5 1 4984 71 1
 1 -5 1 22 19 1
 2 -5 1 6515 209 1
 3 -5 1 5436 110 1
 4 -5 1 114 17 1
 5 -5 1 3470 41 1
 6 -5 1 10107 147 1
 7 -5 1 16151 304 1
 8 -5 1 18075 271 1
 9 -5 1 2523 109 1
 10 -5 1 3908 87 1
 11 -5 1 5002 201 1
 12 -5 1 1659 47 1
 13 -5 1 36 34 1
 14 -5 1 17 24 1
 15 -5 1 160 56 1
 16 -5 1 45 33 1
 17 -5 1 8 28 1
 -13 -4 1 553 102 1
 -12 -4 1 410 51 1
 -11 -4 1 1 21 1
 -10 -4 1 711 81 1
 -9 -4 1 1395 121 1
 -8 -4 1 2649 152 1
 -7 -4 1 7948 261 1
 -6 -4 1 2390 112 1
 -5 -4 1 7 21 1
 -4 -4 1 1589 92 1
 -3 -4 1 5118 167 1
 -2 -4 1 806 63 1
 -1 -4 1 4300 83 1
 0 -4 1 33218 325 1
 1 -4 1 5713 128 1
 2 -4 1 597 28 1
 3 -4 1 12741 257 1
 4 -4 1 6883 94 1
 5 -4 1 6572 105 1
 6 -4 1 23556 183 1
 7 -4 1 15690 242 1
 8 -4 1 8658 131 1
 9 -4 1 1357 50 1
 10 -4 1 5461 145 1
 11 -4 1 4495 309 1
 12 -4 1 710 36 1
 13 -4 1 299 61 1
 14 -4 1 339 50 1
 15 -4 1 55 28 1
 16 -4 1 195 51 1
 17 -4 1 222 65 1
 -14 -3 1 41 39 1
 -13 -3 1 0 41 1
 -12 -3 1 79 39 1
 -11 -3 1 151 46 1
 -10 -3 1 39 35 1
 -9 -3 1 242 54 1
 -8 -3 1 600 66 1
 -7 -3 1 782 81 1
 -6 -3 1 4785 173 1
 -5 -3 1 2910 75 1
 -4 -3 1 3992 170 1
 -3 -3 1 1899 67 1
 -2 -3 1 31 10 1
 -1 -3 1 3862 58 1
 0 -3 1 3049 71 1
 1 -3 1 6695 137 1
 2 -3 1 47188 846 1
 3 -3 1 6523 194 1
 4 -3 1 6201 92 1
 5 -3 1 9435 119 1
 6 -3 1 12907 213 1
 7 -3 1 15300 273 1
 8 -3 1 9690 171 1
 9 -3 1 5821 126 1
 10 -3 1 4642 95 1
 11 -3 1 1832 121 1
 12 -3 1 393 74 1
 13 -3 1 136 45 1
 14 -3 1 71 30 1
 15 -3 1 128 49 1
 16 -3 1 32 30 1
 17 -3 1 0 34 1
 -15 -2 1 114 55 1
 -14 -2 1 3 49 1
 -13 -2 1 2 38 1
 -12 -2 1 5 32 1
 -11 -2 1 1 28 1
 -10 -2 1 329 50 1
 -9 -2 1 4410 192 1
 -8 -2 1 14397 401 1
 -7 -2 1 2547 91 1
 -6 -2 1 33 25 1
 -5 -2 1 1963 56 1
 -4 -2 1 4618 229 1
 -3 -2 1 72 31 1
 -2 -2 1 4593 189 1
 -1 -2 1 2527 10 1
 2 -2 1 10054 81 1
 3 -2 1 71 26 1
 4 -2 1 17730 202 1
 5 -2 1 9427 129 1
 6 -2 1 3071 80 1
 7 -2 1 4246 135 1
 8 -2 1 514 45 1
 9 -2 1 7550 234 1
 10 -2 1 5858 228 1
 11 -2 1 478 37 1
 12 -2 1 542 36 1
 13 -2 1 9 31 1
 14 -2 1 72 48 1
 15 -2 1 128 42 1
 16 -2 1 48 36 1
 -15 -1 1 3 32 1
 -14 -1 1 247 52 1
 -13 -1 1 362 72 1
 -12 -1 1 76 36 1
 -11 -1 1 76 47 1
 -10 -1 1 28 29 1
 -9 -1 1 1236 90 1
 -8 -1 1 135 61 1
 -7 -1 1 287 71 1
 -6 -1 1 126 25 1
 -5 -1 1 2348 157 1
 -4 -1 1 1186 18 1
 -3 -1 1 1029 47 1
 -2 -1 1 3725 35 1
 2 -1 1 1006 104 1
 3 -1 1 18 32 1
 4 -1 1 49 17 1
 5 -1 1 746 70 1
 6 -1 1 2358 82 1
 7 -1 1 4209 168 1
 8 -1 1 3480 148 1
 9 -1 1 22 33 1
 10 -1 1 5 30 1
 11 -1 1 740 77 1
 12 -1 1 2271 140 1
 13 -1 1 2299 166 1
 14 -1 1 2328 158 1
 15 -1 1 747 103 1
 16 -1 1 57 35 1
 -16 0 1 114 51 1
 -15 0 1 0 52 1
 -14 0 1 65 42 1
 -13 0 1 1 36 1
 -12 0 1 55 34 1
 -11 0 1 162 51 1
 -10 0 1 0 27 1
 -9 0 1 90 39 1
 -8 0 1 105 36 1
 -7 0 1 17 27 1
 -6 0 1 42 26 1
 -5 0 1 135 30 1
 -4 0 1 47 21 1
 -3 0 1 281 27 1
 2 0 1 254 34 1
 3 0 1 74 26 1
 4 0 1 67 22 1
 5 0 1 131 23 1
 6 0 1 29 27 1
 7 0 1 26 27 1
 8 0 1 0 26 1
 9 0 1 0 35 1
 10 0 1 5 22 1
 11 0 1 56 37 1
 12 0 1 107 49 1
 13 0 1 83 50 1
 14 0 1 108 54 1
 15 0 1 39 36 1
 -16 1 1 32 35 1
 -15 1 1 318 62 1
 -14 1 1 602 81 1
 -13 1 1 46 33 1
 -12 1 1 68 40 1
 -11 1 1 26 25 1
 -10 1 1 1615 94 1
 -9 1 1 208 64 1
 -8 1 1 378 60 1
 -7 1 1 7 29 1
 -6 1 1 1974 145 1
 -5 1 1 865 19 1
 -4 1 1 939 36 1
 -3 1 1 3305 28 1
 2 1 1 360 26 1
 3 1 1 27 21 1
 4 1 1 702 61 1
 5 1 1 2195 93 1
 6 1 1 4193 159 1
 7 1 1 3187 145 1
 8 1 1 18 38 1
 9 1 1 28 33 1
 10 1 1 962 84 1
 11 1 1 2161 143 1
 12 1 1 2363 170 1
 13 1 1 2394 158 1
 14 1 1 674 97 1
 -17 2 1 103 54 1
 -16 2 1 84 34 1
 -15 2 1 69 38 1
 -14 2 1 5 26 1
 -13 2 1 8 11 1
 -12 2 1 176 36 1
 -11 2 1 4000 175 1
 -10 2 1 13185 365 1
 -9 2 1 1889 79 1
 -8 2 1 44 20 1
 -7 2 1 2756 64 1
 -6 2 1 5202 162 1
 -5 2 1 377 22 1
 -4 2 1 3931 167 1
 -3 2 1 2193 7 1
 1 2 1 705 58 1
 2 2 1 16781 310 1
 3 2 1 9950 224 1
 4 2 1 3328 123 1
 5 2 1 4390 149 1
 6 2 1 400 41 1
 7 2 1 7061 235 1
 8 2 1 6240 243 1
 9 2 1 493 50 1
 10 2 1 690 73 1
 11 2 1 152 40 1
 12 2 1 56 47 1
 13 2 1 20 31 1
 14 2 1 0 45 1
 -17 3 1 3 33 1
 -16 3 1 0 27 1
 -15 3 1 157 50 1
 -14 3 1 106 34 1
 -13 3 1 56 35 1
 -12 3 1 67 14 1
 -11 3 1 323 68 1
 -10 3 1 513 110 1
 -9 3 1 3541 512 1
 -8 3 1 3479 77 1
 -7 3 1 3930 112 1
 -6 3 1 2288 51 1
 -5 3 1 44 7 1
 -4 3 1 2931 50 1
 -3 3 1 4152 80 1
 -2 3 1 7647 136 1
 -1 3 1 47488 458 1
 0 3 1 6803 109 1
 1 3 1 6499 158 1
 2 3 1 8538 176 1
 3 3 1 11405 299 1
 4 3 1 15081 308 1
 5 3 1 10242 261 1
 6 3 1 5398 216 1
 7 3 1 4228 165 1
 8 3 1 1619 111 1
 9 3 1 432 79 1
 10 3 1 165 53 1
 11 3 1 2 31 1
 12 3 1 56 42 1
 13 3 1 40 34 1
 -18 4 1 837 107 1
 -17 4 1 593 90 1
 -16 4 1 355 63 1
 -15 4 1 15 28 1
 -14 4 1 632 72 1
 -13 4 1 1620 121 1
 -12 4 1 2259 129 1
 -11 4 1 7350 240 1
 -10 4 1 1769 83 1
 -9 4 1 54 13 1
 -8 4 1 2194 70 1
 -7 4 1 5720 117 1
 -6 4 1 384 43 1
 -5 4 1 3781 60 1
 -4 4 1 31320 279 1
 -3 4 1 5520 130 1
 -2 4 1 421 13 1
 -1 4 1 12716 129 1
 0 4 1 6048 80 1
 1 4 1 6541 130 1
 2 4 1 23538 381 1
 3 4 1 16342 390 1
 4 4 1 8383 220 1
 5 4 1 1133 90 1
 6 4 1 6117 193 1
 7 4 1 5829 240 1
 8 4 1 789 81 1
 9 4 1 386 71 1
 10 4 1 289 52 1
 11 4 1 2 35 1
 12 4 1 212 60 1
 13 4 1 359 79 1
 -18 5 1 229 61 1
 -17 5 1 147 47 1
 -16 5 1 370 70 1
 -15 5 1 313 55 1
 -14 5 1 342 59 1
 -13 5 1 219 43 1
 -12 5 1 60 28 1
 -11 5 1 18 17 1
 -10 5 1 176 21 1
 -9 5 1 379 76 1
 -8 5 1 2 12 1
 -7 5 1 2153 32 1
 -6 5 1 958 36 1
 -5 5 1 5290 71 1
 -4 5 1 149 10 1
 -3 5 1 6181 181 1
 -2 5 1 5854 72 1
 -1 5 1 132 11 1
 0 5 1 3566 50 1
 1 5 1 9295 198 1
 2 5 1 14884 214 1
 3 5 1 16436 407 1
 4 5 1 2250 106 1
 5 5 1 3671 113 1
 6 5 1 4694 206 1
 7 5 1 1183 86 1
 8 5 1 17 41 1
 9 5 1 106 49 1
 10 5 1 197 46 1
 11 5 1 9 21 1
 12 5 1 137 74 1
 -19 6 1 156 53 1
 -18 6 1 496 82 1
 -17 6 1 333 62 1
 -16 6 1 19 24 1
 -15 6 1 358 47 1
 -14 6 1 273 53 1
 -13 6 1 55 24 1
 -12 6 1 4 22 1
 -11 6 1 112 32 1
 -10 6 1 110 21 1
 -9 6 1 1175 86 1
 -8 6 1 20759 274 1
 -7 6 1 31256 363 1
 -6 6 1 30658 375 1
 -5 6 1 15046 345 1
 -4 6 1 3344 146 1
 -3 6 1 1687 27 1
 -2 6 1 1145 33 1
 -1 6 1 10420 107 1
 0 6 1 3966 109 1
 1 6 1 1833 51 1
 2 6 1 1275 77 1
 3 6 1 20 14 1
 4 6 1 808 45 1
 5 6 1 1647 134 1
 6 6 1 357 47 1
 7 6 1 39 19 1
 8 6 1 1009 100 1
 9 6 1 76 25 1
 10 6 1 123 39 1
 11 6 1 641 63 1
 -19 7 1 52 38 1
 -18 7 1 46 33 1
 -17 7 1 154 46 1
 -16 7 1 83 28 1
 -15 7 1 1598 124 1
 -14 7 1 1231 97 1
 -13 7 1 103 20 1
 -12 7 1 970 68 1
 -11 7 1 6346 196 1
 -10 7 1 3753 187 1
 -9 7 1 51 12 1
 -8 7 1 2915 56 1
 -7 7 1 10819 158 1
 -6 7 1 17006 249 1
 -5 7 1 2815 36 1
 -4 7 1 738 14 1
 -3 7 1 783 36 1
 -2 7 1 6053 107 1
 -1 7 1 14923 194 1
 0 7 1 9112 165 1
 1 7 1 140 18 1
 2 7 1 3816 105 1
 3 7 1 1430 66 1
 4 7 1 257 35 1
 5 7 1 509 45 1
 6 7 1 1420 259 1
 7 7 1 1461 82 1
 8 7 1 652 63 1
 9 7 1 51 25 1
 10 7 1 147 39 1
 11 7 1 50 33 1
 -20 8 1 3 28 1
 -19 8 1 1 38 1
 -18 8 1 229 53 1
 -17 8 1 563 77 1
 -16 8 1 523 70 1
 -15 8 1 270 50 1
 -14 8 1 190 41 1
 -13 8 1 102 29 1
 -12 8 1 53 22 1
 -11 8 1 1743 79 1
 -10 8 1 3864 65 1
 -9 8 1 5654 95 1
 -8 8 1 10120 168 1
 -7 8 1 7142 126 1
 -6 8 1 6536 108 1
 -5 8 1 1908 56 1
 -4 8 1 3853 70 1
 -3 8 1 7121 93 1
 -2 8 1 768 31 1
 -1 8 1 1215 39 1
 0 8 1 55 17 1
 1 8 1 0 13 1
 2 8 1 73 21 1
 3 8 1 61 27 1
 4 8 1 53 26 1
 5 8 1 198 36 1
 6 8 1 11 18 1
 7 8 1 192 53 1
 8 8 1 219 43 1
 9 8 1 164 41 1
 10 8 1 14 23 1
 -20 9 1 1 35 1
 -19 9 1 2 34 1
 -18 9 1 34 31 1
 -17 9 1 182 44 1
 -16 9 1 806 89 1
 -15 9 1 131 37 1
 -14 9 1 203 33 1
 -13 9 1 40 25 1
 -12 9 1 779 54 1
 -11 9 1 815 29 1
 -10 9 1 107 13 1
 -9 9 1 846 38 1
 -8 9 1 2589 74 1
 -7 9 1 2236 53 1
 -6 9 1 1902 49 1
 -5 9 1 6 7 1
 -4 9 1 314 22 1
 -3 9 1 4888 85 1
 -2 9 1 4125 105 1
 -1 9 1 366 38 1
 0 9 1 1983 89 1
 1 9 1 8787 138 1
 2 9 1 1819 77 1
 3 9 1 704 60 1
 4 9 1 2 19 1
 5 9 1 619 84 1
 6 9 1 1553 85 1
 7 9 1 1107 85 1
 8 9 1 132 35 1
 9 9 1 40 24 1
 -20 10 1 277 60 1
 -19 10 1 57 34 1
 -18 10 1 1374 117 1
 -17 10 1 2574 147 1
 -16 10 1 1552 109 1
 -15 10 1 1064 92 1
 -14 10 1 782 63 1
 -13 10 1 52 20 1
 -12 10 1 1091 57 1
 -11 10 1 3386 88 1
 -10 10 1 707 41 1
 -9 10 1 30 11 1
 -8 10 1 3067 75 1
 -7 10 1 1041 42 1
 -6 10 1 96 21 1
 -5 10 1 4132 95 1
 -4 10 1 19668 278 1
 -3 10 1 16030 244 1
 -2 10 1 4929 153 1
 -1 10 1 0 24 1
 0 10 1 168 27 1
 1 10 1 1269 88 1
 2 10 1 201 60 1
 3 10 1 0 24 1
 4 10 1 20 19 1
 5 10 1 902 66 1
 6 10 1 2317 114 1
 7 10 1 1428 99 1
 8 10 1 44 69 1
 9 10 1 222 65 1
 -20 11 1 1 30 1
 -19 11 1 76 37 1
 -18 11 1 101 38 1
 -17 11 1 214 46 1
 -16 11 1 70 31 1
 -15 11 1 197 35 1
 -14 11 1 718 47 1
 -13 11 1 304 45 1
 -12 11 1 649 52 1
 -11 11 1 588 34 1
 -10 11 1 438 32 1
 -9 11 1 20 7 1
 -8 11 1 513 34 1
 -7 11 1 768 34 1
 -6 11 1 2660 75 1
 -5 11 1 1477 59 1
 -4 11 1 626 38 1
 -3 11 1 42 11 1
 -2 11 1 137 32 1
 -1 11 1 322 45 1
 0 11 1 1691 81 1
 1 11 1 282 48 1
 2 11 1 2 23 1
 3 11 1 1 33 1
 4 11 1 130 42 1
 5 11 1 165 41 1
 6 11 1 39 35 1
 7 11 1 128 48 1
 8 11 1 269 69 1
 -18 12 1 871 88 1
 -17 12 1 1014 68 1
 -16 12 1 9 30 1
 -15 12 1 36 29 1
 -14 12 1 5 35 1
 -13 12 1 694 70 1
 -12 12 1 2389 159 1
 -11 12 1 3549 84 1
 -10 12 1 700 43 1
 -9 12 1 4 12 1
 -8 12 1 1 17 1
 -7 12 1 173 23 1
 -6 12 1 2157 77 1
 -5 12 1 8160 146 1
 -4 12 1 9201 183 1
 -3 12 1 2653 117 1
 -2 12 1 195 28 1
 -1 12 1 113 35 1
 0 12 1 58 18 1
 1 12 1 698 74 1
 2 12 1 678 76 1
 3 12 1 294 56 1
 4 12 1 85 26 1
 5 12 1 772 70 1
 6 12 1 398 54 1
 7 12 1 0 41 1
 -20 13 1 83 43 1
 -19 13 1 1 40 1
 -18 13 1 358 65 1
 -17 13 1 765 92 1
 -16 13 1 27 31 1
 -15 13 1 731 99 1
 -14 13 1 2686 151 1
 -13 13 1 3442 156 1
 -12 13 1 924 110 1
 -11 13 1 327 67 1
 -10 13 1 828 88 1
 -9 13 1 842 74 1
 -8 13 1 106 21 1
 -7 13 1 285 25 1
 -6 13 1 76 10 1
 -5 13 1 89 22 1
 -4 13 1 244 40 1
 -3 13 1 846 60 1
 -2 13 1 94 33 1
 -1 13 1 772 55 1
 0 13 1 1422 100 1
 1 13 1 0 34 1
 2 13 1 100 37 1
 3 13 1 728 92 1
 4 13 1 1077 110 1
 5 13 1 185 51 1
 6 13 1 10 33 1
 -19 14 1 1 30 1
 -18 14 1 54 37 1
 -17 14 1 2 37 1
 -16 14 1 35 34 1
 -15 14 1 917 106 1
 -14 14 1 1404 117 1
 -13 14 1 1604 102 1
 -12 14 1 2620 166 1
 -11 14 1 3812 179 1
 -10 14 1 3925 165 1
 -9 14 1 2049 137 1
 -8 14 1 1134 49 1
 -7 14 1 44 16 1
 -6 14 1 232 20 1
 -5 14 1 233 37 1
 -4 14 1 1654 72 1
 -3 14 1 1212 79 1
 -2 14 1 152 34 1
 -1 14 1 35 23 1
 0 14 1 42 30 1
 1 14 1 506 68 1
 2 14 1 1009 103 1
 3 14 1 333 65 1
 4 14 1 14 34 1
 5 14 1 187 61 1
 -19 15 1 0 37 1
 -18 15 1 306 68 1
 -17 15 1 219 52 1
 -16 15 1 28 29 1
 -15 15 1 583 76 1
 -14 15 1 524 79 1
 -13 15 1 116 39 1
 -12 15 1 2781 159 1
 -11 15 1 2300 137 1
 -10 15 1 270 30 1
 -9 15 1 573 39 1
 -8 15 1 932 80 1
 -7 15 1 175 32 1
 -6 15 1 8 30 1
 -5 15 1 1408 94 1
 -4 15 1 2427 118 1
 -3 15 1 1128 61 1
 -2 15 1 335 34 1
 -1 15 1 22 28 1
 0 15 1 119 38 1
 1 15 1 515 70 1
 2 15 1 1111 117 1
 3 15 1 725 94 1
 4 15 1 61 44 1
 -19 16 1 48 40 1
 -18 16 1 23 30 1
 -17 16 1 128 46 1
 -16 16 1 1105 115 1
 -15 16 1 726 84 1
 -14 16 1 0 29 1
 -13 16 1 69 30 1
 -12 16 1 283 46 1
 -11 16 1 608 78 1
 -10 16 1 508 74 1
 -9 16 1 316 52 1
 -8 16 1 40 32 1
 -7 16 1 45 26 1
 -6 16 1 58 23 1
 -5 16 1 20 16 1
 -4 16 1 119 21 1
 -3 16 1 415 37 1
 -2 16 1 100 36 1
 -1 16 1 35 32 1
 0 16 1 140 43 1
 1 16 1 109 40 1
 2 16 1 15 29 1
 3 16 1 0 34 1
 4 16 1 209 64 1
 -19 17 1 0 40 1
 -18 17 1 108 53 1
 -17 17 1 37 34 1
 -16 17 1 1 34 1
 -15 17 1 107 39 1
 -14 17 1 96 38 1
 -13 17 1 2 35 1
 -12 17 1 13 24 1
 -11 17 1 25 28 1
 -10 17 1 268 57 1
 -9 17 1 437 66 1
 -8 17 1 1 29 1
 -7 17 1 576 80 1
 -6 17 1 1142 112 1
 -18 18 1 1274 129 1
 -17 18 1 881 108 1
 -16 18 1 63 40 1
 -15 18 1 348 68 1
 -14 18 1 2058 149 1
 -13 18 1 1614 134 1
 -12 18 1 100 40 1
 -11 18 1 346 68 1
 -10 18 1 582 79 1
 -9 18 1 0 33 1
 -8 18 1 187 48 1
 -7 18 1 61 34 1
 -17 19 1 58 38 1
 -16 19 1 1 27 1
 -15 19 1 179 54 1
 -14 19 1 249 62 1
 -13 19 1 161 52 1
 -12 19 1 116 46 1
 -11 19 1 699 85 1
 -10 19 1 545 82 1
 -9 19 1 401 72 1
 -8 19 1 1081 112 1
 -16 20 1 64 38 1
 -15 20 1 48 36 1
 -14 20 1 119 48 1
 -13 20 1 21 31 1
 -12 20 1 167 44 1
 -11 20 1 293 66 1
 -10 20 1 0 44 1
 -9 20 1 531 85 1
 -8 20 1 24 33 1
 -14 21 1 44 31 1
 -13 21 1 127 52 1
 -12 21 1 1462 139 1
 -11 21 1 1860 158 1
 -10 21 1 1129 125 1
 6 -20 2 744 102 1
 7 -20 2 0 40 1
 8 -20 2 210 60 1
 9 -20 2 423 81 1
 10 -20 2 73 36 1
 11 -20 2 310 68 1
 12 -20 2 47 42 1
 13 -20 2 237 63 1
 6 -19 2 20 30 1
 7 -19 2 404 74 1
 8 -19 2 551 83 1
 9 -19 2 107 41 1
 10 -19 2 11 29 1
 11 -19 2 1 33 1
 12 -19 2 496 85 1
 13 -19 2 865 106 1
 14 -19 2 655 89 1
 15 -19 2 73 47 1
 5 -18 2 457 78 1
 6 -18 2 421 74 1
 7 -18 2 533 81 1
 8 -18 2 603 83 1
 9 -18 2 88 41 1
 10 -18 2 9 28 1
 11 -18 2 4 36 1
 12 -18 2 33 35 1
 13 -18 2 80 42 1
 14 -18 2 1 33 1
 15 -18 2 24 30 1
 16 -18 2 39 37 1
 -3 -17 2 74 43 1
 -2 -17 2 572 84 1
 -1 -17 2 1303 88 1
 0 -17 2 1055 121 1
 1 -17 2 173 45 1
 2 -17 2 372 57 1
 3 -17 2 793 84 1
 4 -17 2 509 104 1
 5 -17 2 4 16 1
 6 -17 2 162 28 1
 7 -17 2 355 40 1
 8 -17 2 175 30 1
 9 -17 2 1 34 1
 10 -17 2 182 52 1
 11 -17 2 1666 137 1
 12 -17 2 1656 132 1
 13 -17 2 1057 116 1
 14 -17 2 265 58 1
 15 -17 2 0 34 1
 16 -17 2 4 32 1
 17 -17 2 64 46 1
 -4 -16 2 753 103 1
 -3 -16 2 0 41 1
 -2 -16 2 60 27 1
 -1 -16 2 128 31 1
 0 -16 2 713 87 1
 1 -16 2 69 29 1
 2 -16 2 262 47 1
 3 -16 2 130 32 1
 4 -16 2 11 16 1
 5 -16 2 144 40 1
 6 -16 2 2062 91 1
 7 -16 2 2684 186 1
 8 -16 2 764 54 1
 9 -16 2 31 23 1
 10 -16 2 54 35 1
 11 -16 2 240 56 1
 12 -16 2 579 80 1
 13 -16 2 329 64 1
 14 -16 2 5 42 1
 15 -16 2 119 46 1
 16 -16 2 335 69 1
 17 -16 2 115 53 1
 -5 -15 2 1 35 1
 -4 -15 2 41 40 1
 -3 -15 2 17 35 1
 -2 -15 2 230 33 1
 -1 -15 2 101 41 1
 0 -15 2 1420 100 1
 1 -15 2 1133 107 1
 2 -15 2 897 80 1
 3 -15 2 2324 94 1
 4 -15 2 3663 129 1
 5 -15 2 2118 87 1
 6 -15 2 1354 68 1
 7 -15 2 147 72 1
 8 -15 2 577 49 1
 9 -15 2 342 54 1
 10 -15 2 70 32 1
 11 -15 2 66 33 1
 12 -15 2 320 64 1
 13 -15 2 98 40 1
 14 -15 2 568 78 1
 15 -15 2 1260 128 1
 16 -15 2 900 102 1
 17 -15 2 518 86 1
 -6 -14 2 48 42 1
 -5 -14 2 0 34 1
 -4 -14 2 130 52 1
 -3 -14 2 48 29 1
 -2 -14 2 616 73 1
 -1 -14 2 1602 114 1
 0 -14 2 1616 129 1
 1 -14 2 66 26 1
 2 -14 2 894 80 1
 3 -14 2 523 40 1
 4 -14 2 38 16 1
 5 -14 2 1062 62 1
 6 -14 2 2821 175 1
 7 -14 2 2481 120 1
 8 -14 2 505 70 1
 9 -14 2 370 58 1
 10 -14 2 2269 147 1
 11 -14 2 169 37 1
 12 -14 2 817 87 1
 13 -14 2 845 89 1
 14 -14 2 42 40 1
 15 -14 2 266 66 1
 16 -14 2 573 85 1
 17 -14 2 619 92 1
 18 -14 2 115 48 1
 -7 -13 2 202 62 1
 -6 -13 2 0 42 1
 -5 -13 2 0 35 1
 -4 -13 2 205 38 1
 -3 -13 2 266 40 1
 -2 -13 2 101 39 1
 -1 -13 2 943 87 1
 0 -13 2 2682 144 1
 1 -13 2 1829 116 1
 2 -13 2 822 52 1
 3 -13 2 1475 75 1
 4 -13 2 1450 90 1
 5 -13 2 1348 65 1
 6 -13 2 498 67 1
 7 -13 2 550 60 1
 8 -13 2 1394 68 1
 9 -13 2 118 36 1
 10 -13 2 613 75 1
 11 -13 2 127 41 1
 12 -13 2 775 87 1
 13 -13 2 2333 151 1
 14 -13 2 1703 133 1
 15 -13 2 1287 123 1
 16 -13 2 273 60 1
 17 -13 2 0 31 1
 18 -13 2 30 30 1
 -8 -12 2 186 63 1
 -7 -12 2 419 77 1
 -6 -12 2 698 95 1
 -5 -12 2 704 97 1
 -4 -12 2 62 31 1
 -3 -12 2 1916 133 1
 -2 -12 2 4579 188 1
 -1 -12 2 3073 172 1
 0 -12 2 3500 152 1
 1 -12 2 475 48 1
 2 -12 2 23 16 1
 3 -12 2 22 18 1
 4 -12 2 737 45 1
 5 -12 2 1186 54 1
 6 -12 2 608 78 1
 7 -12 2 171 46 1
 8 -12 2 918 44 1
 9 -12 2 126 33 1
 10 -12 2 854 91 1
 11 -12 2 727 68 1
 12 -12 2 525 72 1
 13 -12 2 343 66 1
 14 -12 2 155 46 1
 15 -12 2 202 52 1
 16 -12 2 553 77 1
 -9 -11 2 36 41 1
 -8 -11 2 929 84 1
 -7 -11 2 1718 101 1
 -6 -11 2 714 116 1
 -5 -11 2 22 23 1
 -4 -11 2 99 40 1
 -3 -11 2 276 56 1
 -2 -11 2 15 26 1
 -1 -11 2 1791 100 1
 0 -11 2 2436 123 1
 1 -11 2 13 18 1
 2 -11 2 1580 77 1
 3 -11 2 374 31 1
 4 -11 2 468 36 1
 5 -11 2 3745 159 1
 6 -11 2 18186 438 1
 7 -11 2 22942 553 1
 8 -11 2 6871 473 1
 9 -11 2 633 62 1
 10 -11 2 661 36 1
 11 -11 2 1630 80 1
 12 -11 2 830 79 1
 13 -11 2 523 66 1
 14 -11 2 107 41 1
 16 -11 2 675 80 1
 17 -11 2 322 56 1
 18 -11 2 64 35 1
 19 -11 2 686 90 1
 -9 -10 2 15 26 1
 -8 -10 2 284 47 1
 -7 -10 2 322 46 1
 -6 -10 2 50 48 1
 -5 -10 2 59 17 1
 -4 -10 2 445 57 1
 -3 -10 2 8 28 1
 -2 -10 2 478 69 1
 -1 -10 2 81 30 1
 0 -10 2 194 40 1
 1 -10 2 191 40 1
 2 -10 2 677 42 1
 3 -10 2 16 11 1
 4 -10 2 1 17 1
 5 -10 2 67 30 1
 6 -10 2 1447 84 1
 7 -10 2 3798 119 1
 8 -10 2 16 15 1
 9 -10 2 547 56 1
 10 -10 2 965 59 1
 11 -10 2 34 9 1
 14 -10 2 20 33 1
 15 -10 2 189 48 1
 16 -10 2 406 65 1
 17 -10 2 96 37 1
 18 -10 2 98 40 1
 19 -10 2 0 33 1
 -10 -9 2 13 77 1
 -9 -9 2 179 36 1
 -8 -9 2 563 59 1
 -7 -9 2 839 74 1
 -6 -9 2 1262 80 1
 -5 -9 2 1239 58 1
 -4 -9 2 355 45 1
 -3 -9 2 584 57 1
 -2 -9 2 1236 93 1
 -1 -9 2 1535 94 1
 0 -9 2 1865 70 1
 1 -9 2 89 14 1
 2 -9 2 4 12 1
 3 -9 2 1330 56 1
 4 -9 2 4418 166 1
 5 -9 2 19439 398 1
 6 -9 2 14810 477 1
 7 -9 2 7275 130 1
 8 -9 2 5850 111 1
 9 -9 2 4294 199 1
 10 -9 2 786 33 1
 11 -9 2 259 41 1
 12 -9 2 458 50 1
 13 -9 2 57 19 1
 14 -9 2 13 22 1
 15 -9 2 0 23 1
 16 -9 2 11 26 1
 17 -9 2 70 39 1
 18 -9 2 192 51 1
 19 -9 2 156 52 1
 -11 -8 2 75 30 1
 -10 -8 2 0 29 1
 -9 -8 2 257 45 1
 -8 -8 2 607 60 1
 -7 -8 2 103 29 1
 -6 -8 2 88 19 1
 -5 -8 2 261 57 1
 -4 -8 2 4774 141 1
 -3 -8 2 4545 122 1
 -2 -8 2 1727 110 1
 -1 -8 2 684 64 1
 0 -8 2 4790 123 1
 1 -8 2 1681 46 1
 2 -8 2 2697 92 1
 3 -8 2 1 15 1
 4 -8 2 564 77 1
 5 -8 2 1697 115 1
 6 -8 2 10389 179 1
 7 -8 2 1910 61 1
 8 -8 2 276 17 1
 9 -8 2 2722 102 1
 10 -8 2 2982 106 1
 11 -8 2 1062 86 1
 12 -8 2 245 48 1
 13 -8 2 1673 115 1
 14 -8 2 1822 118 1
 15 -8 2 2355 154 1
 16 -8 2 421 69 1
 17 -8 2 2 30 1
 18 -8 2 184 55 1
 -12 -7 2 324 52 1
 -11 -7 2 97 38 1
 -10 -7 2 89 29 1
 -9 -7 2 49 24 1
 -8 -7 2 104 28 1
 -7 -7 2 352 45 1
 -6 -7 2 0 18 1
 -5 -7 2 553 43 1
 -4 -7 2 31 23 1
 -3 -7 2 4177 154 1
 -2 -7 2 6662 223 1
 -1 -7 2 10247 169 1
 0 -7 2 12921 171 1
 1 -7 2 2443 96 1
 2 -7 2 602 38 1
 3 -7 2 976 50 1
 4 -7 2 260 60 1
 5 -7 2 865 48 1
 6 -7 2 4601 107 1
 7 -7 2 49 14 1
 8 -7 2 292 17 1
 9 -7 2 804 38 1
 10 -7 2 2717 125 1
 11 -7 2 1829 115 1
 12 -7 2 3016 143 1
 13 -7 2 1431 107 1
 14 -7 2 800 91 1
 15 -7 2 750 81 1
 16 -7 2 0 41 1
 17 -7 2 2 36 1
 18 -7 2 21 34 1
 -12 -6 2 307 49 1
 -11 -6 2 231 39 1
 -10 -6 2 35 29 1
 -9 -6 2 209 40 1
 -8 -6 2 181 31 1
 -7 -6 2 217 37 1
 -6 -6 2 1568 60 1
 -5 -6 2 3378 160 1
 -4 -6 2 1812 99 1
 -3 -6 2 308 48 1
 -2 -6 2 5478 107 1
 -1 -6 2 3916 83 1
 0 -6 2 2249 60 1
 1 -6 2 124 13 1
 2 -6 2 3163 95 1
 3 -6 2 1235 72 1
 4 -6 2 870 51 1
 5 -6 2 3082 67 1
 6 -6 2 2908 68 1
 7 -6 2 586 25 1
 8 -6 2 1106 34 1
 9 -6 2 1979 113 1
 10 -6 2 105 21 1
 11 -6 2 513 54 1
 12 -6 2 1752 113 1
 13 -6 2 856 91 1
 14 -6 2 108 39 1
 15 -6 2 218 52 1
 16 -6 2 77 40 1
 17 -6 2 65 37 1
 -13 -5 2 406 57 1
 -12 -5 2 72 26 1
 -11 -5 2 52 34 1
 -10 -5 2 380 45 1
 -9 -5 2 264 41 1
 -8 -5 2 130 27 1
 -7 -5 2 2972 163 1
 -6 -5 2 654 43 1
 -5 -5 2 31 22 1
 -4 -5 2 64 22 1
 -3 -5 2 419 50 1
 -2 -5 2 2766 82 1
 -1 -5 2 9883 125 1
 0 -5 2 1454 43 1
 1 -5 2 996 72 1
 2 -5 2 19 24 1
 3 -5 2 320 53 1
 4 -5 2 398 22 1
 5 -5 2 52 36 1
 6 -5 2 15996 196 1
 7 -5 2 11071 162 1
 8 -5 2 2247 57 1
 9 -5 2 603 43 1
 10 -5 2 48 33 1
 11 -5 2 273 20 1
 12 -5 2 665 102 1
 13 -5 2 2923 163 1
 14 -5 2 1871 130 1
 15 -5 2 56 33 1
 16 -5 2 413 69 1
 17 -5 2 412 75 1
 -14 -4 2 112 76 1
 -13 -4 2 172 37 1
 -12 -4 2 472 59 1
 -11 -4 2 593 52 1
 -10 -4 2 856 72 1
 -9 -4 2 4 28 1
 -8 -4 2 3 47 1
 -7 -4 2 740 96 1
 -6 -4 2 201 35 1
 -5 -4 2 1955 125 1
 -4 -4 2 3131 111 1
 -3 -4 2 43 13 1
 -2 -4 2 1736 89 1
 -1 -4 2 113 11 1
 0 -4 2 11939 176 1
 1 -4 2 29000 527 1
 2 -4 2 4655 95 1
 3 -4 2 7809 132 1
 4 -4 2 3918 87 1
 5 -4 2 978 40 1
 6 -4 2 12392 136 1
 7 -4 2 11326 124 1
 8 -4 2 6372 132 1
 9 -4 2 5940 209 1
 10 -4 2 4486 89 1
 11 -4 2 1458 64 1
 12 -4 2 1 13 1
 13 -4 2 100 52 1
 14 -4 2 44 29 1
 15 -4 2 2 29 1
 16 -4 2 15 35 1
 17 -4 2 23 38 1
 -14 -3 2 14 21 1
 -13 -3 2 0 27 1
 -12 -3 2 9 31 1
 -11 -3 2 617 94 1
 -10 -3 2 1205 104 1
 -9 -3 2 365 78 1
 -8 -3 2 7999 217 1
 -7 -3 2 3698 177 1
 -6 -3 2 10 20 1
 -5 -3 2 3584 182 1
 -4 -3 2 1763 70 1
 -3 -3 2 1621 89 1
 -2 -3 2 2078 50 1
 -1 -3 2 19961 209 1
 0 -3 2 6486 151 1
 1 -3 2 34 11 1
 2 -3 2 1791 68 1
 3 -3 2 3082 47 1
 4 -3 2 3791 73 1
 5 -3 2 31702 419 1
 6 -3 2 19993 314 1
 7 -3 2 4286 98 1
 8 -3 2 573 23 1
 9 -3 2 4440 126 1
 10 -3 2 3686 86 1
 11 -3 2 1004 45 1
 12 -3 2 79 28 1
 13 -3 2 310 66 1
 14 -3 2 26 27 1
 15 -3 2 8 30 1
 16 -3 2 4 44 1
 -15 -2 2 9 33 1
 -14 -2 2 1 30 1
 -13 -2 2 1 34 1
 -12 -2 2 9 30 1
 -11 -2 2 603 65 1
 -10 -2 2 17 26 1
 -9 -2 2 63 34 1
 -8 -2 2 1056 55 1
 -7 -2 2 139 49 1
 -6 -2 2 176 39 1
 -5 -2 2 12544 243 1
 -4 -2 2 18257 405 1
 -3 -2 2 3069 94 1
 -2 -2 2 385 29 1
 -1 -2 2 3468 47 1
 1 -2 2 11498 168 1
 2 -2 2 1847 52 1
 3 -2 2 8550 105 1
 4 -2 2 472 72 1
 5 -2 2 1540 30 1
 6 -2 2 5280 108 1
 7 -2 2 4186 110 1
 8 -2 2 1435 38 1
 9 -2 2 1812 155 1
 10 -2 2 499 38 1
 11 -2 2 194 19 1
 12 -2 2 411 62 1
 13 -2 2 451 72 1
 14 -2 2 937 99 1
 15 -2 2 412 83 1
 16 -2 2 56 42 1
 -16 -1 2 33 38 1
 -15 -1 2 9 47 1
 -14 -1 2 140 62 1
 -13 -1 2 20 28 1
 -12 -1 2 10 25 1
 -11 -1 2 169 59 1
 -10 -1 2 2 32 1
 -9 -1 2 1953 119 1
 -8 -1 2 638 33 1
 -7 -1 2 66 31 1
 -6 -1 2 8 15 1
 -5 -1 2 29 19 1
 -4 -1 2 3817 58 1
 -3 -1 2 18473 423 1
 -2 -1 2 1013 32 1
 2 -1 2 3531 66 1
 3 -1 2 3662 129 1
 4 -1 2 5691 132 1
 5 -1 2 1370 71 1
 6 -1 2 685 74 1
 7 -1 2 466 66 1
 8 -1 2 2131 112 1
 9 -1 2 1420 100 1
 10 -1 2 580 68 1
 11 -1 2 382 70 1
 12 -1 2 66 38 1
 13 -1 2 90 50 1
 14 -1 2 170 57 1
 15 -1 2 95 41 1
 -16 0 2 3 40 1
 -15 0 2 166 39 1
 -14 0 2 479 96 1
 -13 0 2 17 38 1
 -12 0 2 228 51 1
 -11 0 2 1487 82 1
 -10 0 2 2200 162 1
 -9 0 2 1221 91 1
 -8 0 2 58 68 1
 -7 0 2 102 42 1
 -6 0 2 4440 126 1
 -5 0 2 32 70 1
 -4 0 2 1604 156 1
 -3 0 2 30674 410 1
 -2 0 2 2426 77 1
 2 0 2 34099 525 1
 3 0 2 2636 106 1
 4 0 2 5764 167 1
 5 0 2 27 34 1
 6 0 2 1926 82 1
 7 0 2 20 24 1
 8 0 2 1011 72 1
 9 0 2 1152 97 1
 10 0 2 279 42 1
 11 0 2 2066 153 1
 12 0 2 2291 151 1
 13 0 2 5629 251 1
 14 0 2 1663 151 1
 15 0 2 69 40 1
 -17 1 2 87 49 1
 -16 1 2 151 46 1
 -15 1 2 182 65 1
 -14 1 2 191 39 1
 -13 1 2 4 28 1
 -12 1 2 291 64 1
 -11 1 2 59 33 1
 -10 1 2 2371 115 1
 -9 1 2 441 32 1
 -8 1 2 79 25 1
 -7 1 2 28 12 1
 -6 1 2 25 13 1
 -5 1 2 3727 37 1
 -4 1 2 18744 415 1
 -3 1 2 804 37 1
 -2 1 2 33 16 1
 1 1 2 3029 78 1
 2 1 2 6218 180 1
 3 1 2 4965 121 1
 4 1 2 2286 93 1
 5 1 2 920 92 1
 6 1 2 216 57 1
 7 1 2 1439 91 1
 8 1 2 1183 86 1
 9 1 2 414 63 1
 10 1 2 388 70 1
 11 1 2 162 45 1
 12 1 2 197 58 1
 13 1 2 159 54 1
 14 1 2 144 58 1
 -17 2 2 31 37 1
 -16 2 2 28 34 1
 -15 2 2 84 40 1
 -14 2 2 32 26 1
 -13 2 2 474 61 1
 -12 2 2 0 32 1
 -11 2 2 18 33 1
 -10 2 2 1185 69 1
 -9 2 2 315 52 1
 -8 2 2 134 33 1
 -7 2 2 11845 159 1
 -6 2 2 17298 269 1
 -5 2 2 2421 50 1
 -4 2 2 279 17 1
 -3 2 2 4399 77 1
 -2 2 2 4059 74 1
 -1 2 2 13528 238 1
 0 2 2 2595 73 1
 1 2 2 8068 194 1
 2 2 2 810 76 1
 3 2 2 1546 51 1
 4 2 2 6332 186 1
 5 2 2 4061 183 1
 6 2 2 1428 61 1
 7 2 2 1684 125 1
 8 2 2 362 63 1
 9 2 2 228 36 1
 10 2 2 404 76 1
 11 2 2 581 79 1
 12 2 2 915 99 1
 13 2 2 347 80 1
 -18 3 2 192 59 1
 -17 3 2 89 41 1
 -16 3 2 31 31 1
 -15 3 2 15 26 1
 -14 3 2 516 89 1
 -13 3 2 1642 113 1
 -12 3 2 65 79 1
 -11 3 2 7625 208 1
 -10 3 2 3388 153 1
 -9 3 2 20 10 1
 -8 3 2 3369 115 1
 -7 3 2 2370 51 1
 -6 3 2 1438 71 1
 -5 3 2 2056 36 1
 -4 3 2 18240 217 1
 -3 3 2 6979 133 1
 -2 3 2 32 10 1
 -1 3 2 2227 43 1
 0 3 2 2616 78 1
 1 3 2 4694 85 1
 2 3 2 32710 444 1
 3 3 2 22712 383 1
 4 3 2 5392 185 1
 5 3 2 404 31 1
 6 3 2 3299 191 1
 7 3 2 3147 135 1
 8 3 2 819 78 1
 9 3 2 346 44 1
 10 3 2 448 87 1
 11 3 2 113 49 1
 12 3 2 12 35 1
 13 3 2 5 35 1
 -18 4 2 179 56 1
 -17 4 2 219 55 1
 -16 4 2 526 80 1
 -15 4 2 758 75 1
 -14 4 2 776 92 1
 -13 4 2 2 23 1
 -12 4 2 24 34 1
 -11 4 2 990 90 1
 -10 4 2 44 28 1
 -9 4 2 1805 77 1
 -8 4 2 3148 68 1
 -7 4 2 47 10 1
 -6 4 2 1274 33 1
 -5 4 2 149 14 1
 -4 4 2 10568 198 1
 -3 4 2 30959 559 1
 -2 4 2 4279 30 1
 -1 4 2 7949 90 1
 0 4 2 3862 86 1
 1 4 2 1460 56 1
 2 4 2 12411 208 1
 3 4 2 11229 161 1
 4 4 2 6756 226 1
 5 4 2 5830 223 1
 6 4 2 4529 153 1
 7 4 2 933 101 1
 8 4 2 18 36 1
 9 4 2 164 66 1
 10 4 2 170 44 1
 11 4 2 2 29 1
 12 4 2 62 47 1
 -19 5 2 595 95 1
 -18 5 2 455 76 1
 -17 5 2 150 45 1
 -16 5 2 28 31 1
 -15 5 2 254 53 1
 -14 5 2 292 54 1
 -13 5 2 97 34 1
 -12 5 2 2419 126 1
 -11 5 2 496 52 1
 -10 5 2 14 10 1
 -9 5 2 43 12 1
 -8 5 2 592 42 1
 -7 5 2 2293 58 1
 -6 5 2 9536 118 1
 -5 5 2 1418 26 1
 -4 5 2 930 48 1
 -3 5 2 61 10 1
 -2 5 2 405 20 1
 -1 5 2 429 17 1
 0 5 2 34 17 1
 1 5 2 17278 285 1
 2 5 2 12078 229 1
 3 5 2 3087 75 1
 4 5 2 1133 96 1
 5 5 2 79 38 1
 6 5 2 548 52 1
 7 5 2 958 100 1
 8 5 2 3340 185 1
 9 5 2 2092 139 1
 10 5 2 24 31 1
 11 5 2 229 42 1
 12 5 2 528 87 1
 -19 6 2 1 32 1
 -18 6 2 211 58 1
 -17 6 2 223 55 1
 -16 6 2 114 36 1
 -15 6 2 147 37 1
 -14 6 2 93 26 1
 -13 6 2 291 41 1
 -12 6 2 1226 87 1
 -11 6 2 3632 144 1
 -10 6 2 1964 61 1
 -9 6 2 205 20 1
 -8 6 2 4573 81 1
 -7 6 2 3583 62 1
 -6 6 2 1803 59 1
 -5 6 2 248 4 1
 -4 6 2 3672 56 1
 -3 6 2 851 32 1
 -2 6 2 750 16 1
 -1 6 2 3071 49 1
 0 6 2 3725 71 1
 1 6 2 624 29 1
 2 6 2 1166 40 1
 3 6 2 2242 88 1
 4 6 2 238 45 1
 5 6 2 369 40 1
 6 6 2 1584 80 1
 7 6 2 700 62 1
 8 6 2 49 23 1
 9 6 2 415 51 1
 10 6 2 24 31 1
 11 6 2 0 24 1
 -20 7 2 144 53 1
 -19 7 2 165 53 1
 -18 7 2 122 43 1
 -17 7 2 87 35 1
 -16 7 2 17 22 1
 -15 7 2 130 35 1
 -14 7 2 436 57 1
 -13 7 2 0 21 1
 -12 7 2 494 50 1
 -11 7 2 25 12 1
 -10 7 2 4020 87 1
 -9 7 2 6593 125 1
 -8 7 2 9648 118 1
 -7 7 2 12930 214 1
 -6 7 2 1903 135 1
 -5 7 2 703 18 1
 -4 7 2 804 21 1
 -3 7 2 434 28 1
 -2 7 2 661 25 1
 -1 7 2 4363 62 1
 0 7 2 53 14 1
 1 7 2 221 30 1
 2 7 2 992 52 1
 3 7 2 2791 105 1
 4 7 2 1899 86 1
 5 7 2 3367 115 1
 6 7 2 1688 88 1
 7 7 2 923 74 1
 8 7 2 587 57 1
 9 7 2 0 29 1
 10 7 2 2 27 1
 -20 8 2 0 39 1
 -19 8 2 158 40 1
 -18 8 2 1 25 1
 -17 8 2 135 40 1
 -16 8 2 430 66 1
 -15 8 2 93 32 1
 -14 8 2 62 24 1
 -13 8 2 119 29 1
 -12 8 2 4439 160 1
 -11 8 2 4535 133 1
 -10 8 2 1926 46 1
 -9 8 2 568 25 1
 -8 8 2 4081 163 1
 -7 8 2 1439 40 1
 -6 8 2 2250 137 1
 -5 8 2 1 5 1
 -4 8 2 477 32 1
 -3 8 2 1354 46 1
 -2 8 2 10079 97 1
 -1 8 2 2008 48 1
 0 8 2 284 18 1
 1 8 2 3002 97 1
 2 8 2 3590 131 1
 3 8 2 1366 74 1
 4 8 2 192 36 1
 5 8 2 1515 84 1
 6 8 2 1546 81 1
 7 8 2 2014 197 1
 8 8 2 272 47 1
 9 8 2 5 54 1
 10 8 2 240 71 1
 -21 9 2 212 57 1
 -20 9 2 198 56 1
 -19 9 2 0 29 1
 -18 9 2 193 46 1
 -17 9 2 436 60 1
 -16 9 2 603 75 1
 -15 9 2 1174 88 1
 -14 9 2 1093 77 1
 -13 9 2 338 50 1
 -12 9 2 417 22 1
 -11 9 2 1286 34 1
 -10 9 2 1659 114 1
 -9 9 2 1765 71 1
 -8 9 2 8 16 1
 -7 9 2 19 11 1
 -6 9 2 1292 42 1
 -5 9 2 3794 128 1
 -4 9 2 19592 280 1
 -3 9 2 16284 270 1
 -2 9 2 7605 99 1
 -1 9 2 6257 131 1
 0 9 2 4581 121 1
 1 9 2 926 43 1
 2 9 2 215 39 1
 3 9 2 384 37 1
 4 9 2 112 24 1
 5 9 2 3 49 1
 6 9 2 59 28 1
 7 9 2 0 25 1
 8 9 2 4 24 1
 9 9 2 181 38 1
 -21 10 2 1 26 1
 -20 10 2 0 38 1
 -19 10 2 0 23 1
 -18 10 2 93 33 1
 -17 10 2 185 39 1
 -16 10 2 30 24 1
 -15 10 2 70 25 1
 -14 10 2 607 52 1
 -13 10 2 1 13 1
 -12 10 2 433 30 1
 -11 10 2 29 15 1
 -10 10 2 112 22 1
 -9 10 2 247 25 1
 -8 10 2 599 26 1
 -7 10 2 12 5 1
 -6 10 2 29 9 1
 -5 10 2 26 10 1
 -4 10 2 1174 36 1
 -3 10 2 4156 115 1
 -2 10 2 4 10 1
 -1 10 2 471 33 1
 0 10 2 1260 70 1
 1 10 2 1 22 1
 2 10 2 341 44 1
 3 10 2 47 17 1
 4 10 2 6 20 1
 5 10 2 93 34 1
 6 10 2 206 54 1
 7 10 2 18 45 1
 8 10 2 149 41 1
 -19 11 2 831 90 1
 -18 11 2 1462 110 1
 -17 11 2 794 75 1
 -16 11 2 59 31 1
 -15 11 2 66 36 1
 -14 11 2 193 47 1
 -13 11 2 13 22 1
 -12 11 2 1183 57 1
 -11 11 2 2389 70 1
 -10 11 2 24 16 1
 -9 11 2 1325 110 1
 -8 11 2 466 34 1
 -7 11 2 447 25 1
 -6 11 2 3320 148 1
 -5 11 2 18686 275 1
 -4 11 2 24042 394 1
 -3 11 2 7511 148 1
 -2 11 2 614 30 1
 -1 11 2 496 47 1
 0 11 2 1665 114 1
 1 11 2 772 71 1
 2 11 2 393 52 1
 3 11 2 158 36 1
 4 11 2 4 21 1
 5 11 2 682 66 1
 6 11 2 488 52 1
 7 11 2 6 31 1
 -18 12 2 825 65 1
 -17 12 2 889 69 1
 -16 12 2 7 28 1
 -15 12 2 1853 121 1
 -14 12 2 3745 171 1
 -13 12 2 2860 162 1
 -12 12 2 3732 157 1
 -11 12 2 332 23 1
 -10 12 2 28 7 1
 -9 12 2 8 10 1
 -8 12 2 603 42 1
 -7 12 2 1083 47 1
 -6 12 2 697 43 1
 -5 12 2 198 28 1
 -4 12 2 843 42 1
 -3 12 2 89 17 1
 -2 12 2 948 77 1
 -1 12 2 643 57 1
 0 12 2 454 59 1
 1 12 2 204 47 1
 2 12 2 100 43 1
 3 12 2 254 77 1
 4 12 2 735 62 1
 5 12 2 465 100 1
 6 12 2 0 61 1
 7 12 2 0 40 1
 -20 13 2 103 37 1
 -19 13 2 2 26 1
 -18 13 2 50 39 1
 -17 13 2 181 48 1
 -16 13 2 185 41 1
 -15 13 2 62 24 1
 -14 13 2 762 80 1
 -13 13 2 2335 139 1
 -12 13 2 1754 115 1
 -11 13 2 911 79 1
 -10 13 2 1556 113 1
 -9 13 2 1315 89 1
 -8 13 2 1182 78 1
 -7 13 2 435 32 1
 -6 13 2 391 26 1
 -5 13 2 1424 62 1
 -4 13 2 139 19 1
 -3 13 2 513 38 1
 -2 13 2 171 33 1
 -1 13 2 512 58 1
 0 13 2 2186 131 1
 1 13 2 1383 106 1
 2 13 2 1246 111 1
 3 13 2 250 55 1
 4 13 2 0 31 1
 5 13 2 0 29 1
 6 13 2 223 63 1
 -20 14 2 47 36 1
 -19 14 2 15 30 1
 -18 14 2 115 45 1
 -17 14 2 30 31 1
 -16 14 2 411 70 1
 -15 14 2 1300 103 1
 -14 14 2 1423 120 1
 -13 14 2 68 24 1
 -12 14 2 929 91 1
 -11 14 2 878 77 1
 -10 14 2 14 16 1
 -9 14 2 830 85 1
 -8 14 2 2703 120 1
 -7 14 2 2293 72 1
 -6 14 2 793 45 1
 -5 14 2 297 23 1
 -4 14 2 2533 81 1
 -3 14 2 375 44 1
 -2 14 2 788 69 1
 -1 14 2 795 76 1
 0 14 2 25 32 1
 1 14 2 358 69 1
 2 14 2 681 87 1
 3 14 2 808 97 1
 4 14 2 121 54 1
 5 14 2 157 62 1
 -20 15 2 12 31 1
 -19 15 2 144 50 1
 -18 15 2 36 33 1
 -17 15 2 153 43 1
 -16 15 2 49 28 1
 -15 15 2 1265 100 1
 -14 15 2 1183 113 1
 -13 15 2 755 86 1
 -12 15 2 2305 132 1
 -11 15 2 4161 200 1
 -10 15 2 2398 140 1
 -9 15 2 1504 110 1
 -8 15 2 206 48 1
 -7 15 2 519 38 1
 -6 15 2 539 29 1
 -5 15 2 98 17 1
 -4 15 2 34 17 1
 -3 15 2 187 41 1
 -2 15 2 166 33 1
 -1 15 2 484 61 1
 0 15 2 1165 106 1
 1 15 2 856 89 1
 2 15 2 408 71 1
 3 15 2 215 60 1
 4 15 2 211 58 1
 -20 16 2 552 88 1
 -19 16 2 0 32 1
 -18 16 2 79 31 1
 -17 16 2 103 41 1
 -16 16 2 486 77 1
 -15 16 2 37 26 1
 -14 16 2 268 56 1
 -13 16 2 142 41 1
 -12 16 2 33 28 1
 -11 16 2 117 39 1
 -10 16 2 1616 123 1
 -9 16 2 2577 155 1
 -8 16 2 798 87 1
 -7 16 2 0 30 1
 -6 16 2 29 23 1
 -2 16 2 60 29 1
 -1 16 2 297 54 1
 0 16 2 378 63 1
 1 16 2 221 54 1
 -19 17 2 746 96 1
 -18 17 2 1291 126 1
 -17 17 2 1021 110 1
 -16 17 2 235 57 1
 -15 17 2 263 51 1
 -14 17 2 824 94 1
 -13 17 2 639 83 1
 -12 17 2 2 30 1
 -11 17 2 176 44 1
 -10 17 2 295 56 1
 -9 17 2 175 49 1
 -8 17 2 1 25 1
 -7 17 2 99 44 1
 -19 18 2 94 46 1
 -18 18 2 0 36 1
 -17 18 2 83 35 1
 -16 18 2 29 32 1
 -15 18 2 6 31 1
 -14 18 2 305 65 1
 -13 18 2 401 64 1
 -12 18 2 335 64 1
 -11 18 2 265 56 1
 -10 18 2 589 79 1
 -9 18 2 115 45 1
 -8 18 2 140 46 1
 -18 19 2 451 80 1
 -17 19 2 5 29 1
 -16 19 2 294 60 1
 -15 19 2 583 85 1
 -14 19 2 297 64 1
 -13 19 2 1 29 1
 -12 19 2 305 59 1
 -11 19 2 670 88 1
 -10 19 2 108 44 1
 -9 19 2 0 32 1
 -8 19 2 0 29 1
 -17 20 2 215 54 1
 -16 20 2 757 100 1
 -15 20 2 1142 120 1
 -14 20 2 666 92 1
 -13 20 2 78 45 1
 -12 20 2 214 55 1
 -11 20 2 478 81 1
 -10 20 2 244 58 1
 -9 20 2 440 74 1
 -15 21 2 145 51 1
 -14 21 2 143 44 1
 -13 21 2 191 54 1
 -12 21 2 198 59 1
 -11 21 2 0 30 1
 -10 21 2 130 47 1
 7 -20 3 401 77 1
 8 -20 3 19 33 1
 9 -20 3 29 38 1
 10 -20 3 2 30 1
 11 -20 3 0 40 1
 12 -20 3 39 33 1
 5 -19 3 919 113 1
 6 -19 3 483 83 1
 7 -19 3 428 75 1
 8 -19 3 251 60 1
 9 -19 3 24 33 1
 10 -19 3 4 38 1
 11 -19 3 132 44 1
 12 -19 3 466 77 1
 13 -19 3 135 54 1
 14 -19 3 90 48 1
 -2 -18 3 1238 129 1
 -1 -18 3 786 72 1
 0 -18 3 361 67 1
 1 -18 3 35 30 1
 2 -18 3 368 61 1
 3 -18 3 1113 104 1
 4 -18 3 501 50 1
 5 -18 3 0 48 1
 6 -18 3 148 34 1
 7 -18 3 306 65 1
 8 -18 3 423 75 1
 9 -18 3 3 28 1
 10 -18 3 6 31 1
 11 -18 3 1066 116 1
 12 -18 3 2943 190 1
 13 -18 3 1629 143 1
 14 -18 3 373 74 1
 15 -18 3 143 55 1
 -3 -17 3 295 64 1
 -2 -17 3 555 62 1
 -1 -17 3 378 69 1
 0 -17 3 77 36 1
 1 -17 3 42 33 1
 2 -17 3 23 30 1
 3 -17 3 18 27 1
 4 -17 3 228 36 1
 5 -17 3 818 60 1
 6 -17 3 1782 87 1
 7 -17 3 2837 176 1
 8 -17 3 3163 119 1
 9 -17 3 337 46 1
 10 -17 3 1 33 1
 11 -17 3 129 42 1
 12 -17 3 17 31 1
 13 -17 3 2 29 1
 14 -17 3 71 37 1
 15 -17 3 33 41 1
 16 -17 3 62 39 1
 -4 -16 3 6 35 1
 -3 -16 3 25 26 1
 -2 -16 3 60 41 1
 -1 -16 3 2 32 1
 0 -16 3 5 34 1
 1 -16 3 215 53 1
 2 -16 3 1 22 1
 3 -16 3 47 35 1
 4 -16 3 385 39 1
 5 -16 3 501 48 1
 6 -16 3 162 33 1
 7 -16 3 3 16 1
 8 -16 3 171 26 1
 9 -16 3 12 28 1
 10 -16 3 91 27 1
 11 -16 3 294 69 1
 12 -16 3 233 60 1
 13 -16 3 223 47 1
 14 -16 3 509 88 1
 15 -16 3 631 93 1
 16 -16 3 353 61 1
 -5 -15 3 114 46 1
 -4 -15 3 29 27 1
 -3 -15 3 4 21 1
 -2 -15 3 301 61 1
 -1 -15 3 908 98 1
 0 -15 3 759 77 1
 1 -15 3 6 27 1
 2 -15 3 232 42 1
 3 -15 3 104 29 1
 4 -15 3 174 37 1
 5 -15 3 2531 106 1
 6 -15 3 4725 149 1
 7 -15 3 4604 253 1
 8 -15 3 822 91 1
 9 -15 3 16 25 1
 10 -15 3 9 23 1
 11 -15 3 14 29 1
 12 -15 3 390 57 1
 13 -15 3 212 56 1
 14 -15 3 0 38 1
 15 -15 3 69 46 1
 16 -15 3 74 30 1
 17 -15 3 3 31 1
 -6 -14 3 1 35 1
 -5 -14 3 20 30 1
 -4 -14 3 960 78 1
 -3 -14 3 1330 111 1
 -2 -14 3 173 52 1
 -1 -14 3 59 29 1
 0 -14 3 301 62 1
 1 -14 3 589 61 1
 2 -14 3 392 45 1
 3 -14 3 590 50 1
 4 -14 3 1857 84 1
 5 -14 3 883 56 1
 6 -14 3 7 15 1
 7 -14 3 503 64 1
 8 -14 3 407 65 1
 9 -14 3 0 25 1
 10 -14 3 3 26 1
 11 -14 3 25 28 1
 12 -14 3 793 92 1
 13 -14 3 1659 134 1
 14 -14 3 1768 138 1
 15 -14 3 1446 135 1
 16 -14 3 702 96 1
 17 -14 3 626 95 1
 -7 -13 3 129 50 1
 -6 -13 3 129 55 1
 -5 -13 3 95 31 1
 -4 -13 3 4 30 1
 -3 -13 3 908 85 1
 -2 -13 3 2930 172 1
 -1 -13 3 1778 125 1
 0 -13 3 62 25 1
 1 -13 3 5 29 1
 2 -13 3 93 25 1
 3 -13 3 23 15 1
 4 -13 3 27 13 1
 5 -13 3 23 14 1
 6 -13 3 61 21 1
 7 -13 3 131 30 1
 8 -13 3 903 89 1
 9 -13 3 186 52 1
 10 -13 3 285 43 1
 11 -13 3 1855 134 1
 12 -13 3 1223 116 1
 13 -13 3 582 72 1
 14 -13 3 2 30 1
 15 -13 3 313 64 1
 16 -13 3 313 78 1
 17 -13 3 42 38 1
 -8 -12 3 0 41 1
 -7 -12 3 21 35 1
 -6 -12 3 1 46 1
 -5 -12 3 76 25 1
 -4 -12 3 463 74 1
 -3 -12 3 291 49 1
 -2 -12 3 212 49 1
 -1 -12 3 1681 113 1
 0 -12 3 986 84 1
 1 -12 3 4 17 1
 2 -12 3 20 13 1
 3 -12 3 65 28 1
 4 -12 3 1006 66 1
 5 -12 3 2095 121 1
 6 -12 3 1006 73 1
 7 -12 3 2468 156 1
 8 -12 3 1733 109 1
 9 -12 3 57 37 1
 10 -12 3 115 23 1
 11 -12 3 948 81 1
 12 -12 3 987 89 1
 13 -12 3 1498 135 1
 14 -12 3 827 87 1
 15 -12 3 159 46 1
 16 -12 3 6 29 1
 -9 -11 3 44 41 1
 -8 -11 3 155 40 1
 -7 -11 3 124 50 1
 -6 -11 3 203 81 1
 -5 -11 3 9 29 1
 -4 -11 3 1529 116 1
 -3 -11 3 2300 145 1
 -2 -11 3 574 63 1
 -1 -11 3 1298 93 1
 0 -11 3 97 38 1
 1 -11 3 45 21 1
 2 -11 3 42 23 1
 3 -11 3 455 25 1
 4 -11 3 100 50 1
 5 -11 3 2 22 1
 6 -11 3 645 84 1
 7 -11 3 2323 105 1
 8 -11 3 144 43 1
 9 -11 3 24 23 1
 10 -11 3 18 26 1
 11 -11 3 770 94 1
 12 -11 3 1239 113 1
 13 -11 3 155 25 1
 18 -11 3 88 41 1
 19 -11 3 125 49 1
 -10 -10 3 78 42 1
 -9 -10 3 91 33 1
 -8 -10 3 153 87 1
 -7 -10 3 15 25 1
 -6 -10 3 25 20 1
 -5 -10 3 12 26 1
 -4 -10 3 5 21 1
 -3 -10 3 25 24 1
 -2 -10 3 173 35 1
 -1 -10 3 1292 96 1
 0 -10 3 1749 118 1
 1 -10 3 5863 139 1
 2 -10 3 4842 121 1
 3 -10 3 291 34 1
 4 -10 3 1931 124 1
 5 -10 3 10597 282 1
 6 -10 3 20918 443 1
 7 -10 3 10020 243 1
 8 -10 3 131 24 1
 9 -10 3 56 13 1
 10 -10 3 432 62 1
 11 -10 3 391 45 1
 14 -10 3 50 22 1
 15 -10 3 99 36 1
 16 -10 3 58 25 1
 17 -10 3 418 67 1
 18 -10 3 897 102 1
 -10 -9 3 103 35 1
 -9 -9 3 851 72 1
 -8 -9 3 1181 86 1
 -7 -9 3 144 26 1
 -6 -9 3 30 21 1
 -5 -9 3 185 36 1
 -4 -9 3 485 63 1
 -3 -9 3 3333 165 1
 -2 -9 3 969 75 1
 -1 -9 3 1156 85 1
 0 -9 3 628 42 1
 1 -9 3 67 17 1
 2 -9 3 250 21 1
 3 -9 3 46 19 1
 4 -9 3 400 60 1
 5 -9 3 47 38 1
 6 -9 3 1230 61 1
 7 -9 3 693 25 1
 8 -9 3 2332 66 1
 9 -9 3 2081 81 1
 10 -9 3 1535 85 1
 11 -9 3 64 15 1
 12 -9 3 0 21 1
 13 -9 3 35 21 1
 14 -9 3 648 76 1
 15 -9 3 216 48 1
 16 -9 3 0 33 1
 17 -9 3 81 42 1
 18 -9 3 34 34 1
 -11 -8 3 0 26 1
 -10 -8 3 69 28 1
 -9 -8 3 78 28 1
 -8 -8 3 209 91 1
 -7 -8 3 1 18 1
 -6 -8 3 555 55 1
 -5 -8 3 1263 70 1
 -4 -8 3 75 21 1
 -3 -8 3 81 35 1
 -2 -8 3 53 19 1
 -1 -8 3 89 23 1
 0 -8 3 229 37 1
 1 -8 3 2300 72 1
 2 -8 3 889 73 1
 3 -8 3 1016 66 1
 4 -8 3 2033 117 1
 5 -8 3 925 60 1
 6 -8 3 157 20 1
 7 -8 3 16 17 1
 8 -8 3 2808 96 1
 9 -8 3 1951 91 1
 10 -8 3 771 46 1
 11 -8 3 591 55 1
 12 -8 3 254 48 1
 13 -8 3 1116 97 1
 14 -8 3 1025 93 1
 15 -8 3 1159 112 1
 16 -8 3 395 68 1
 17 -8 3 33 28 1
 18 -8 3 122 50 1
 -12 -7 3 337 55 1
 -11 -7 3 185 37 1
 -10 -7 3 0 21 1
 -9 -7 3 890 89 1
 -8 -7 3 388 45 1
 -7 -7 3 45 19 1
 -6 -7 3 962 65 1
 -5 -7 3 8657 255 1
 -4 -7 3 12763 331 1
 -3 -7 3 4060 169 1
 -2 -7 3 160 43 1
 -1 -7 3 5076 107 1
 0 -7 3 1730 54 1
 1 -7 3 977 53 1
 2 -7 3 291 25 1
 3 -7 3 167 36 1
 4 -7 3 1522 90 1
 5 -7 3 2934 57 1
 6 -7 3 620 36 1
 7 -7 3 3533 94 1
 8 -7 3 5768 156 1
 9 -7 3 8271 152 1
 10 -7 3 1761 109 1
 11 -7 3 7 24 1
 12 -7 3 170 41 1
 13 -7 3 851 83 1
 14 -7 3 267 62 1
 15 -7 3 67 30 1
 16 -7 3 1 28 1
 17 -7 3 17 36 1
 -13 -6 3 409 57 1
 -12 -6 3 130 38 1
 -11 -6 3 10 22 1
 -10 -6 3 42 22 1
 -9 -6 3 482 53 1
 -8 -6 3 1168 74 1
 -7 -6 3 13 17 1
 -6 -6 3 0 17 1
 -5 -6 3 1795 116 1
 -4 -6 3 207 31 1
 -3 -6 3 50 19 1
 -2 -6 3 6806 167 1
 -1 -6 3 9012 148 1
 0 -6 3 26 17 1
 1 -6 3 1909 117 1
 2 -6 3 155 17 1
 3 -6 3 676 62 1
 4 -6 3 8 10 1
 5 -6 3 219 13 1
 6 -6 3 1499 56 1
 7 -6 3 4687 116 1
 8 -6 3 606 33 1
 9 -6 3 857 47 1
 10 -6 3 2265 72 1
 11 -6 3 1832 87 1
 12 -6 3 2114 75 1
 13 -6 3 1596 122 1
 14 -6 3 1261 112 1
 15 -6 3 27 28 1
 16 -6 3 49 30 1
 17 -6 3 103 44 1
 -13 -5 3 194 46 1
 -12 -5 3 180 38 1
 -11 -5 3 500 55 1
 -10 -5 3 74 43 1
 -9 -5 3 41 43 1
 -8 -5 3 27 16 1
 -7 -5 3 1096 71 1
 -6 -5 3 774 46 1
 -5 -5 3 135 34 1
 -4 -5 3 2257 105 1
 -3 -5 3 3326 111 1
 -2 -5 3 2236 58 1
 -1 -5 3 635 32 1
 0 -5 3 581 36 1
 1 -5 3 1879 72 1
 2 -5 3 5380 148 1
 3 -5 3 2306 66 1
 4 -5 3 2771 64 1
 5 -5 3 2802 58 1
 6 -5 3 2759 48 1
 7 -5 3 1802 40 1
 8 -5 3 151 47 1
 9 -5 3 188 15 1
 10 -5 3 1149 46 1
 11 -5 3 631 48 1
 12 -5 3 39 17 1
 13 -5 3 446 70 1
 14 -5 3 170 44 1
 15 -5 3 287 61 1
 16 -5 3 17 37 1
 -14 -4 3 158 42 1
 -13 -4 3 40 25 1
 -12 -4 3 144 37 1
 -11 -4 3 394 47 1
 -10 -4 3 587 69 1
 -9 -4 3 858 81 1
 -8 -4 3 201 25 1
 -7 -4 3 164 32 1
 -6 -4 3 1878 120 1
 -5 -4 3 789 58 1
 -4 -4 3 534 53 1
 -3 -4 3 160 21 1
 -2 -4 3 1960 58 1
 -1 -4 3 5147 91 1
 0 -4 3 3320 92 1
 1 -4 3 4648 129 1
 2 -4 3 732 26 1
 3 -4 3 1470 86 1
 4 -4 3 23 24 1
 5 -4 3 3129 57 1
 6 -4 3 19361 235 1
 7 -4 3 1959 96 1
 8 -4 3 33 20 1
 9 -4 3 777 62 1
 10 -4 3 0 19 1
 11 -4 3 1067 45 1
 12 -4 3 1411 110 1
 13 -4 3 732 93 1
 14 -4 3 5 31 1
 15 -4 3 100 41 1
 16 -4 3 23 31 1
 -15 -3 3 1 26 1
 -14 -3 3 0 23 1
 -13 -3 3 177 67 1
 -12 -3 3 984 65 1
 -11 -3 3 1494 95 1
 -10 -3 3 1 19 1
 -9 -3 3 4 32 1
 -8 -3 3 480 45 1
 -7 -3 3 461 35 1
 -6 -3 3 310 53 1
 -5 -3 3 4 26 1
 -4 -3 3 130 31 1
 -3 -3 3 149 16 1
 -2 -3 3 8359 183 1
 -1 -3 3 32602 423 1
 0 -3 3 16711 301 1
 1 -3 3 71849 945 1
 2 -3 3 24802 580 1
 3 -3 3 11567 121 1
 4 -3 3 4002 64 1
 5 -3 3 2078 45 1
 6 -3 3 3014 96 1
 7 -3 3 352 24 1
 8 -3 3 75 18 1
 9 -3 3 11 24 1
 10 -3 3 114 15 1
 11 -3 3 109 20 1
 12 -3 3 69 16 1
 13 -3 3 119 46 1
 14 -3 3 97 30 1
 15 -3 3 0 38 1
 16 -3 3 7 32 1
 -15 -2 3 244 47 1
 -14 -2 3 303 62 1
 -13 -2 3 199 45 1
 -12 -2 3 51 52 1
 -11 -2 3 246 32 1
 -10 -2 3 2238 127 1
 -9 -2 3 4634 162 1
 -8 -2 3 2758 125 1
 -7 -2 3 526 41 1
 -6 -2 3 973 53 1
 -5 -2 3 59 24 1
 -4 -2 3 680 66 1
 -3 -2 3 1579 54 1
 -2 -2 3 131 16 1
 -1 -2 3 7188 152 1
 0 -2 3 1187 12 1
 1 -2 3 12104 365 1
 2 -2 3 1792 105 1
 3 -2 3 12445 155 1
 4 -2 3 5689 70 1
 5 -2 3 6727 161 1
 6 -2 3 739 44 1
 7 -2 3 1461 73 1
 8 -2 3 4691 101 1
 9 -2 3 3013 106 1
 10 -2 3 209 31 1
 11 -2 3 199 30 1
 12 -2 3 60 23 1
 13 -2 3 91 42 1
 14 -2 3 75 39 1
 15 -2 3 216 59 1
 -16 -1 3 42 48 1
 -15 -1 3 43 42 1
 -14 -1 3 132 43 1
 -13 -1 3 6 30 1
 -12 -1 3 593 55 1
 -11 -1 3 3703 206 1
 -10 -1 3 1335 104 1
 -9 -1 3 1098 58 1
 -8 -1 3 1080 112 1
 -7 -1 3 546 59 1
 -6 -1 3 1836 69 1
 -5 -1 3 14975 359 1
 -4 -1 3 4599 114 1
 -3 -1 3 603 44 1
 -2 -1 3 10 5 1
 -1 -1 3 1375 76 1
 0 -1 3 10710 128 1
 1 -1 3 2074 105 1
 2 -1 3 15914 202 1
 3 -1 3 3633 107 1
 4 -1 3 2286 65 1
 5 -1 3 2280 102 1
 6 -1 3 176 53 1
 7 -1 3 1316 70 1
 8 -1 3 2676 134 1
 9 -1 3 1268 108 1
 10 -1 3 43 25 1
 11 -1 3 175 67 1
 12 -1 3 1164 63 1
 13 -1 3 2093 157 1
 14 -1 3 985 111 1
 15 -1 3 61 44 1
 -16 0 3 0 42 1
 -15 0 3 4 31 1
 -14 0 3 1 36 1
 -13 0 3 22 28 1
 -12 0 3 2 29 1
 -11 0 3 17 33 1
 -10 0 3 1 25 1
 -9 0 3 4 20 1
 -8 0 3 9 21 1
 -7 0 3 0 14 1
 -6 0 3 23 13 1
 -5 0 3 17 15 1
 -4 0 3 45 8 1
 -3 0 3 50 12 1
 -2 0 3 81 4 1
 -1 0 3 3 10 1
 0 0 3 70 13 1
 1 0 3 108 22 1
 2 0 3 26 13 1
 3 0 3 4 14 1
 4 0 3 58 16 1
 5 0 3 159 27 1
 6 0 3 43 27 1
 7 0 3 105 33 1
 8 0 3 47 25 1
 9 0 3 77 37 1
 10 0 3 62 35 1
 11 0 3 111 44 1
 12 0 3 172 64 1
 13 0 3 137 60 1
 14 0 3 55 43 1
 -17 1 3 56 42 1
 -16 1 3 62 39 1
 -15 1 3 70 31 1
 -14 1 3 0 26 1
 -13 1 3 609 60 1
 -12 1 3 3459 188 1
 -11 1 3 1015 88 1
 -10 1 3 1275 69 1
 -9 1 3 1319 110 1
 -8 1 3 516 40 1
 -7 1 3 1373 38 1
 -6 1 3 14997 188 1
 -5 1 3 4721 53 1
 -4 1 3 477 20 1
 -3 1 3 88 6 1
 -2 1 3 1851 67 1
 0 1 3 2568 122 1
 1 1 3 15063 284 1
 2 1 3 3596 152 1
 3 1 3 1921 62 1
 4 1 3 2173 89 1
 5 1 3 102 55 1
 6 1 3 1130 61 1
 7 1 3 2652 133 1
 8 1 3 1354 120 1
 9 1 3 46 23 1
 10 1 3 330 62 1
 11 1 3 1384 111 1
 12 1 3 2258 163 1
 13 1 3 934 114 1
 14 1 3 1 47 1
 -18 2 3 34 40 1
 -17 2 3 142 54 1
 -16 2 3 374 67 1
 -15 2 3 164 45 1
 -14 2 3 79 55 1
 -13 2 3 138 27 1
 -12 2 3 1687 106 1
 -11 2 3 4249 156 1
 -10 2 3 3190 173 1
 -9 2 3 573 41 1
 -8 2 3 931 43 1
 -7 2 3 304 13 1
 -6 2 3 789 44 1
 -5 2 3 1520 38 1
 -4 2 3 73 16 1
 -3 2 3 7330 115 1
 -1 2 3 10484 298 1
 0 2 3 1277 71 1
 1 2 3 13498 207 1
 2 2 3 6592 114 1
 3 2 3 6638 224 1
 4 2 3 1298 93 1
 5 2 3 892 107 1
 6 2 3 3568 130 1
 7 2 3 2171 122 1
 8 2 3 57 41 1
 9 2 3 173 42 1
 10 2 3 331 64 1
 11 2 3 411 64 1
 12 2 3 370 74 1
 13 2 3 322 72 1
 -18 3 3 1 34 1
 -17 3 3 17 28 1
 -16 3 3 253 59 1
 -15 3 3 1056 92 1
 -14 3 3 1424 122 1
 -13 3 3 0 36 1
 -12 3 3 11 34 1
 -11 3 3 837 84 1
 -10 3 3 691 60 1
 -9 3 3 255 31 1
 -8 3 3 173 15 1
 -7 3 3 146 16 1
 -6 3 3 147 14 1
 -5 3 3 8513 96 1
 -4 3 3 33125 345 1
 -3 3 3 18054 201 1
 -2 3 3 73841 525 1
 -1 3 3 21356 305 1
 0 3 3 11422 123 1
 1 3 3 2963 65 1
 2 3 3 3100 89 1
 3 3 3 3236 115 1
 4 3 3 542 54 1
 5 3 3 203 24 1
 6 3 3 20 38 1
 7 3 3 77 33 1
 8 3 3 220 55 1
 9 3 3 75 36 1
 10 3 3 104 48 1
 11 3 3 111 41 1
 12 3 3 0 36 1
 -19 4 3 146 51 1
 -18 4 3 36 35 1
 -17 4 3 15 29 1
 -16 4 3 121 51 1
 -15 4 3 491 72 1
 -14 4 3 555 58 1
 -13 4 3 856 90 1
 -12 4 3 153 34 1
 -11 4 3 197 45 1
 -10 4 3 1897 111 1
 -9 4 3 644 34 1
 -8 4 3 564 34 1
 -7 4 3 123 16 1
 -6 4 3 2149 43 1
 -5 4 3 4103 63 1
 -4 4 3 3452 52 1
 -3 4 3 4776 86 1
 -2 4 3 166 6 1
 -1 4 3 1611 45 1
 0 4 3 46 17 1
 1 4 3 3999 85 1
 2 4 3 19684 352 1
 3 4 3 2626 151 1
 4 4 3 383 43 1
 5 4 3 405 66 1
 6 4 3 79 50 1
 7 4 3 1407 96 1
 8 4 3 1911 135 1
 9 4 3 966 110 1
 10 4 3 59 29 1
 11 4 3 35 35 1
 12 4 3 1 33 1
 -19 5 3 103 50 1
 -18 5 3 329 69 1
 -17 5 3 383 63 1
 -16 5 3 551 72 1
 -15 5 3 94 47 1
 -14 5 3 1 26 1
 -13 5 3 119 38 1
 -12 5 3 1333 98 1
 -11 5 3 1064 65 1
 -10 5 3 50 13 1
 -9 5 3 2290 62 1
 -8 5 3 2825 70 1
 -7 5 3 2267 42 1
 -6 5 3 633 21 1
 -5 5 3 781 47 1
 -4 5 3 1610 34 1
 -3 5 3 5448 83 1
 -2 5 3 2060 31 1
 -1 5 3 2871 52 1
 0 5 3 2278 82 1
 1 5 3 3492 71 1
 2 5 3 1723 51 1
 3 5 3 319 64 1
 4 5 3 227 35 1
 5 5 3 1369 90 1
 6 5 3 769 92 1
 7 5 3 64 43 1
 8 5 3 537 81 1
 9 5 3 136 37 1
 10 5 3 336 67 1
 11 5 3 1 41 1
 -20 6 3 498 86 1
 -19 6 3 368 69 1
 -18 6 3 226 56 1
 -17 6 3 3 28 1
 -16 6 3 9 26 1
 -15 6 3 395 61 1
 -14 6 3 1115 91 1
 -13 6 3 61 22 1
 -12 6 3 32 18 1
 -11 6 3 1610 66 1
 -10 6 3 96 11 1
 -9 6 3 2 14 1
 -8 6 3 6516 107 1
 -7 6 3 8245 157 1
 -6 6 3 59 10 1
 -5 6 3 2186 76 1
 -4 6 3 204 9 1
 -3 6 3 729 17 1
 -2 6 3 106 7 1
 -1 6 3 180 10 1
 0 6 3 2135 46 1
 1 6 3 5320 148 1
 2 6 3 894 44 1
 3 6 3 1087 63 1
 4 6 3 2747 158 1
 5 6 3 2672 136 1
 6 6 3 2604 127 1
 7 6 3 1922 98 1
 8 6 3 1721 93 1
 9 6 3 0 40 1
 10 6 3 1 28 1
 11 6 3 26 21 1
 -20 7 3 29 28 1
 -19 7 3 478 83 1
 -18 7 3 332 58 1
 -17 7 3 0 29 1
 -16 7 3 546 68 1
 -15 7 3 262 49 1
 -14 7 3 1 22 1
 -13 7 3 820 69 1
 -12 7 3 7785 213 1
 -11 7 3 12531 203 1
 -10 7 3 4404 94 1
 -9 7 3 96 18 1
 -8 7 3 4488 59 1
 -7 7 3 1518 41 1
 -6 7 3 909 44 1
 -5 7 3 606 21 1
 -4 7 3 89 14 1
 -3 7 3 1983 32 1
 -2 7 3 2613 43 1
 -1 7 3 1020 36 1
 0 7 3 2593 115 1
 1 7 3 6416 131 1
 2 7 3 8378 215 1
 3 7 3 1608 77 1
 4 7 3 8 19 1
 5 7 3 354 40 1
 6 7 3 991 99 1
 7 7 3 468 55 1
 8 7 3 43 61 1
 9 7 3 0 48 1
 10 7 3 0 41 1
 -21 8 3 70 35 1
 -20 8 3 3 29 1
 -19 8 3 41 39 1
 -18 8 3 26 29 1
 -17 8 3 16 26 1
 -16 8 3 75 30 1
 -15 8 3 0 27 1
 -14 8 3 425 55 1
 -13 8 3 1081 74 1
 -12 8 3 95 15 1
 -11 8 3 75 10 1
 -10 8 3 158 13 1
 -9 8 3 57 9 1
 -8 8 3 246 31 1
 -7 8 3 2165 88 1
 -6 8 3 1020 47 1
 -5 8 3 988 58 1
 -4 8 3 1929 46 1
 -3 8 3 1468 28 1
 -2 8 3 75 12 1
 -1 8 3 15 19 1
 0 8 3 3042 106 1
 1 8 3 1868 80 1
 2 8 3 958 60 1
 3 8 3 571 42 1
 4 8 3 303 41 1
 5 8 3 1366 80 1
 6 8 3 1165 75 1
 7 8 3 1647 97 1
 8 8 3 379 51 1
 9 8 3 0 23 1
 -21 9 3 5 28 1
 -20 9 3 112 41 1
 -19 9 3 0 31 1
 -18 9 3 390 58 1
 -17 9 3 486 72 1
 -16 9 3 12 24 1
 -15 9 3 48 23 1
 -14 9 3 163 36 1
 -13 9 3 236 35 1
 -12 9 3 3015 81 1
 -11 9 3 1319 39 1
 -10 9 3 695 63 1
 -9 9 3 471 42 1
 -8 9 3 114 25 1
 -7 9 3 237 16 1
 -6 9 3 34 7 1
 -5 9 3 306 22 1
 -4 9 3 47 14 1
 -3 9 3 1077 34 1
 -2 9 3 889 32 1
 -1 9 3 1507 69 1
 0 9 3 1787 88 1
 1 9 3 1509 74 1
 2 9 3 7 21 1
 3 9 3 94 24 1
 4 9 3 223 34 1
 5 9 3 623 59 1
 6 9 3 308 63 1
 7 9 3 1 24 1
 8 9 3 54 37 1
 9 9 3 38 39 1
 -20 10 3 159 43 1
 -19 10 3 34 23 1
 -18 10 3 141 36 1
 -17 10 3 50 32 1
 -16 10 3 6 22 1
 -15 10 3 37 19 1
 -14 10 3 7 21 1
 -13 10 3 25 11 1
 -12 10 3 117 13 1
 -11 10 3 1526 96 1
 -10 10 3 1478 90 1
 -9 10 3 5787 185 1
 -8 10 3 4619 157 1
 -7 10 3 327 46 1
 -6 10 3 1560 95 1
 -5 10 3 9761 108 1
 -4 10 3 21268 246 1
 -3 10 3 10905 263 1
 -2 10 3 196 16 1
 -1 10 3 76 14 1
 0 10 3 374 57 1
 1 10 3 608 97 1
 2 10 3 329 37 1
 3 10 3 207 39 1
 4 10 3 77 60 1
 5 10 3 189 37 1
 6 10 3 53 22 1
 7 10 3 364 46 1
 8 10 3 861 94 1
 -19 11 3 106 38 1
 -18 11 3 282 52 1
 -17 11 3 550 55 1
 -16 11 3 87 40 1
 -15 11 3 1132 63 1
 -14 11 3 1899 80 1
 -13 11 3 529 51 1
 -12 11 3 932 51 1
 -11 11 3 33 24 1
 -10 11 3 128 37 1
 -9 11 3 59 27 1
 -8 11 3 323 20 1
 -7 11 3 86 24 1
 -6 11 3 3 6 1
 -5 11 3 816 38 1
 -4 11 3 2429 77 1
 -3 11 3 114 28 1
 -2 11 3 2 10 1
 -1 11 3 163 23 1
 0 11 3 815 79 1
 1 11 3 1571 83 1
 2 11 3 223 31 1
 3 11 3 5 22 1
 4 11 3 79 26 1
 5 11 3 29 26 1
 6 11 3 2 23 1
 7 11 3 71 33 1
 -19 12 3 40 25 1
 -18 12 3 49 33 1
 -17 12 3 21 32 1
 -16 12 3 342 40 1
 -15 12 3 211 43 1
 -14 12 3 83 33 1
 -13 12 3 1307 89 1
 -12 12 3 1004 84 1
 -11 12 3 13 21 1
 -10 12 3 6 18 1
 -9 12 3 61 9 1
 -8 12 3 932 112 1
 -7 12 3 2024 96 1
 -6 12 3 1143 29 1
 -5 12 3 2756 85 1
 -4 12 3 1791 80 1
 -3 12 3 20 22 1
 -2 12 3 182 23 1
 -1 12 3 749 67 1
 0 12 3 985 76 1
 1 12 3 1226 110 1
 2 12 3 917 85 1
 3 12 3 182 32 1
 4 12 3 4 21 1
 5 12 3 3 35 1
 6 12 3 155 37 1
 -21 13 3 3 32 1
 -20 13 3 160 46 1
 -19 13 3 302 70 1
 -18 13 3 183 49 1
 -17 13 3 58 26 1
 -16 13 3 480 61 1
 -15 13 3 2667 158 1
 -14 13 3 1794 123 1
 -13 13 3 118 27 1
 -12 13 3 8 22 1
 -11 13 3 110 36 1
 -10 13 3 25 6 1
 -9 13 3 26 12 1
 -8 13 3 20 6 1
 -7 13 3 58 6 1
 -6 13 3 81 8 1
 -5 13 3 944 55 1
 -4 13 3 137 34 1
 -3 13 3 252 28 1
 -2 13 3 2093 116 1
 -1 13 3 1411 105 1
 0 13 3 780 69 1
 1 13 3 3 22 1
 2 13 3 332 59 1
 3 13 3 368 72 1
 4 13 3 76 38 1
 5 13 3 0 40 1
 6 13 3 0 31 1
 -21 14 3 0 36 1
 -20 14 3 1 30 1
 -19 14 3 0 31 1
 -18 14 3 632 88 1
 -17 14 3 1366 109 1
 -16 14 3 213 53 1
 -15 14 3 64 34 1
 -14 14 3 165 47 1
 -13 14 3 530 59 1
 -12 14 3 389 59 1
 -11 14 3 683 71 1
 -10 14 3 1980 123 1
 -9 14 3 964 86 1
 -8 14 3 25 5 1
 -7 14 3 319 16 1
 -6 14 3 285 27 1
 -5 14 3 23 15 1
 -4 14 3 7 20 1
 -3 14 3 6 17 1
 -2 14 3 552 62 1
 -1 14 3 1276 100 1
 0 14 3 1609 110 1
 1 14 3 1533 126 1
 2 14 3 744 87 1
 3 14 3 456 74 1
 4 14 3 181 57 1
 5 14 3 80 44 1
 -20 15 3 106 43 1
 -19 15 3 6 29 1
 -18 15 3 7 25 1
 -17 15 3 151 46 1
 -16 15 3 707 86 1
 -15 15 3 534 66 1
 -14 15 3 41 26 1
 -13 15 3 257 48 1
 -12 15 3 220 47 1
 -11 15 3 166 44 1
 -10 15 3 2333 141 1
 -9 15 3 4398 188 1
 -8 15 3 5004 215 1
 -7 15 3 952 93 1
 -5 15 3 2 12 1
 -4 15 3 1 18 1
 -3 15 3 343 42 1
 -2 15 3 268 49 1
 -1 15 3 24 28 1
 0 15 3 94 39 1
 1 15 3 3 26 1
 2 15 3 1 32 1
 3 15 3 59 45 1
 4 15 3 361 76 1
 -20 16 3 1 36 1
 -19 16 3 13 31 1
 -18 16 3 10 25 1
 -17 16 3 2 38 1
 -16 16 3 3 28 1
 -15 16 3 214 53 1
 -14 16 3 14 29 1
 -13 16 3 80 37 1
 -12 16 3 391 60 1
 -11 16 3 700 79 1
 -10 16 3 206 52 1
 -9 16 3 8 27 1
 -8 16 3 149 37 1
 -7 16 3 64 23 1
 -20 17 3 210 57 1
 -19 17 3 391 72 1
 -18 17 3 252 62 1
 -17 17 3 46 33 1
 -16 17 3 0 35 1
 -15 17 3 34 27 1
 -14 17 3 1 24 1
 -13 17 3 301 57 1
 -12 17 3 718 83 1
 -11 17 3 1522 119 1
 -10 17 3 2918 173 1
 -9 17 3 2972 170 1
 -8 17 3 487 70 1
 -19 18 3 1069 118 1
 -18 18 3 232 54 1
 -17 18 3 23 28 1
 -16 18 3 177 49 1
 -15 18 3 858 99 1
 -14 18 3 458 69 1
 -13 18 3 0 27 1
 -12 18 3 151 42 1
 -11 18 3 361 64 1
 -10 18 3 437 72 1
 -9 18 3 16 24 1
 -8 18 3 38 35 1
 -19 19 3 0 44 1
 -18 19 3 253 60 1
 -17 19 3 500 80 1
 -16 19 3 466 80 1
 -15 19 3 967 103 1
 -14 19 3 912 102 1
 -13 19 3 518 78 1
 -12 19 3 324 60 1
 -11 19 3 325 64 1
 -10 19 3 25 26 1
 -9 19 3 0 34 1
 -18 20 3 47 42 1
 -17 20 3 46 33 1
 -16 20 3 1 36 1
 -15 20 3 0 36 1
 -14 20 3 311 61 1
 -13 20 3 379 76 1
 -12 20 3 120 41 1
 -11 20 3 0 34 1
 -10 20 3 0 31 1
 -16 21 3 1046 118 1
 -15 21 3 1288 134 1
 -14 21 3 433 72 1
 -13 21 3 27 34 1
 -12 21 3 636 92 1
 -11 21 3 288 64 1
 8 -20 4 49 30 1
 9 -20 4 38 42 1
 10 -20 4 319 66 1
 5 -19 4 6 31 1
 6 -19 4 60 42 1
 7 -19 4 147 54 1
 8 -19 4 336 67 1
 9 -19 4 3 32 1
 10 -19 4 115 49 1
 11 -19 4 472 84 1
 12 -19 4 605 88 1
 13 -19 4 167 62 1
 -2 -18 4 186 41 1
 -1 -18 4 176 52 1
 0 -18 4 173 50 1
 1 -18 4 282 55 1
 2 -18 4 246 54 1
 3 -18 4 148 46 1
 4 -18 4 585 56 1
 5 -18 4 509 64 1
 6 -18 4 845 68 1
 7 -18 4 651 57 1
 8 -18 4 217 46 1
 9 -18 4 288 43 1
 10 -18 4 239 48 1
 11 -18 4 335 65 1
 12 -18 4 237 66 1
 13 -18 4 78 37 1
 14 -18 4 505 85 1
 -3 -17 4 278 77 1
 -2 -17 4 11 30 1
 -1 -17 4 77 38 1
 0 -17 4 98 37 1
 1 -17 4 688 86 1
 2 -17 4 831 86 1
 3 -17 4 301 42 1
 4 -17 4 8 18 1
 5 -17 4 110 29 1
 6 -17 4 4 21 1
 7 -17 4 396 46 1
 8 -17 4 464 75 1
 9 -17 4 41 31 1
 10 -17 4 1234 123 1
 11 -17 4 2021 159 1
 12 -17 4 765 91 1
 13 -17 4 125 54 1
 14 -17 4 48 39 1
 15 -17 4 9 37 1
 -4 -16 4 513 61 1
 -3 -16 4 649 92 1
 -2 -16 4 150 46 1
 -1 -16 4 165 48 1
 0 -16 4 24 27 1
 1 -16 4 792 86 1
 2 -16 4 877 86 1
 3 -16 4 76 23 1
 4 -16 4 126 27 1
 5 -16 4 2017 186 1
 6 -16 4 4813 170 1
 7 -16 4 2431 109 1
 8 -16 4 169 45 1
 9 -16 4 1 31 1
 10 -16 4 11 27 1
 11 -16 4 0 29 1
 12 -16 4 15 28 1
 13 -16 4 238 55 1
 14 -16 4 0 35 1
 15 -16 4 88 37 1
 16 -16 4 0 31 1
 -5 -15 4 32 51 1
 -4 -15 4 118 47 1
 -3 -15 4 734 94 1
 -2 -15 4 1095 105 1
 -1 -15 4 53 34 1
 0 -15 4 24 22 1
 1 -15 4 2 34 1
 2 -15 4 253 40 1
 3 -15 4 131 30 1
 4 -15 4 113 27 1
 5 -15 4 248 30 1
 6 -15 4 157 30 1
 7 -15 4 420 64 1
 8 -15 4 3460 191 1
 9 -15 4 1028 100 1
 10 -15 4 240 48 1
 11 -15 4 520 80 1
 12 -15 4 79 33 1
 13 -15 4 346 70 1
 14 -15 4 414 70 1
 15 -15 4 553 92 1
 16 -15 4 168 52 1
 -6 -14 4 251 66 1
 -5 -14 4 112 33 1
 -4 -14 4 0 28 1
 -3 -14 4 303 60 1
 -2 -14 4 1287 108 1
 -1 -14 4 1037 104 1
 0 -14 4 40 23 1
 1 -14 4 3 17 1
 2 -14 4 27 17 1
 3 -14 4 158 25 1
 4 -14 4 326 34 1
 5 -14 4 1005 67 1
 6 -14 4 2346 141 1
 7 -14 4 1137 99 1
 8 -14 4 5 27 1
 9 -14 4 0 36 1
 10 -14 4 234 45 1
 11 -14 4 977 105 1
 12 -14 4 1038 102 1
 13 -14 4 744 87 1
 14 -14 4 97 51 1
 15 -14 4 191 59 1
 16 -14 4 142 51 1
 -7 -13 4 81 53 1
 -6 -13 4 697 68 1
 -5 -13 4 1425 127 1
 -4 -13 4 2337 161 1
 -3 -13 4 1363 117 1
 -2 -13 4 188 41 1
 -1 -13 4 19 22 1
 0 -13 4 1 27 1
 1 -13 4 481 49 1
 2 -13 4 99 29 1
 3 -13 4 271 41 1
 4 -13 4 865 53 1
 5 -13 4 79 29 1
 6 -13 4 326 46 1
 7 -13 4 1513 117 1
 8 -13 4 972 93 1
 9 -13 4 837 79 1
 10 -13 4 450 69 1
 11 -13 4 166 44 1
 12 -13 4 205 50 1
 13 -13 4 596 79 1
 14 -13 4 1154 112 1
 15 -13 4 501 86 1
 16 -13 4 41 36 1
 17 -13 4 91 48 1
 -8 -12 4 298 74 1
 -7 -12 4 166 58 1
 -6 -12 4 41 94 1
 -5 -12 4 85 46 1
 -4 -12 4 86 37 1
 -3 -12 4 1997 136 1
 -2 -12 4 887 85 1
 -1 -12 4 38 28 1
 0 -12 4 1 25 1
 1 -12 4 1069 64 1
 2 -12 4 1218 76 1
 3 -12 4 81 13 1
 4 -12 4 248 21 1
 5 -12 4 556 63 1
 6 -12 4 908 100 1
 7 -12 4 23 25 1
 8 -12 4 253 52 1
 9 -12 4 1125 82 1
 10 -12 4 2098 147 1
 11 -12 4 3126 172 1
 12 -12 4 1105 95 1
 13 -12 4 285 66 1
 14 -12 4 62 35 1
 15 -12 4 154 56 1
 16 -12 4 197 53 1
 17 -12 4 171 57 1
 -9 -11 4 12 35 1
 -8 -11 4 1 44 1
 -7 -11 4 43 24 1
 -6 -11 4 73 39 1
 -5 -11 4 116 38 1
 -4 -11 4 76 36 1
 -3 -11 4 3 25 1
 -2 -11 4 79 29 1
 -1 -11 4 68 26 1
 0 -11 4 2614 86 1
 1 -11 4 10244 215 1
 2 -11 4 6145 160 1
 3 -11 4 1703 55 1
 4 -11 4 1 27 1
 5 -11 4 2113 123 1
 6 -11 4 3868 190 1
 7 -11 4 2320 114 1
 8 -11 4 0 22 1
 9 -11 4 41 22 1
 10 -11 4 415 52 1
 11 -11 4 935 92 1
 12 -11 4 66 38 1
 13 -11 4 0 35 1
 -10 -10 4 190 62 1
 -9 -10 4 121 38 1
 -8 -10 4 237 91 1
 -7 -10 4 60 26 1
 -6 -10 4 140 43 1
 -5 -10 4 111 36 1
 -4 -10 4 976 92 1
 -3 -10 4 9 23 1
 -2 -10 4 10 19 1
 -1 -10 4 48 33 1
 0 -10 4 11 15 1
 1 -10 4 429 31 1
 2 -10 4 807 41 1
 3 -10 4 683 96 1
 4 -10 4 800 45 1
 5 -10 4 279 48 1
 6 -10 4 950 64 1
 7 -10 4 330 66 1
 8 -10 4 419 61 1
 9 -10 4 560 77 1
 10 -10 4 154 51 1
 11 -10 4 363 53 1
 16 -10 4 43 28 1
 17 -10 4 10 28 1
 18 -10 4 0 30 1
 -11 -9 4 198 64 1
 -10 -9 4 33 50 1
 -9 -9 4 323 53 1
 -8 -9 4 269 35 1
 -7 -9 4 406 47 1
 -6 -9 4 0 41 1
 -5 -9 4 649 78 1
 -4 -9 4 306 49 1
 -3 -9 4 64 28 1
 -2 -9 4 1 20 1
 -1 -9 4 4825 136 1
 0 -9 4 5549 147 1
 1 -9 4 4369 115 1
 2 -9 4 2145 129 1
 3 -9 4 7 23 1
 4 -9 4 272 28 1
 5 -9 4 251 43 1
 6 -9 4 490 67 1
 7 -9 4 30 25 1
 8 -9 4 138 20 1
 9 -9 4 51 11 1
 10 -9 4 134 21 1
 13 -9 4 280 52 1
 14 -9 4 0 26 1
 15 -9 4 12 24 1
 16 -9 4 384 69 1
 17 -9 4 542 81 1
 -11 -8 4 12 27 1
 -10 -8 4 1506 95 1
 -9 -8 4 2059 114 1
 -8 -8 4 2703 94 1
 -7 -8 4 183 32 1
 -6 -8 4 33 25 1
 -5 -8 4 812 64 1
 -4 -8 4 5407 214 1
 -3 -8 4 2570 113 1
 -2 -8 4 755 51 1
 -1 -8 4 617 42 1
 0 -8 4 56 19 1
 1 -8 4 2 13 1
 2 -8 4 203 40 1
 3 -8 4 986 67 1
 4 -8 4 3258 99 1
 5 -8 4 2081 56 1
 6 -8 4 3 9 1
 7 -8 4 3546 132 1
 8 -8 4 7583 240 1
 9 -8 4 8462 220 1
 11 -8 4 271 46 1
 12 -8 4 335 49 1
 13 -8 4 372 61 1
 14 -8 4 192 58 1
 15 -8 4 99 47 1
 16 -8 4 25 28 1
 17 -8 4 8 29 1
 -12 -7 4 226 135 1
 -11 -7 4 627 65 1
 -10 -7 4 576 58 1
 -9 -7 4 531 60 1
 -8 -7 4 585 52 1
 -7 -7 4 474 42 1
 -6 -7 4 10 15 1
 -5 -7 4 584 45 1
 -4 -7 4 1315 73 1
 -3 -7 4 0 26 1
 -2 -7 4 4419 169 1
 -1 -7 4 186 31 1
 0 -7 4 1087 59 1
 1 -7 4 2452 110 1
 2 -7 4 554 44 1
 3 -7 4 2 15 1
 4 -7 4 1086 42 1
 5 -7 4 86 11 1
 6 -7 4 1327 44 1
 7 -7 4 992 70 1
 8 -7 4 8 16 1
 9 -7 4 599 66 1
 10 -7 4 329 51 1
 11 -7 4 1836 116 1
 12 -7 4 2268 137 1
 13 -7 4 2394 158 1
 14 -7 4 1296 107 1
 15 -7 4 215 55 1
 16 -7 4 2 31 1
 17 -7 4 21 32 1
 -13 -6 4 99 36 1
 -12 -6 4 179 39 1
 -11 -6 4 33 23 1
 -10 -6 4 0 22 1
 -9 -6 4 0 19 1
 -8 -6 4 24 18 1
 -7 -6 4 437 48 1
 -6 -6 4 1482 72 1
 -5 -6 4 3165 103 1
 -4 -6 4 549 65 1
 -3 -6 4 352 49 1
 -2 -6 4 1645 64 1
 -1 -6 4 119 15 1
 0 -6 4 2127 99 1
 1 -6 4 947 59 1
 2 -6 4 305 37 1
 3 -6 4 720 48 1
 4 -6 4 3 10 1
 5 -6 4 1781 48 1
 6 -6 4 2363 82 1
 7 -6 4 2385 68 1
 8 -6 4 2025 80 1
 9 -6 4 2350 81 1
 10 -6 4 42 14 1
 11 -6 4 70 35 1
 12 -6 4 31 57 1
 13 -6 4 101 37 1
 14 -6 4 231 57 1
 15 -6 4 241 55 1
 16 -6 4 12 27 1
 -14 -5 4 502 63 1
 -13 -5 4 25 30 1
 -12 -5 4 106 31 1
 -11 -5 4 673 59 1
 -10 -5 4 472 55 1
 -9 -5 4 2035 75 1
 -8 -5 4 554 51 1
 -7 -5 4 772 56 1
 -6 -5 4 2792 94 1
 -5 -5 4 6003 203 1
 -4 -5 4 1873 105 1
 -3 -5 4 704 32 1
 -2 -5 4 7168 122 1
 -1 -5 4 217 14 1
 0 -5 4 1317 74 1
 1 -5 4 807 46 1
 2 -5 4 1049 61 1
 3 -5 4 1302 57 1
 4 -5 4 3066 91 1
 5 -5 4 464 36 1
 6 -5 4 467 34 1
 7 -5 4 1331 51 1
 8 -5 4 64 16 1
 9 -5 4 95 14 1
 10 -5 4 119 19 1
 11 -5 4 884 50 1
 12 -5 4 1403 101 1
 13 -5 4 96 36 1
 14 -5 4 23 41 1
 15 -5 4 198 51 1
 16 -5 4 18 31 1
 -14 -4 4 57 28 1
 -13 -4 4 144 35 1
 -12 -4 4 519 60 1
 -11 -4 4 596 59 1
 -10 -4 4 275 31 1
 -9 -4 4 560 50 1
 -8 -4 4 244 29 1
 -7 -4 4 809 91 1
 -6 -4 4 310 27 1
 -5 -4 4 566 59 1
 -4 -4 4 2924 87 1
 -3 -4 4 620 23 1
 -2 -4 4 202 15 1
 -1 -4 4 9959 254 1
 0 -4 4 10004 184 1
 1 -4 4 792 42 1
 2 -4 4 159 20 1
 3 -4 4 220 12 1
 4 -4 4 1330 53 1
 5 -4 4 90 19 1
 6 -4 4 625 46 1
 7 -4 4 303 25 1
 8 -4 4 3 12 1
 9 -4 4 55 13 1
 10 -4 4 43 23 1
 11 -4 4 966 53 1
 12 -4 4 1483 85 1
 13 -4 4 1367 116 1
 14 -4 4 718 91 1
 15 -4 4 387 73 1
 16 -4 4 85 43 1
 -15 -3 4 43 25 1
 -14 -3 4 540 61 1
 -13 -3 4 1026 84 1
 -12 -3 4 899 61 1
 -11 -3 4 43 38 1
 -10 -3 4 703 47 1
 -9 -3 4 3931 117 1
 -8 -3 4 2825 178 1
 -7 -3 4 159 28 1
 -6 -3 4 998 39 1
 -5 -3 4 92 41 1
 -4 -3 4 14315 203 1
 -3 -3 4 1083 31 1
 -2 -3 4 567 8 1
 -1 -3 4 127 8 1
 0 -3 4 1615 41 1
 1 -3 4 4135 131 1
 2 -3 4 1380 15 1
 3 -3 4 599 40 1
 4 -3 4 2517 38 1
 5 -3 4 3752 125 1
 6 -3 4 234 14 1
 7 -3 4 1137 119 1
 8 -3 4 2564 65 1
 9 -3 4 761 53 1
 10 -3 4 246 27 1
 11 -3 4 494 44 1
 12 -3 4 29 20 1
 13 -3 4 1 47 1
 14 -3 4 23 29 1
 15 -3 4 29 33 1
 -16 -2 4 63 31 1
 -15 -2 4 88 27 1
 -14 -2 4 108 30 1
 -13 -2 4 169 46 1
 -12 -2 4 1080 118 1
 -11 -2 4 644 74 1
 -10 -2 4 809 74 1
 -9 -2 4 43 29 1
 -8 -2 4 498 38 1
 -7 -2 4 940 60 1
 -6 -2 4 2889 70 1
 -5 -2 4 77 12 1
 -4 -2 4 4757 72 1
 -3 -2 4 85 21 1
 -2 -2 4 132 6 1
 -1 -2 4 2451 33 1
 0 -2 4 12404 292 1
 1 -2 4 5436 91 1
 2 -2 4 6239 157 1
 3 -2 4 1543 73 1
 4 -2 4 530 56 1
 5 -2 4 260 14 1
 6 -2 4 1969 72 1
 7 -2 4 2646 67 1
 8 -2 4 2886 101 1
 9 -2 4 1198 59 1
 10 -2 4 202 24 1
 11 -2 4 44 20 1
 12 -2 4 4 22 1
 13 -2 4 0 46 1
 14 -2 4 0 42 1
 15 -2 4 93 48 1
 -16 -1 4 442 57 1
 -15 -1 4 413 73 1
 -14 -1 4 362 67 1
 -13 -1 4 18 25 1
 -12 -1 4 91 48 1
 -11 -1 4 1619 114 1
 -10 -1 4 331 55 1
 -9 -1 4 27 16 1
 -8 -1 4 1189 79 1
 -7 -1 4 18 15 1
 -6 -1 4 4484 101 1
 -5 -1 4 644 53 1
 -4 -1 4 2296 70 1
 -3 -1 4 434 17 1
 -2 -1 4 287 39 1
 -1 -1 4 4 36 1
 0 -1 4 2438 66 1
 1 -1 4 8212 248 1
 2 -1 4 319 62 1
 3 -1 4 44 34 1
 4 -1 4 153 21 1
 5 -1 4 7 21 1
 6 -1 4 1225 72 1
 7 -1 4 467 57 1
 8 -1 4 179 48 1
 9 -1 4 129 27 1
 10 -1 4 36 16 1
 11 -1 4 29 22 1
 12 -1 4 17 18 1
 13 -1 4 36 33 1
 14 -1 4 134 53 1
 -17 0 4 34 40 1
 -16 0 4 107 45 1
 -15 0 4 567 82 1
 -14 0 4 163 49 1
 -13 0 4 89 38 1
 -12 0 4 1086 107 1
 -11 0 4 10 30 1
 -10 0 4 356 54 1
 -9 0 4 2164 140 1
 -8 0 4 3105 136 1
 -7 0 4 11 22 1
 -6 0 4 4884 64 1
 -5 0 4 3361 93 1
 -4 0 4 4834 57 1
 -3 0 4 7075 101 1
 -2 0 4 3323 6 1
 -1 0 4 211 17 1
 0 0 4 51920 677 1
 1 0 4 12470 431 1
 2 0 4 9548 134 1
 3 0 4 5481 158 1
 4 0 4 2140 140 1
 5 0 4 1253 53 1
 6 0 4 4394 167 1
 7 0 4 6183 239 1
 8 0 4 4591 180 1
 9 0 4 521 74 1
 10 0 4 2 34 1
 11 0 4 750 87 1
 12 0 4 754 57 1
 13 0 4 590 94 1
 14 0 4 45 39 1
 -17 1 4 223 59 1
 -16 1 4 301 62 1
 -15 1 4 181 52 1
 -14 1 4 0 29 1
 -13 1 4 142 45 1
 -12 1 4 2306 131 1
 -11 1 4 447 57 1
 -10 1 4 38 23 1
 -9 1 4 1155 74 1
 -8 1 4 79 5 1
 -7 1 4 4433 70 1
 -6 1 4 750 40 1
 -5 1 4 2334 68 1
 -4 1 4 805 17 1
 -3 1 4 24 55 1
 -2 1 4 48 69 1
 -1 1 4 4282 83 1
 0 1 4 10820 296 1
 1 1 4 435 99 1
 2 1 4 82 54 1
 3 1 4 115 27 1
 4 1 4 13 38 1
 5 1 4 1047 56 1
 6 1 4 550 65 1
 7 1 4 174 46 1
 8 1 4 112 43 1
 9 1 4 51 26 1
 10 1 4 135 47 1
 11 1 4 110 50 1
 12 1 4 293 67 1
 13 1 4 210 67 1
 -18 2 4 49 44 1
 -17 2 4 123 45 1
 -16 2 4 0 28 1
 -15 2 4 169 38 1
 -14 2 4 894 97 1
 -13 2 4 359 62 1
 -12 2 4 433 71 1
 -11 2 4 49 16 1
 -10 2 4 695 25 1
 -9 2 4 519 144 1
 -8 2 4 2617 76 1
 -7 2 4 59 7 1
 -6 2 4 4553 43 1
 -5 2 4 213 21 1
 -4 2 4 132 7 1
 -2 2 4 13144 318 1
 -1 2 4 4857 56 1
 0 2 4 7286 109 1
 1 2 4 1037 71 1
 2 2 4 788 70 1
 3 2 4 349 25 1
 4 2 4 1699 111 1
 5 2 4 2293 90 1
 6 2 4 2899 161 1
 7 2 4 1022 90 1
 8 2 4 412 50 1
 9 2 4 43 39 1
 10 2 4 0 31 1
 11 2 4 50 37 1
 12 2 4 83 37 1
 13 2 4 64 47 1
 -18 3 4 1 37 1
 -17 3 4 479 76 1
 -16 3 4 752 99 1
 -15 3 4 834 83 1
 -14 3 4 4 30 1
 -13 3 4 845 61 1
 -12 3 4 3438 183 1
 -11 3 4 3474 133 1
 -10 3 4 96 32 1
 -9 3 4 1002 34 1
 -8 3 4 49 32 1
 -7 3 4 13922 257 1
 -6 3 4 839 19 1
 -5 3 4 430 7 1
 -4 3 4 283 5 1
 -3 3 4 1450 27 1
 -2 3 4 5031 94 1
 -1 3 4 1211 12 1
 0 3 4 1395 49 1
 1 3 4 2993 57 1
 2 3 4 4074 134 1
 3 3 4 139 22 1
 4 3 4 1053 94 1
 5 3 4 2388 99 1
 6 3 4 638 81 1
 7 3 4 375 59 1
 8 3 4 472 75 1
 9 3 4 12 31 1
 10 3 4 1 27 1
 11 3 4 12 33 1
 12 3 4 1 36 1
 -19 4 4 9 32 1
 -18 4 4 39 28 1
 -17 4 4 220 51 1
 -16 4 4 659 87 1
 -15 4 4 464 71 1
 -14 4 4 30 31 1
 -13 4 4 308 64 1
 -12 4 4 423 49 1
 -11 4 4 1223 75 1
 -10 4 4 180 17 1
 -9 4 4 513 34 1
 -8 4 4 2557 70 1
 -7 4 4 709 16 1
 -6 4 4 98 16 1
 -5 4 4 10280 147 1
 -4 4 4 9483 102 1
 -3 4 4 713 22 1
 -2 4 4 80 10 1
 -1 4 4 520 10 1
 0 4 4 1306 48 1
 1 4 4 21 20 1
 2 4 4 914 58 1
 3 4 4 440 45 1
 4 4 4 37 19 1
 5 4 4 11 22 1
 6 4 4 52 32 1
 7 4 4 1051 94 1
 8 4 4 1297 122 1
 9 4 4 962 97 1
 10 4 4 694 88 1
 11 4 4 315 76 1
 -19 5 4 755 98 1
 -18 5 4 41 33 1
 -17 5 4 88 38 1
 -16 5 4 477 65 1
 -15 5 4 475 74 1
 -14 5 4 2016 116 1
 -13 5 4 581 60 1
 -12 5 4 464 61 1
 -11 5 4 1942 90 1
 -10 5 4 5288 113 1
 -9 5 4 1827 62 1
 -8 5 4 532 39 1
 -7 5 4 6841 111 1
 -6 5 4 211 8 1
 -5 5 4 1315 38 1
 -4 5 4 523 16 1
 -3 5 4 1150 20 1
 -2 5 4 1425 29 1
 -1 5 4 3227 46 1
 0 5 4 480 23 1
 1 5 4 736 33 1
 2 5 4 1303 80 1
 3 5 4 66 27 1
 4 5 4 52 22 1
 5 5 4 242 45 1
 6 5 4 1057 92 1
 7 5 4 1857 139 1
 8 5 4 165 42 1
 9 5 4 47 38 1
 10 5 4 70 37 1
 11 5 4 41 42 1
 -20 6 4 0 35 1
 -19 6 4 148 47 1
 -18 6 4 238 52 1
 -17 6 4 107 44 1
 -16 6 4 0 25 1
 -15 6 4 40 24 1
 -14 6 4 44 27 1
 -13 6 4 677 62 1
 -12 6 4 1529 92 1
 -11 6 4 3448 86 1
 -10 6 4 669 38 1
 -9 6 4 239 31 1
 -8 6 4 1366 34 1
 -7 6 4 98 8 1
 -6 6 4 2309 82 1
 -5 6 4 967 30 1
 -4 6 4 471 18 1
 -3 6 4 950 24 1
 -2 6 4 1 6 1
 -1 6 4 1749 40 1
 0 6 4 1967 60 1
 1 6 4 1672 46 1
 2 6 4 1860 76 1
 3 6 4 2102 81 1
 4 6 4 19 22 1
 5 6 4 135 38 1
 6 6 4 146 45 1
 7 6 4 96 43 1
 8 6 4 0 49 1
 9 6 4 129 36 1
 10 6 4 47 44 1
 -20 7 4 20 34 1
 -19 7 4 138 49 1
 -18 7 4 332 59 1
 -17 7 4 235 51 1
 -16 7 4 498 69 1
 -15 7 4 594 62 1
 -14 7 4 380 47 1
 -13 7 4 7 21 1
 -12 7 4 285 43 1
 -11 7 4 941 34 1
 -10 7 4 1 10 1
 -9 7 4 3983 68 1
 -8 7 4 172 14 1
 -7 7 4 1117 70 1
 -6 7 4 2216 63 1
 -5 7 4 551 23 1
 -4 7 4 8 5 1
 -3 7 4 1182 22 1
 -2 7 4 98 7 1
 -1 7 4 1459 39 1
 0 7 4 935 65 1
 1 7 4 3 13 1
 2 7 4 619 48 1
 3 7 4 540 49 1
 4 7 4 1951 87 1
 5 7 4 3101 154 1
 6 7 4 2923 124 1
 7 7 4 1445 81 1
 8 7 4 112 32 1
 9 7 4 4 38 1
 10 7 4 15 25 1
 -21 8 4 97 40 1
 -20 8 4 8 28 1
 -19 8 4 30 34 1
 -18 8 4 945 97 1
 -17 8 4 1504 119 1
 -16 8 4 2108 119 1
 -15 8 4 167 37 1
 -14 8 4 3 21 1
 -13 8 4 588 58 1
 -12 8 4 5642 208 1
 -11 8 4 2844 70 1
 -10 8 4 553 17 1
 -9 8 4 646 21 1
 -8 8 4 84 6 1
 -7 8 4 1 21 1
 -6 8 4 229 23 1
 -5 8 4 1106 33 1
 -4 8 4 3017 52 1
 -3 8 4 2653 50 1
 -2 8 4 20 8 1
 -1 8 4 3084 107 1
 0 8 4 6401 232 1
 1 8 4 9480 329 1
 2 8 4 1265 65 1
 3 8 4 390 85 1
 4 8 4 636 66 1
 5 8 4 870 63 1
 6 8 4 496 60 1
 7 8 4 79 26 1
 8 8 4 1 26 1
 9 8 4 3 35 1
 -21 9 4 160 50 1
 -20 9 4 82 37 1
 -19 9 4 1 31 1
 -18 9 4 31 29 1
 -17 9 4 142 35 1
 -16 9 4 261 45 1
 -15 9 4 0 17 1
 -14 9 4 398 47 1
 -13 9 4 295 25 1
 -12 9 4 26 9 1
 -11 9 4 22 9 1
 -10 9 4 3846 134 1
 -9 9 4 5439 390 1
 -8 9 4 4264 139 1
 -7 9 4 2027 75 1
 -6 9 4 5 11 1
 -5 9 4 319 9 1
 -4 9 4 315 16 1
 -3 9 4 587 33 1
 -2 9 4 1 9 1
 -1 9 4 122 15 1
 0 9 4 75 18 1
 1 9 4 175 20 1
 2 9 4 78 20 1
 3 9 4 343 38 1
 4 9 4 221 38 1
 5 9 4 32 27 1
 6 9 4 28 22 1
 7 9 4 426 54 1
 8 9 4 486 58 1
 -19 10 4 0 36 1
 -18 10 4 1 37 1
 -17 10 4 4 25 1
 -16 10 4 158 31 1
 -15 10 4 26 19 1
 -14 10 4 930 49 1
 -13 10 4 14 8 1
 -12 10 4 32 7 1
 -11 10 4 25 11 1
 -10 10 4 7 9 1
 -9 10 4 396 41 1
 -8 10 4 671 46 1
 -7 10 4 421 47 1
 -6 10 4 619 24 1
 -5 10 4 281 18 1
 -4 10 4 945 34 1
 -3 10 4 390 32 1
 -2 10 4 405 32 1
 -1 10 4 470 55 1
 0 10 4 176 32 1
 1 10 4 476 39 1
 2 10 4 977 61 1
 3 10 4 25 23 1
 4 10 4 31 20 1
 5 10 4 55 26 1
 6 10 4 98 29 1
 7 10 4 15 26 1
 -18 11 4 27 23 1
 -17 11 4 72 29 1
 -16 11 4 133 20 1
 -15 11 4 99 19 1
 -14 11 4 11 14 1
 -13 11 4 64 26 1
 -12 11 4 162 16 1
 -11 11 4 1235 377 1
 -10 11 4 8215 1158 1
 -9 11 4 6472 217 1
 -8 11 4 1729 75 1
 -7 11 4 3 23 1
 -6 11 4 1640 114 1
 -5 11 4 4314 134 1
 -4 11 4 2620 85 1
 -3 11 4 0 8 1
 -2 11 4 80 14 1
 -1 11 4 466 43 1
 0 11 4 1015 86 1
 1 11 4 85 27 1
 2 11 4 31 26 1
 3 11 4 49 21 1
 4 11 4 162 31 1
 5 11 4 54 36 1
 6 11 4 211 73 1
 7 11 4 588 96 1
 -20 12 4 266 65 1
 -19 12 4 310 57 1
 -18 12 4 175 42 1
 -17 12 4 142 48 1
 -16 12 4 110 39 1
 -15 12 4 1732 118 1
 -14 12 4 1015 79 1
 -13 12 4 42 29 1
 -12 12 4 37 28 1
 -11 12 4 549 138 1
 -10 12 4 1124 95 1
 -9 12 4 156 21 1
 -8 12 4 164 25 1
 -7 12 4 575 58 1
 -6 12 4 758 102 1
 -5 12 4 14 10 1
 -4 12 4 404 39 1
 -3 12 4 1246 81 1
 -2 12 4 2600 128 1
 -1 12 4 3652 150 1
 0 12 4 1296 93 1
 1 12 4 580 76 1
 2 12 4 11 20 1
 3 12 4 33 37 1
 4 12 4 54 26 1
 5 12 4 110 32 1
 6 12 4 228 62 1
 -21 13 4 25 33 1
 -20 13 4 26 37 1
 -19 13 4 513 77 1
 -18 13 4 1120 104 1
 -17 13 4 2080 143 1
 -16 13 4 1336 110 1
 -15 13 4 271 44 1
 -14 13 4 48 30 1
 -13 13 4 0 22 1
 -12 13 4 691 75 1
 -11 13 4 40 32 1
 -10 13 4 375 59 1
 -9 13 4 965 78 1
 -8 13 4 125 31 1
 -7 13 4 231 58 1
 -6 13 4 1330 115 1
 -5 13 4 735 50 1
 -4 13 4 667 51 1
 -3 13 4 395 46 1
 -2 13 4 278 41 1
 -1 13 4 225 40 1
 0 13 4 627 72 1
 1 13 4 1094 97 1
 2 13 4 583 77 1
 3 13 4 72 37 1
 4 13 4 0 25 1
 5 13 4 94 38 1
 -21 14 4 6 27 1
 -20 14 4 105 36 1
 -19 14 4 111 41 1
 -18 14 4 1 27 1
 -17 14 4 222 53 1
 -16 14 4 961 88 1
 -15 14 4 966 89 1
 -14 14 4 36 29 1
 -13 14 4 29 29 1
 -12 14 4 67 20 1
 -11 14 4 154 35 1
 -10 14 4 399 48 1
 -9 14 4 902 90 1
 -8 14 4 2096 123 1
 -7 14 4 1172 90 1
 -6 14 4 16 14 1
 -5 14 4 35 18 1
 -4 14 4 162 27 1
 -3 14 4 1288 91 1
 -2 14 4 1160 84 1
 -1 14 4 878 77 1
 0 14 4 142 47 1
 1 14 4 148 51 1
 2 14 4 102 41 1
 3 14 4 46 40 1
 4 14 4 252 61 1
 -21 15 4 100 42 1
 -20 15 4 56 26 1
 -19 15 4 18 28 1
 -18 15 4 489 74 1
 -17 15 4 1126 102 1
 -16 15 4 76 30 1
 -15 15 4 76 37 1
 -14 15 4 4 22 1
 -13 15 4 349 47 1
 -12 15 4 228 51 1
 -11 15 4 127 41 1
 -10 15 4 263 39 1
 -9 15 4 186 46 1
 -8 15 4 214 41 1
 -7 15 4 3309 180 1
 -2 15 4 359 54 1
 -1 15 4 372 54 1
 0 15 4 669 82 1
 1 15 4 214 49 1
 2 15 4 110 44 1
 -21 16 4 200 55 1
 -20 16 4 373 68 1
 -19 16 4 472 75 1
 -18 16 4 154 44 1
 -17 16 4 49 29 1
 -16 16 4 66 28 1
 -15 16 4 714 85 1
 -14 16 4 996 92 1
 -13 16 4 129 41 1
 -12 16 4 50 27 1
 -11 16 4 1881 128 1
 -10 16 4 4668 204 1
 -9 16 4 2774 163 1
 -8 16 4 181 39 1
 -20 17 4 203 55 1
 -19 17 4 82 30 1
 -18 17 4 45 27 1
 -17 17 4 100 38 1
 -16 17 4 671 84 1
 -15 17 4 881 94 1
 -14 17 4 332 56 1
 -13 17 4 16 26 1
 -12 17 4 139 44 1
 -11 17 4 49 30 1
 -10 17 4 287 59 1
 -9 17 4 378 59 1
 -20 18 4 62 33 1
 -19 18 4 48 35 1
 -18 18 4 118 41 1
 -17 18 4 300 61 1
 -16 18 4 224 55 1
 -15 18 4 93 32 1
 -14 18 4 635 84 1
 -13 18 4 603 76 1
 -12 18 4 784 91 1
 -11 18 4 681 87 1
 -10 18 4 291 54 1
 -9 18 4 292 60 1
 -19 19 4 169 52 1
 -18 19 4 0 32 1
 -17 19 4 227 56 1
 -16 19 4 729 89 1
 -15 19 4 542 83 1
 -14 19 4 60 32 1
 -13 19 4 173 51 1
 -12 19 4 74 36 1
 -11 19 4 302 57 1
 -10 19 4 0 28 1
 -18 20 4 892 108 1
 -17 20 4 1375 127 1
 -16 20 4 1085 116 1
 -15 20 4 940 107 1
 -14 20 4 278 59 1
 -13 20 4 1 35 1
 -12 20 4 67 40 1
 -11 20 4 57 30 1
 -17 21 4 1 37 1
 -16 21 4 91 44 1
 -15 21 4 476 82 1
 -14 21 4 351 67 1
 -13 21 4 0 30 1
 -12 21 4 12 32 1
 0 -19 5 38 28 1
 1 -19 5 247 54 1
 2 -19 5 1239 122 1
 3 -19 5 502 73 1
 4 -19 5 71 44 1
 5 -19 5 2 21 1
 6 -19 5 0 42 1
 7 -19 5 75 35 1
 8 -19 5 117 48 1
 9 -19 5 1 45 1
 10 -19 5 0 33 1
 11 -19 5 155 57 1
 12 -19 5 308 68 1
 -2 -18 5 261 63 1
 -1 -18 5 23 32 1
 0 -18 5 25 31 1
 1 -18 5 251 54 1
 2 -18 5 1030 106 1
 3 -18 5 354 49 1
 4 -18 5 125 28 1
 5 -18 5 91 28 1
 6 -18 5 216 35 1
 7 -18 5 938 67 1
 8 -18 5 478 86 1
 9 -18 5 1 19 1
 10 -18 5 319 69 1
 11 -18 5 1089 117 1
 12 -18 5 494 90 1
 13 -18 5 35 35 1
 -3 -17 5 509 83 1
 -2 -17 5 334 68 1
 -1 -17 5 8 24 1
 0 -17 5 294 65 1
 1 -17 5 677 83 1
 2 -17 5 768 85 1
 3 -17 5 3 17 1
 4 -17 5 127 27 1
 5 -17 5 131 56 1
 6 -17 5 686 60 1
 7 -17 5 907 66 1
 8 -17 5 366 46 1
 9 -17 5 394 67 1
 10 -17 5 465 77 1
 11 -17 5 250 64 1
 12 -17 5 15 27 1
 13 -17 5 10 28 1
 14 -17 5 36 40 1
 -4 -16 5 0 33 1
 -3 -16 5 124 44 1
 -2 -16 5 456 75 1
 -1 -16 5 409 67 1
 0 -16 5 732 83 1
 1 -16 5 1096 103 1
 2 -16 5 75 29 1
 3 -16 5 1 20 1
 4 -16 5 115 26 1
 5 -16 5 291 44 1
 6 -16 5 1359 121 1
 7 -16 5 963 78 1
 8 -16 5 289 65 1
 9 -16 5 18 26 1
 10 -16 5 558 78 1
 11 -16 5 20 32 1
 12 -16 5 151 45 1
 13 -16 5 46 32 1
 14 -16 5 43 33 1
 15 -16 5 1 31 1
 -5 -15 5 30 37 1
 -4 -15 5 316 63 1
 -3 -15 5 27 33 1
 -2 -15 5 60 33 1
 -1 -15 5 50 32 1
 0 -15 5 644 79 1
 1 -15 5 1798 130 1
 2 -15 5 524 51 1
 3 -15 5 419 48 1
 4 -15 5 1078 66 1
 5 -15 5 2046 98 1
 6 -15 5 1182 69 1
 7 -15 5 66 33 1
 8 -15 5 105 37 1
 9 -15 5 3 29 1
 10 -15 5 99 41 1
 11 -15 5 132 46 1
 12 -15 5 512 74 1
 13 -15 5 435 75 1
 14 -15 5 70 31 1
 15 -15 5 122 51 1
 -6 -14 5 185 40 1
 -5 -14 5 1040 118 1
 -4 -14 5 1353 122 1
 -3 -14 5 2329 162 1
 -2 -14 5 912 100 1
 -1 -14 5 181 35 1
 0 -14 5 2 27 1
 1 -14 5 131 36 1
 2 -14 5 67 31 1
 3 -14 5 1 18 1
 4 -14 5 473 50 1
 5 -14 5 33 34 1
 6 -14 5 739 93 1
 7 -14 5 4972 214 1
 8 -14 5 4727 216 1
 9 -14 5 2067 147 1
 10 -14 5 2069 144 1
 11 -14 5 505 72 1
 12 -14 5 20 25 1
 13 -14 5 392 73 1
 14 -14 5 276 62 1
 15 -14 5 133 52 1
 16 -14 5 85 46 1
 -7 -13 5 1000 85 1
 -6 -13 5 759 101 1
 -5 -13 5 191 53 1
 -4 -13 5 76 31 1
 -3 -13 5 793 96 1
 -2 -13 5 1326 120 1
 -1 -13 5 47 24 1
 0 -13 5 61 30 1
 1 -13 5 660 58 1
 2 -13 5 2712 144 1
 3 -13 5 2311 135 1
 4 -13 5 288 32 1
 5 -13 5 3 32 1
 6 -13 5 341 43 1
 7 -13 5 983 100 1
 8 -13 5 29 28 1
 9 -13 5 201 52 1
 10 -13 5 624 78 1
 11 -13 5 845 87 1
 12 -13 5 394 73 1
 13 -13 5 8 28 1
 14 -13 5 87 43 1
 15 -13 5 181 53 1
 16 -13 5 27 36 1
 -8 -12 5 55 50 1
 -7 -12 5 350 153 1
 -6 -12 5 930 110 1
 -5 -12 5 1587 137 1
 -4 -12 5 1191 97 1
 -3 -12 5 186 53 1
 -2 -12 5 5 28 1
 -1 -12 5 267 29 1
 0 -12 5 829 67 1
 1 -12 5 6366 172 1
 2 -12 5 5340 127 1
 3 -12 5 361 64 1
 4 -12 5 68 30 1
 5 -12 5 45 38 1
 6 -12 5 311 70 1
 7 -12 5 1567 109 1
 8 -12 5 1286 100 1
 9 -12 5 2036 139 1
 10 -12 5 335 57 1
 11 -12 5 0 28 1
 12 -12 5 42 26 1
 13 -12 5 159 47 1
 14 -12 5 377 72 1
 15 -12 5 808 106 1
 16 -12 5 199 60 1
 -9 -11 5 115 52 1
 -8 -11 5 12 24 1
 -7 -11 5 114 49 1
 -6 -11 5 1 28 1
 -5 -11 5 2 26 1
 -4 -11 5 1005 90 1
 -3 -11 5 1158 102 1
 -2 -11 5 248 55 1
 -1 -11 5 1408 84 1
 0 -11 5 2841 113 1
 1 -11 5 222 35 1
 2 -11 5 53 29 1
 3 -11 5 2861 124 1
 4 -11 5 1695 116 1
 5 -11 5 445 69 1
 6 -11 5 884 63 1
 7 -11 5 270 58 1
 8 -11 5 86 29 1
 9 -11 5 1056 102 1
 10 -11 5 698 78 1
 11 -11 5 260 51 1
 12 -11 5 1210 117 1
 13 -11 5 231 54 1
 -10 -10 5 276 125 1
 -9 -10 5 193 40 1
 -8 -10 5 362 52 1
 -7 -10 5 403 67 1
 -6 -10 5 30 27 1
 -5 -10 5 93 34 1
 -4 -10 5 657 77 1
 -3 -10 5 0 23 1
 -2 -10 5 1243 97 1
 -1 -10 5 3850 146 1
 0 -10 5 7246 177 1
 1 -10 5 8280 180 1
 2 -10 5 1283 80 1
 3 -10 5 259 59 1
 4 -10 5 2 24 1
 5 -10 5 1164 99 1
 6 -10 5 433 44 1
 7 -10 5 312 45 1
 8 -10 5 271 42 1
 9 -10 5 133 31 1
 10 -10 5 5 28 1
 11 -10 5 1490 112 1
 -11 -9 5 20 37 1
 -10 -9 5 1585 104 1
 -9 -9 5 3323 116 1
 -8 -9 5 971 74 1
 -7 -9 5 71 23 1
 -6 -9 5 94 34 1
 -5 -9 5 7 23 1
 -4 -9 5 1331 102 1
 -3 -9 5 2012 118 1
 -2 -9 5 237 44 1
 -1 -9 5 578 45 1
 0 -9 5 1266 91 1
 1 -9 5 710 58 1
 2 -9 5 159 28 1
 3 -9 5 2137 125 1
 4 -9 5 929 71 1
 5 -9 5 421 51 1
 6 -9 5 185 35 1
 7 -9 5 2253 120 1
 8 -9 5 1388 103 1
 9 -9 5 33 23 1
 14 -9 5 11 24 1
 15 -9 5 22 33 1
 16 -9 5 11 34 1
 17 -9 5 9 30 1
 -11 -8 5 265 45 1
 -10 -8 5 605 68 1
 -9 -8 5 905 58 1
 -8 -8 5 813 67 1
 -7 -8 5 666 56 1
 -6 -8 5 28 17 1
 -5 -8 5 186 45 1
 -4 -8 5 1071 85 1
 -3 -8 5 2105 124 1
 -2 -8 5 1422 67 1
 -1 -8 5 2211 77 1
 0 -8 5 3282 108 1
 1 -8 5 3602 137 1
 2 -8 5 516 49 1
 3 -8 5 14 30 1
 4 -8 5 166 24 1
 5 -8 5 2135 118 1
 6 -8 5 1359 88 1
 7 -8 5 966 81 1
 12 -8 5 156 35 1
 13 -8 5 0 36 1
 14 -8 5 0 33 1
 15 -8 5 0 32 1
 16 -8 5 57 34 1
 -12 -7 5 58 31 1
 -11 -7 5 380 65 1
 -10 -7 5 1261 89 1
 -9 -7 5 1031 68 1
 -8 -7 5 255 42 1
 -7 -7 5 353 56 1
 -6 -7 5 389 46 1
 -5 -7 5 1930 109 1
 -4 -7 5 1005 87 1
 -3 -7 5 111 25 1
 -2 -7 5 302 35 1
 -1 -7 5 1146 47 1
 0 -7 5 45 26 1
 1 -7 5 328 42 1
 2 -7 5 2 16 1
 3 -7 5 637 51 1
 4 -7 5 6333 125 1
 5 -7 5 1705 66 1
 6 -7 5 2534 208 1
 7 -7 5 6963 198 1
 8 -7 5 3978 147 1
 10 -7 5 0 16 1
 11 -7 5 39 15 1
 12 -7 5 32 29 1
 13 -7 5 48 30 1
 14 -7 5 80 50 1
 15 -7 5 79 36 1
 16 -7 5 4 27 1
 -13 -6 5 0 25 1
 -12 -6 5 435 52 1
 -11 -6 5 670 65 1
 -10 -6 5 926 61 1
 -9 -6 5 744 55 1
 -8 -6 5 2204 104 1
 -7 -6 5 1846 89 1
 -6 -6 5 4126 152 1
 -5 -6 5 6815 168 1
 -4 -6 5 526 61 1
 -3 -6 5 571 66 1
 -2 -6 5 7 10 1
 -1 -6 5 272 19 1
 0 -6 5 962 51 1
 1 -6 5 225 25 1
 2 -6 5 304 32 1
 3 -6 5 6858 154 1
 4 -6 5 4739 79 1
 5 -6 5 1241 56 1
 6 -6 5 3434 155 1
 7 -6 5 6115 263 1
 8 -6 5 2123 72 1
 9 -6 5 19 14 1
 10 -6 5 406 29 1
 11 -6 5 920 62 1
 12 -6 5 1290 63 1
 13 -6 5 9 30 1
 14 -6 5 112 36 1
 15 -6 5 164 53 1
 16 -6 5 28 34 1
 -14 -5 5 54 34 1
 -13 -5 5 0 60 1
 -12 -5 5 79 29 1
 -11 -5 5 0 21 1
 -10 -5 5 0 19 1
 -9 -5 5 26 37 1
 -8 -5 5 931 62 1
 -7 -5 5 156 32 1
 -6 -5 5 1694 74 1
 -5 -5 5 4336 115 1
 -4 -5 5 5279 185 1
 -3 -5 5 2489 69 1
 -2 -5 5 1109 40 1
 -1 -5 5 507 47 1
 0 -5 5 4981 84 1
 1 -5 5 49 12 1
 2 -5 5 5294 155 1
 3 -5 5 139 33 1
 4 -5 5 2599 125 1
 5 -5 5 801 39 1
 6 -5 5 64 11 1
 7 -5 5 1098 57 1
 8 -5 5 1447 58 1
 9 -5 5 50 13 1
 10 -5 5 173 20 1
 11 -5 5 919 57 1
 12 -5 5 783 56 1
 13 -5 5 814 85 1
 14 -5 5 682 95 1
 15 -5 5 160 49 1
 -15 -4 5 147 54 1
 -14 -4 5 421 56 1
 -13 -4 5 896 74 1
 -12 -4 5 1422 88 1
 -11 -4 5 336 48 1
 -10 -4 5 161 30 1
 -9 -4 5 1166 67 1
 -8 -4 5 267 59 1
 -7 -4 5 3879 265 1
 -6 -4 5 7120 165 1
 -5 -4 5 700 37 1
 -4 -4 5 104 7 1
 -3 -4 5 565 20 1
 -2 -4 5 861 27 1
 -1 -4 5 5 15 1
 0 -4 5 969 61 1
 1 -4 5 277 17 1
 2 -4 5 321 32 1
 3 -4 5 1043 26 1
 4 -4 5 485 18 1
 5 -4 5 562 26 1
 6 -4 5 20 12 1
 7 -4 5 1621 114 1
 8 -4 5 4382 122 1
 9 -4 5 209 26 1
 10 -4 5 319 35 1
 11 -4 5 1042 56 1
 12 -4 5 191 30 1
 13 -4 5 115 44 1
 14 -4 5 335 70 1
 15 -4 5 177 51 1
 -15 -3 5 231 46 1
 -14 -3 5 44 27 1
 -13 -3 5 202 53 1
 -12 -3 5 633 62 1
 -11 -3 5 288 36 1
 -10 -3 5 69 18 1
 -9 -3 5 2756 102 1
 -8 -3 5 540 48 1
 -7 -3 5 1 14 1
 -6 -3 5 35 17 1
 -5 -3 5 5 17 1
 -4 -3 5 1430 41 1
 -3 -3 5 271 25 1
 -2 -3 5 1483 26 1
 -1 -3 5 3833 88 1
 0 -3 5 4821 79 1
 1 -3 5 2097 52 1
 2 -3 5 6796 182 1
 3 -3 5 23 11 1
 4 -3 5 389 30 1
 5 -3 5 2208 65 1
 6 -3 5 508 43 1
 7 -3 5 63 21 1
 8 -3 5 366 31 1
 9 -3 5 13 15 1
 10 -3 5 86 24 1
 11 -3 5 319 41 1
 12 -3 5 623 47 1
 13 -3 5 206 60 1
 14 -3 5 513 78 1
 15 -3 5 429 81 1
 -16 -2 5 610 67 1
 -15 -2 5 970 84 1
 -14 -2 5 835 67 1
 -13 -2 5 424 60 1
 -12 -2 5 141 33 1
 -11 -2 5 1070 80 1
 -10 -2 5 272 32 1
 -9 -2 5 404 44 1
 -8 -2 5 141 22 1
 -7 -2 5 401 49 1
 -6 -2 5 749 19 1
 -5 -2 5 384 29 1
 -4 -2 5 541 35 1
 -3 -2 5 55 30 1
 -2 -2 5 8559 143 1
 -1 -2 5 7983 129 1
 0 -2 5 1363 20 1
 1 -2 5 10743 224 1
 2 -2 5 59 32 1
 3 -2 5 622 18 1
 4 -2 5 127 26 1
 5 -2 5 18 13 1
 6 -2 5 786 40 1
 7 -2 5 2524 86 1
 8 -2 5 556 60 1
 9 -2 5 46 25 1
 10 -2 5 207 37 1
 11 -2 5 7 20 1
 12 -2 5 417 45 1
 13 -2 5 0 46 1
 14 -2 5 127 55 1
 -16 -1 5 431 53 1
 -15 -1 5 829 77 1
 -14 -1 5 563 75 1
 -13 -1 5 29 28 1
 -12 -1 5 73 35 1
 -11 -1 5 187 46 1
 -10 -1 5 8 29 1
 -9 -1 5 22 26 1
 -8 -1 5 542 46 1
 -7 -1 5 1176 74 1
 -6 -1 5 502 37 1
 -5 -1 5 11943 177 1
 -4 -1 5 890 5 1
 -3 -1 5 1248 13 1
 -2 -1 5 8860 149 1
 -1 -1 5 744 110 1
 0 -1 5 9404 249 1
 1 -1 5 286 42 1
 2 -1 5 178 41 1
 3 -1 5 71 11 1
 4 -1 5 429 30 1
 5 -1 5 510 27 1
 6 -1 5 3193 104 1
 7 -1 5 6028 141 1
 8 -1 5 3514 107 1
 9 -1 5 232 35 1
 10 -1 5 10 17 1
 11 -1 5 36 24 1
 12 -1 5 0 22 1
 13 -1 5 3 47 1
 14 -1 5 190 61 1
 -17 0 5 119 58 1
 -16 0 5 3 32 1
 -15 0 5 7 34 1
 -14 0 5 77 46 1
 -13 0 5 11 31 1
 -12 0 5 298 57 1
 -11 0 5 409 62 1
 -10 0 5 114 28 1
 -9 0 5 2 8 1
 -8 0 5 9 11 1
 -7 0 5 30 8 1
 -6 0 5 15 9 1
 -5 0 5 34 9 1
 -4 0 5 93 8 1
 -3 0 5 71 6 1
 -2 0 5 94 7 1
 -1 0 5 83 18 1
 0 0 5 46 22 1
 1 0 5 290 31 1
 2 0 5 344 41 1
 3 0 5 35 17 1
 4 0 5 5 17 1
 5 0 5 144 32 1
 6 0 5 16 24 1
 7 0 5 3 23 1
 8 0 5 61 36 1
 9 0 5 44 35 1
 10 0 5 2 39 1
 11 0 5 4 55 1
 12 0 5 2 22 1
 13 0 5 30 32 1
 -18 1 5 750 104 1
 -17 1 5 484 81 1
 -16 1 5 992 118 1
 -15 1 5 597 76 1
 -14 1 5 61 32 1
 -13 1 5 54 35 1
 -12 1 5 121 25 1
 -11 1 5 2 8 1
 -10 1 5 17 7 1
 -9 1 5 368 40 1
 -8 1 5 1057 55 1
 -7 1 5 670 32 1
 -6 1 5 11629 166 1
 -5 1 5 885 4 1
 -4 1 5 946 10 1
 -3 1 5 7147 78 1
 -2 1 5 1223 108 1
 -1 1 5 9994 235 1
 0 1 5 274 37 1
 1 1 5 147 46 1
 2 1 5 136 16 1
 3 1 5 357 45 1
 4 1 5 586 38 1
 5 1 5 3215 157 1
 6 1 5 5314 200 1
 7 1 5 3650 163 1
 8 1 5 264 55 1
 9 1 5 32 25 1
 10 1 5 3 38 1
 11 1 5 54 37 1
 12 1 5 0 40 1
 13 1 5 100 47 1
 -18 2 5 207 65 1
 -17 2 5 797 106 1
 -16 2 5 736 84 1
 -15 2 5 203 54 1
 -14 2 5 178 47 1
 -13 2 5 1479 112 1
 -12 2 5 467 34 1
 -11 2 5 476 63 1
 -10 2 5 145 20 1
 -9 2 5 292 54 1
 -8 2 5 1017 25 1
 -7 2 5 474 22 1
 -6 2 5 444 40 1
 -5 2 5 72 41 1
 -4 2 5 7482 185 1
 -2 2 5 1094 17 1
 -1 2 5 8647 132 1
 0 2 5 103 23 1
 1 2 5 1105 29 1
 2 2 5 74 28 1
 3 2 5 55 27 1
 4 2 5 1085 68 1
 5 2 5 2815 143 1
 6 2 5 1011 84 1
 7 2 5 54 27 1
 8 2 5 77 27 1
 9 2 5 85 33 1
 10 2 5 484 87 1
 11 2 5 0 38 1
 12 2 5 79 49 1
 -19 3 5 228 65 1
 -18 3 5 108 51 1
 -17 3 5 38 34 1
 -16 3 5 120 42 1
 -15 3 5 576 78 1
 -14 3 5 98 26 1
 -13 3 5 17 27 1
 -12 3 5 2276 116 1
 -11 3 5 304 53 1
 -10 3 5 20 19 1
 -9 3 5 28 21 1
 -8 3 5 1 14 1
 -7 3 5 1390 32 1
 -6 3 5 259 26 1
 -5 3 5 1712 16 1
 -3 3 5 4265 71 1
 -2 3 5 1401 49 1
 -1 3 5 7700 122 1
 0 3 5 22 11 1
 1 3 5 485 34 1
 2 3 5 2269 70 1
 3 3 5 552 60 1
 4 3 5 174 42 1
 5 3 5 213 41 1
 6 3 5 13 25 1
 7 3 5 108 41 1
 8 3 5 394 67 1
 9 3 5 790 80 1
 10 3 5 131 53 1
 11 3 5 382 74 1
 -19 4 5 194 53 1
 -18 4 5 274 67 1
 -17 4 5 826 93 1
 -16 4 5 959 97 1
 -15 4 5 218 50 1
 -14 4 5 160 42 1
 -13 4 5 1459 99 1
 -12 4 5 89 34 1
 -11 4 5 2972 117 1
 -10 4 5 5949 129 1
 -9 4 5 683 38 1
 -8 4 5 44 4 1
 -7 4 5 468 16 1
 -6 4 5 847 22 1
 -5 4 5 25 10 1
 -4 4 5 887 38 1
 -3 4 5 261 9 1
 -2 4 5 178 14 1
 -1 4 5 1030 25 1
 0 4 5 646 23 1
 1 4 5 709 48 1
 2 4 5 124 24 1
 3 4 5 1903 90 1
 4 4 5 4391 183 1
 5 4 5 317 50 1
 6 4 5 225 50 1
 7 4 5 988 94 1
 8 4 5 228 55 1
 9 4 5 14 31 1
 10 4 5 423 78 1
 11 4 5 97 42 1
 -20 5 5 0 41 1
 -19 5 5 87 36 1
 -18 5 5 0 29 1
 -17 5 5 72 38 1
 -16 5 5 1 25 1
 -15 5 5 0 24 1
 -14 5 5 2 24 1
 -13 5 5 912 72 1
 -12 5 5 214 41 1
 -11 5 5 971 48 1
 -10 5 5 3806 137 1
 -9 5 5 5149 98 1
 -8 5 5 2701 48 1
 -7 5 5 1172 37 1
 -6 5 5 542 21 1
 -5 5 5 4658 136 1
 -4 5 5 60 6 1
 -3 5 5 5680 74 1
 -2 5 5 257 21 1
 -1 5 5 2501 66 1
 0 5 5 886 60 1
 1 5 5 4 10 1
 2 5 5 1073 77 1
 3 5 5 1391 90 1
 4 5 5 64 24 1
 5 5 5 127 31 1
 6 5 5 628 83 1
 7 5 5 867 95 1
 8 5 5 503 63 1
 9 5 5 300 72 1
 10 5 5 189 59 1
 -20 6 5 296 61 1
 -19 6 5 72 36 1
 -18 6 5 216 52 1
 -17 6 5 369 67 1
 -16 6 5 675 79 1
 -15 6 5 779 68 1
 -14 6 5 2018 124 1
 -13 6 5 1377 88 1
 -12 6 5 2737 109 1
 -11 6 5 5077 187 1
 -10 6 5 268 21 1
 -9 6 5 662 35 1
 -8 6 5 12 7 1
 -7 6 5 204 33 1
 -6 6 5 1043 56 1
 -5 6 5 148 7 1
 -4 6 5 197 16 1
 -3 6 5 6521 84 1
 -2 6 5 5837 58 1
 -1 6 5 1595 47 1
 0 6 5 3441 79 1
 1 6 5 6355 141 1
 2 6 5 2579 115 1
 3 6 5 18 22 1
 4 6 5 332 41 1
 5 6 5 731 95 1
 6 6 5 1562 116 1
 7 6 5 87 33 1
 8 6 5 26 33 1
 9 6 5 201 58 1
 10 6 5 172 102 1
 -21 7 5 8 30 1
 -20 7 5 0 33 1
 -19 7 5 107 44 1
 -18 7 5 165 47 1
 -17 7 5 1234 106 1
 -16 7 5 969 79 1
 -15 7 5 274 55 1
 -14 7 5 283 48 1
 -13 7 5 689 63 1
 -12 7 5 1882 59 1
 -11 7 5 901 80 1
 -10 7 5 133 11 1
 -9 7 5 250 20 1
 -8 7 5 905 36 1
 -7 7 5 36 20 1
 -6 7 5 234 20 1
 -5 7 5 2 7 1
 -4 7 5 406 30 1
 -3 7 5 6092 75 1
 -2 7 5 2045 45 1
 -1 7 5 2605 59 1
 0 7 5 6872 168 1
 1 7 5 4301 201 1
 2 7 5 553 39 1
 3 7 5 5 14 1
 4 7 5 208 35 1
 5 7 5 85 30 1
 6 7 5 20 21 1
 7 7 5 136 58 1
 8 7 5 29 26 1
 9 7 5 16 22 1
 -21 8 5 0 36 1
 -20 8 5 0 32 1
 -19 8 5 182 47 1
 -18 8 5 385 64 1
 -17 8 5 711 74 1
 -16 8 5 968 83 1
 -15 8 5 720 66 1
 -14 8 5 11 16 1
 -13 8 5 141 20 1
 -12 8 5 787 37 1
 -11 8 5 1417 43 1
 -10 8 5 1238 31 1
 -9 8 5 1894 90 1
 -8 8 5 3336 126 1
 -7 8 5 3544 92 1
 -6 8 5 559 21 1
 -5 8 5 25 13 1
 -4 8 5 142 6 1
 -3 8 5 1977 73 1
 -2 8 5 1574 43 1
 -1 8 5 1131 40 1
 0 8 5 92 21 1
 1 8 5 59 20 1
 2 8 5 66 21 1
 3 8 5 325 37 1
 4 8 5 332 38 1
 5 8 5 34 21 1
 6 8 5 40 20 1
 7 8 5 7 40 1
 8 8 5 29 24 1
 -20 9 5 0 34 1
 -19 9 5 1069 104 1
 -18 9 5 2916 156 1
 -17 9 5 977 83 1
 -16 9 5 42 23 1
 -15 9 5 78 26 1
 -14 9 5 14 14 1
 -13 9 5 1111 39 1
 -12 9 5 2181 89 1
 -11 9 5 443 30 1
 -10 9 5 572 61 1
 -9 9 5 1287 66 1
 -8 9 5 668 54 1
 -7 9 5 127 12 1
 -6 9 5 2016 58 1
 -5 9 5 821 22 1
 -4 9 5 337 18 1
 -3 9 5 258 20 1
 -2 9 5 1904 61 1
 -1 9 5 1180 44 1
 0 9 5 3 15 1
 1 9 5 137 28 1
 2 9 5 86 22 1
 3 9 5 484 45 1
 4 9 5 187 36 1
 5 9 5 120 33 1
 6 9 5 66 30 1
 7 9 5 86 33 1
 8 9 5 0 26 1
 -19 10 5 71 25 1
 -18 10 5 177 39 1
 -17 10 5 382 51 1
 -16 10 5 11 19 1
 -15 10 5 24 12 1
 -14 10 5 417 33 1
 -13 10 5 8 8 1
 -12 10 5 885 31 1
 -11 10 5 3450 198 1
 -10 10 5 6776 206 1
 -9 10 5 8351 225 1
 -8 10 5 1251 45 1
 -7 10 5 159 22 1
 -6 10 5 1 8 1
 -5 10 5 1189 49 1
 -4 10 5 523 28 1
 -3 10 5 265 20 1
 -2 10 5 290 29 1
 -1 10 5 140 20 1
 0 10 5 26 13 1
 1 10 5 1296 69 1
 2 10 5 536 50 1
 3 10 5 860 63 1
 4 10 5 916 70 1
 5 10 5 342 52 1
 6 10 5 41 47 1
 7 10 5 290 46 1
 -17 11 5 0 25 1
 -16 11 5 1 12 1
 -15 11 5 967 48 1
 -14 11 5 1036 48 1
 -13 11 5 162 41 1
 -12 11 5 962 52 1
 -11 11 5 2627 127 1
 -10 11 5 246 44 1
 -9 11 5 0 28 1
 -8 11 5 2509 101 1
 -7 11 5 1472 63 1
 -6 11 5 458 54 1
 -5 11 5 713 27 1
 -4 11 5 295 25 1
 -3 11 5 112 16 1
 -2 11 5 1266 83 1
 -1 11 5 1051 76 1
 0 11 5 292 34 1
 1 11 5 1446 78 1
 2 11 5 234 34 1
 3 11 5 69 38 1
 4 11 5 119 33 1
 5 11 5 200 39 1
 6 11 5 81 60 1
 -21 12 5 22 32 1
 -20 12 5 53 32 1
 -19 12 5 156 45 1
 -18 12 5 791 85 1
 -17 12 5 1256 110 1
 -16 12 5 982 82 1
 -15 12 5 340 52 1
 -14 12 5 11 22 1
 -13 12 5 204 23 1
 -12 12 5 659 69 1
 -11 12 5 5142 198 1
 -10 12 5 5185 161 1
 -9 12 5 481 62 1
 -8 12 5 29 16 1
 -7 12 5 62 21 1
 -6 12 5 220 23 1
 -5 12 5 1307 57 1
 -4 12 5 1126 63 1
 -3 12 5 1894 97 1
 -2 12 5 420 49 1
 -1 12 5 17 22 1
 0 12 5 157 35 1
 1 12 5 39 22 1
 2 12 5 184 32 1
 3 12 5 492 53 1
 4 12 5 279 43 1
 5 12 5 0 21 1
 6 12 5 252 67 1
 -22 13 5 90 41 1
 -21 13 5 883 104 1
 -20 13 5 855 99 1
 -19 13 5 712 88 1
 -18 13 5 124 39 1
 -17 13 5 23 25 1
 -16 13 5 869 86 1
 -15 13 5 1384 109 1
 -14 13 5 75 20 1
 -13 13 5 42 29 1
 -12 13 5 459 65 1
 -11 13 5 2133 97 1
 -10 13 5 2462 144 1
 -9 13 5 383 53 1
 -8 13 5 4 21 1
 -7 13 5 151 24 1
 -6 13 5 786 42 1
 -5 13 5 32 15 1
 -4 13 5 224 36 1
 -3 13 5 750 61 1
 -2 13 5 1215 81 1
 -1 13 5 590 70 1
 0 13 5 86 33 1
 1 13 5 43 34 1
 2 13 5 52 26 1
 3 13 5 17 21 1
 4 13 5 91 33 1
 5 13 5 100 48 1
 -21 14 5 0 34 1
 -20 14 5 249 55 1
 -19 14 5 1143 108 1
 -18 14 5 1267 106 1
 -17 14 5 2039 140 1
 -16 14 5 1123 97 1
 -15 14 5 268 43 1
 -14 14 5 43 30 1
 -13 14 5 213 40 1
 -12 14 5 233 55 1
 -11 14 5 58 21 1
 -10 14 5 699 75 1
 -9 14 5 25 23 1
 -8 14 5 758 86 1
 -5 14 5 1820 84 1
 -4 14 5 2015 96 1
 -3 14 5 410 48 1
 -2 14 5 45 25 1
 -1 14 5 413 60 1
 0 14 5 292 52 1
 1 14 5 230 53 1
 2 14 5 213 54 1
 3 14 5 88 44 1
 4 14 5 137 54 1
 -21 15 5 8 27 1
 -20 15 5 1 40 1
 -19 15 5 205 49 1
 -18 15 5 1 24 1
 -17 15 5 4 28 1
 -16 15 5 8 29 1
 -15 15 5 373 56 1
 -14 15 5 1518 112 1
 -13 15 5 637 71 1
 -12 15 5 278 52 1
 -11 15 5 1019 83 1
 -10 15 5 2109 132 1
 -9 15 5 1191 99 1
 -8 15 5 91 28 1
 -20 16 5 0 35 1
 -19 16 5 48 27 1
 -18 16 5 296 52 1
 -17 16 5 466 73 1
 -16 16 5 677 78 1
 -15 16 5 1255 107 1
 -14 16 5 105 38 1
 -13 16 5 11 27 1
 -12 16 5 155 39 1
 -11 16 5 158 43 1
 -10 16 5 1040 91 1
 -9 16 5 1004 92 1
 -19 17 5 232 52 1
 -18 17 5 0 28 1
 -17 17 5 160 43 1
 -16 17 5 531 72 1
 -15 17 5 636 80 1
 -14 17 5 7 26 1
 -13 17 5 139 37 1
 -12 17 5 124 39 1
 -11 17 5 602 75 1
 -10 17 5 769 85 1
 -9 17 5 539 76 1
 -18 18 5 0 32 1
 -17 18 5 250 55 1
 -16 18 5 1029 104 1
 -15 18 5 446 68 1
 -14 18 5 149 37 1
 -13 18 5 101 40 1
 -12 18 5 134 40 1
 -11 18 5 944 93 1
 -10 18 5 439 76 1
 -17 19 5 1358 124 1
 -16 19 5 622 82 1
 -15 19 5 151 41 1
 -14 19 5 22 29 1
 -13 19 5 3 31 1
 -12 19 5 47 28 1
 -11 19 5 103 40 1
 -16 20 5 9 30 1
 -15 20 5 20 30 1
 -14 20 5 91 35 1
 -13 20 5 0 24 1
 -12 20 5 735 95 1
 -15 21 5 113 40 1
 -14 21 5 43 33 1
 -13 21 5 38 33 1
 -12 21 5 78 39 1
 0 -19 6 0 32 1
 1 -19 6 52 31 1
 2 -19 6 10 24 1
 3 -19 6 127 41 1
 4 -19 6 13 24 1
 5 -19 6 19 26 1
 6 -19 6 315 44 1
 7 -19 6 2223 115 1
 8 -19 6 1863 102 1
 9 -19 6 43 31 1
 10 -19 6 378 74 1
 -1 -18 6 96 45 1
 0 -18 6 163 45 1
 1 -18 6 1 26 1
 2 -18 6 186 52 1
 3 -18 6 436 53 1
 4 -18 6 2 21 1
 5 -18 6 6 21 1
 6 -18 6 33 22 1
 7 -18 6 38 22 1
 8 -18 6 29 18 1
 9 -18 6 0 38 1
 10 -18 6 173 56 1
 11 -18 6 32 43 1
 12 -18 6 86 50 1
 -3 -17 6 199 54 1
 -2 -17 6 51 37 1
 -1 -17 6 210 51 1
 0 -17 6 304 61 1
 1 -17 6 354 64 1
 2 -17 6 354 74 1
 3 -17 6 34 23 1
 4 -17 6 86 28 1
 5 -17 6 135 39 1
 6 -17 6 479 51 1
 7 -17 6 706 72 1
 8 -17 6 6 31 1
 9 -17 6 179 48 1
 10 -17 6 772 103 1
 11 -17 6 180 54 1
 12 -17 6 326 69 1
 13 -17 6 918 113 1
 -4 -16 6 50 42 1
 -3 -16 6 114 45 1
 -2 -16 6 0 35 1
 -1 -16 6 521 76 1
 0 -16 6 1453 124 1
 1 -16 6 1944 142 1
 2 -16 6 1118 75 1
 3 -16 6 41 24 1
 4 -16 6 738 61 1
 5 -16 6 995 73 1
 6 -16 6 761 60 1
 7 -16 6 268 60 1
 8 -16 6 81 36 1
 9 -16 6 27 25 1
 10 -16 6 294 62 1
 11 -16 6 80 38 1
 12 -16 6 34 37 1
 13 -16 6 28 41 1
 14 -16 6 367 75 1
 -5 -15 6 90 41 1
 -4 -15 6 1034 118 1
 -3 -15 6 970 111 1
 -2 -15 6 924 96 1
 -1 -15 6 962 106 1
 0 -15 6 441 75 1
 1 -15 6 185 39 1
 2 -15 6 576 58 1
 3 -15 6 416 45 1
 4 -15 6 417 42 1
 5 -15 6 11 19 1
 6 -15 6 915 96 1
 7 -15 6 922 94 1
 8 -15 6 702 90 1
 9 -15 6 526 76 1
 10 -15 6 606 84 1
 11 -15 6 1342 128 1
 12 -15 6 648 88 1
 13 -15 6 25 26 1
 14 -15 6 54 39 1
 15 -15 6 43 42 1
 -6 -14 6 361 72 1
 -5 -14 6 53 44 1
 -4 -14 6 50 36 1
 -3 -14 6 129 51 1
 -2 -14 6 79 35 1
 -1 -14 6 617 76 1
 0 -14 6 1782 121 1
 1 -14 6 126 26 1
 2 -14 6 2833 118 1
 3 -14 6 1225 75 1
 4 -14 6 29 18 1
 5 -14 6 2 31 1
 6 -14 6 397 62 1
 7 -14 6 1468 122 1
 8 -14 6 760 85 1
 9 -14 6 129 43 1
 10 -14 6 975 100 1
 11 -14 6 496 84 1
 12 -14 6 77 31 1
 13 -14 6 42 28 1
 14 -14 6 180 52 1
 15 -14 6 63 41 1
 -7 -13 6 287 70 1
 -6 -13 6 885 110 1
 -5 -13 6 1178 112 1
 -4 -13 6 249 58 1
 -3 -13 6 30 30 1
 -2 -13 6 3 32 1
 -1 -13 6 304 62 1
 0 -13 6 1476 79 1
 1 -13 6 416 42 1
 2 -13 6 154 35 1
 3 -13 6 58 22 1
 4 -13 6 238 49 1
 5 -13 6 406 68 1
 6 -13 6 2120 131 1
 7 -13 6 4166 200 1
 8 -13 6 3665 193 1
 9 -13 6 1248 109 1
 10 -13 6 387 61 1
 11 -13 6 2 27 1
 12 -13 6 1 34 1
 13 -13 6 126 46 1
 14 -13 6 23 28 1
 15 -13 6 16 31 1
 -8 -12 6 1105 90 1
 -7 -12 6 467 78 1
 -6 -12 6 170 49 1
 -5 -12 6 3 35 1
 -4 -12 6 66 48 1
 -3 -12 6 1270 101 1
 -2 -12 6 267 45 1
 -1 -12 6 367 70 1
 0 -12 6 1819 79 1
 1 -12 6 1439 74 1
 2 -12 6 733 62 1
 3 -12 6 84 43 1
 4 -12 6 1018 92 1
 5 -12 6 1656 107 1
 6 -12 6 2256 149 1
 7 -12 6 250 46 1
 8 -12 6 131 40 1
 9 -12 6 1394 112 1
 10 -12 6 1097 100 1
 11 -12 6 199 54 1
 12 -12 6 0 36 1
 13 -12 6 82 42 1
 14 -12 6 52 42 1
 15 -12 6 34 37 1
 -9 -11 6 21 76 1
 -8 -11 6 48 39 1
 -7 -11 6 396 77 1
 -6 -11 6 186 47 1
 -5 -11 6 55 27 1
 -4 -11 6 20 43 1
 -3 -11 6 319 64 1
 -2 -11 6 375 50 1
 -1 -11 6 2392 110 1
 0 -11 6 4948 134 1
 1 -11 6 6601 183 1
 2 -11 6 3138 117 1
 3 -11 6 226 38 1
 4 -11 6 73 29 1
 5 -11 6 3 23 1
 6 -11 6 353 54 1
 7 -11 6 1820 120 1
 8 -11 6 1207 94 1
 9 -11 6 195 55 1
 10 -11 6 107 45 1
 11 -11 6 159 42 1
 12 -11 6 1330 122 1
 13 -11 6 2045 154 1
 14 -11 6 2110 161 1
 -10 -10 6 77 52 1
 -9 -10 6 1098 151 1
 -8 -10 6 430 76 1
 -7 -10 6 89 37 1
 -6 -10 6 76 36 1
 -5 -10 6 253 58 1
 -4 -10 6 116 48 1
 -3 -10 6 77 31 1
 -2 -10 6 456 54 1
 -1 -10 6 326 42 1
 0 -10 6 18 19 1
 1 -10 6 89 21 1
 2 -10 6 71 31 1
 3 -10 6 179 40 1
 4 -10 6 236 44 1
 5 -10 6 197 34 1
 6 -10 6 41 26 1
 7 -10 6 185 34 1
 8 -10 6 56 40 1
 9 -10 6 369 73 1
 10 -10 6 1396 106 1
 11 -10 6 1129 101 1
 -11 -9 6 42 98 1
 -10 -9 6 219 38 1
 -9 -9 6 339 47 1
 -8 -9 6 365 67 1
 -7 -9 6 61 31 1
 -6 -9 6 302 55 1
 -5 -9 6 886 91 1
 -4 -9 6 484 63 1
 -3 -9 6 1696 111 1
 -2 -9 6 4004 122 1
 -1 -9 6 9124 197 1
 0 -9 6 13772 312 1
 1 -9 6 4250 171 1
 2 -9 6 93 28 1
 3 -9 6 142 34 1
 4 -9 6 1671 106 1
 5 -9 6 2631 131 1
 6 -9 6 1093 87 1
 7 -9 6 351 58 1
 8 -9 6 112 28 1
 9 -9 6 92 41 1
 -12 -8 6 38 26 1
 -11 -8 6 800 75 1
 -10 -8 6 3029 113 1
 -9 -8 6 1816 100 1
 -8 -8 6 72 30 1
 -7 -8 6 151 44 1
 -6 -8 6 1453 110 1
 -5 -8 6 698 74 1
 -4 -8 6 496 63 1
 -3 -8 6 10 20 1
 -2 -8 6 498 42 1
 -1 -8 6 234 29 1
 0 -8 6 229 41 1
 1 -8 6 70 27 1
 2 -8 6 203 41 1
 3 -8 6 9372 265 1
 4 -8 6 8817 243 1
 5 -8 6 551 62 1
 6 -8 6 591 54 1
 7 -8 6 2857 152 1
 13 -8 6 0 25 1
 14 -8 6 0 32 1
 15 -8 6 52 32 1
 16 -8 6 36 27 1
 -12 -7 6 41 26 1
 -11 -7 6 65 32 1
 -10 -7 6 252 53 1
 -9 -7 6 672 57 1
 -8 -7 6 1412 137 1
 -7 -7 6 1133 69 1
 -6 -7 6 1931 121 1
 -5 -7 6 3385 167 1
 -4 -7 6 1632 108 1
 -3 -7 6 108 26 1
 -2 -7 6 14 17 1
 -1 -7 6 35 18 1
 0 -7 6 286 32 1
 1 -7 6 176 34 1
 2 -7 6 920 70 1
 3 -7 6 2397 115 1
 4 -7 6 1690 95 1
 5 -7 6 2067 102 1
 6 -7 6 1450 109 1
 8 -7 6 181 29 1
 9 -7 6 65 35 1
 10 -7 6 256 25 1
 11 -7 6 45 16 1
 12 -7 6 46 34 1
 13 -7 6 102 35 1
 14 -7 6 221 57 1
 15 -7 6 268 68 1
 -13 -6 6 12 39 1
 -12 -6 6 181 90 1
 -11 -6 6 1107 65 1
 -10 -6 6 781 68 1
 -9 -6 6 61 23 1
 -8 -6 6 14 21 1
 -7 -6 6 616 56 1
 -6 -6 6 1039 66 1
 -5 -6 6 285 46 1
 -4 -6 6 1350 104 1
 -3 -6 6 956 42 1
 -2 -6 6 167 22 1
 -1 -6 6 659 42 1
 0 -6 6 51 18 1
 1 -6 6 2631 105 1
 2 -6 6 13204 319 1
 3 -6 6 6810 120 1
 4 -6 6 86 28 1
 5 -6 6 840 71 1
 6 -6 6 1947 103 1
 7 -6 6 188 28 1
 8 -6 6 8 17 1
 9 -6 6 221 29 1
 10 -6 6 108 24 1
 11 -6 6 0 27 1
 12 -6 6 238 27 1
 13 -6 6 269 60 1
 14 -6 6 116 50 1
 15 -6 6 2 31 1
 -14 -5 6 12 45 1
 -13 -5 6 592 64 1
 -12 -5 6 341 57 1
 -11 -5 6 199 29 1
 -10 -5 6 37 27 1
 -9 -5 6 745 63 1
 -8 -5 6 4321 128 1
 -7 -5 6 7086 175 1
 -6 -5 6 15078 267 1
 -5 -5 6 6905 210 1
 -4 -5 6 17 22 1
 -3 -5 6 1590 53 1
 -2 -5 6 2447 56 1
 -1 -5 6 219 11 1
 0 -5 6 588 24 1
 1 -5 6 20 12 1
 2 -5 6 77 24 1
 3 -5 6 466 49 1
 4 -5 6 2655 95 1
 5 -5 6 3126 154 1
 6 -5 6 3763 122 1
 7 -5 6 2143 84 1
 8 -5 6 93 25 1
 9 -5 6 9 37 1
 10 -5 6 763 47 1
 11 -5 6 1283 68 1
 12 -5 6 152 28 1
 13 -5 6 882 99 1
 14 -5 6 1650 143 1
 15 -5 6 444 77 1
 -15 -4 6 168 42 1
 -14 -4 6 13 26 1
 -13 -4 6 158 36 1
 -12 -4 6 192 39 1
 -11 -4 6 418 36 1
 -10 -4 6 267 35 1
 -9 -4 6 471 48 1
 -8 -4 6 2443 98 1
 -7 -4 6 9928 193 1
 -6 -4 6 10038 199 1
 -5 -4 6 6336 168 1
 -4 -4 6 2660 61 1
 -3 -4 6 251 19 1
 -2 -4 6 948 37 1
 -1 -4 6 1219 40 1
 0 -4 6 2307 76 1
 1 -4 6 1962 82 1
 2 -4 6 581 19 1
 3 -4 6 1447 35 1
 4 -4 6 145 24 1
 5 -4 6 106 32 1
 6 -4 6 82 39 1
 7 -4 6 308 27 1
 8 -4 6 867 80 1
 9 -4 6 110 18 1
 10 -4 6 155 29 1
 11 -4 6 396 81 1
 12 -4 6 169 43 1
 13 -4 6 213 65 1
 14 -4 6 343 68 1
 -15 -3 6 216 44 1
 -14 -3 6 502 55 1
 -13 -3 6 377 53 1
 -12 -3 6 78 59 1
 -11 -3 6 1823 85 1
 -10 -3 6 4706 146 1
 -9 -3 6 207 34 1
 -8 -3 6 2813 107 1
 -7 -3 6 5174 127 1
 -6 -3 6 2141 54 1
 -5 -3 6 20 17 1
 -4 -3 6 136 11 1
 -3 -3 6 302 9 1
 -2 -3 6 690 42 1
 -1 -3 6 8166 112 1
 0 -3 6 325 15 1
 1 -3 6 1343 63 1
 2 -3 6 27 24 1
 3 -3 6 765 48 1
 4 -3 6 732 49 1
 5 -3 6 1 12 1
 6 -3 6 2681 89 1
 7 -3 6 3444 97 1
 8 -3 6 888 56 1
 9 -3 6 108 20 1
 10 -3 6 353 40 1
 11 -3 6 33 20 1
 12 -3 6 376 48 1
 13 -3 6 182 45 1
 14 -3 6 29 36 1
 -16 -2 6 1086 110 1
 -15 -2 6 301 51 1
 -14 -2 6 369 78 1
 -13 -2 6 146 33 1
 -12 -2 6 293 84 1
 -11 -2 6 3175 113 1
 -10 -2 6 2965 109 1
 -9 -2 6 651 77 1
 -8 -2 6 47 13 1
 -7 -2 6 195 28 1
 -6 -2 6 89 11 1
 -5 -2 6 1 7 1
 -4 -2 6 191 18 1
 -3 -2 6 912 24 1
 -2 -2 6 3295 58 1
 -1 -2 6 391 21 1
 0 -2 6 5859 118 1
 1 -2 6 6950 171 1
 2 -2 6 250 32 1
 3 -2 6 3022 86 1
 4 -2 6 4025 106 1
 5 -2 6 153 19 1
 6 -2 6 69 15 1
 7 -2 6 885 52 1
 8 -2 6 140 26 1
 9 -2 6 4 17 1
 10 -2 6 43 21 1
 11 -2 6 15 37 1
 12 -2 6 293 46 1
 13 -2 6 387 76 1
 -17 -1 6 348 55 1
 -16 -1 6 617 63 1
 -15 -1 6 794 76 1
 -14 -1 6 295 45 1
 -13 -1 6 69 47 1
 -12 -1 6 1718 71 1
 -11 -1 6 8659 205 1
 -10 -1 6 4399 107 1
 -9 -1 6 119 33 1
 -8 -1 6 2 16 1
 -7 -1 6 676 40 1
 -6 -1 6 327 6 1
 -5 -1 6 594 11 1
 -4 -1 6 1333 25 1
 -3 -1 6 7947 109 1
 -2 -1 6 11966 140 1
 -1 -1 6 318 23 1
 0 -1 6 186 25 1
 1 -1 6 90 22 1
 2 -1 6 99 14 1
 3 -1 6 85 24 1
 4 -1 6 37 11 1
 5 -1 6 441 36 1
 6 -1 6 775 51 1
 7 -1 6 66 19 1
 8 -1 6 106 43 1
 9 -1 6 3 16 1
 10 -1 6 60 25 1
 11 -1 6 1 19 1
 12 -1 6 0 25 1
 13 -1 6 0 28 1
 -17 0 6 1595 127 1
 -16 0 6 1263 113 1
 -15 0 6 1504 130 1
 -14 0 6 366 79 1
 -13 0 6 62 27 1
 -12 0 6 153 66 1
 -11 0 6 2170 179 1
 -10 0 6 3424 123 1
 -9 0 6 686 11 1
 -8 0 6 320 25 1
 -7 0 6 6 23 1
 -6 0 6 4788 34 1
 -5 0 6 1518 38 1
 -4 0 6 8359 57 1
 -3 0 6 43040 479 1
 -2 0 6 18670 206 1
 -1 0 6 5230 130 1
 0 0 6 2323 107 1
 1 0 6 66 17 1
 2 0 6 478 22 1
 3 0 6 17 29 1
 4 0 6 603 65 1
 5 0 6 598 62 1
 6 0 6 5433 198 1
 7 0 6 1859 124 1
 8 0 6 71 37 1
 9 0 6 559 48 1
 10 0 6 93 22 1
 11 0 6 263 42 1
 12 0 6 513 78 1
 13 0 6 43 33 1
 -18 1 6 352 55 1
 -17 1 6 538 84 1
 -16 1 6 860 105 1
 -15 1 6 174 56 1
 -14 1 6 154 60 1
 -13 1 6 2382 120 1
 -12 1 6 9239 401 1
 -11 1 6 4829 150 1
 -10 1 6 95 35 1
 -9 1 6 0 20 1
 -8 1 6 718 34 1
 -7 1 6 256 7 1
 -6 1 6 33 13 1
 -5 1 6 796 18 1
 -4 1 6 6720 113 1
 -3 1 6 13619 224 1
 -2 1 6 509 50 1
 -1 1 6 101 15 1
 0 1 6 76 18 1
 1 1 6 24 22 1
 2 1 6 317 33 1
 3 1 6 9 19 1
 4 1 6 891 68 1
 5 1 6 1272 93 1
 6 1 6 115 37 1
 7 1 6 58 26 1
 8 1 6 44 36 1
 9 1 6 247 57 1
 10 1 6 45 38 1
 11 1 6 36 31 1
 12 1 6 56 40 1
 -18 2 6 739 102 1
 -17 2 6 290 68 1
 -16 2 6 524 75 1
 -15 2 6 210 48 1
 -14 2 6 605 78 1
 -13 2 6 3255 158 1
 -12 2 6 2399 433 1
 -11 2 6 448 51 1
 -10 2 6 17 16 1
 -9 2 6 167 20 1
 -8 2 6 82 9 1
 -7 2 6 1 5 1
 -6 2 6 186 20 1
 -5 2 6 680 16 1
 -4 2 6 2571 86 1
 -3 2 6 309 22 1
 -2 2 6 5477 164 1
 -1 2 6 6505 143 1
 0 2 6 200 29 1
 1 2 6 2688 74 1
 2 2 6 3787 152 1
 3 2 6 124 18 1
 4 2 6 59 24 1
 5 2 6 978 78 1
 6 2 6 121 42 1
 7 2 6 2 26 1
 8 2 6 0 38 1
 9 2 6 0 37 1
 10 2 6 228 58 1
 11 2 6 324 70 1
 12 2 6 292 70 1
 -19 3 6 144 57 1
 -18 3 6 149 50 1
 -17 3 6 481 70 1
 -16 3 6 321 64 1
 -15 3 6 59 39 1
 -14 3 6 1700 109 1
 -13 3 6 5164 206 1
 -12 3 6 484 64 1
 -11 3 6 2262 123 1
 -10 3 6 4427 109 1
 -9 3 6 2058 136 1
 -8 3 6 7 12 1
 -7 3 6 75 8 1
 -6 3 6 240 8 1
 -5 3 6 556 63 1
 -3 3 6 369 14 1
 -2 3 6 1309 72 1
 -1 3 6 10 12 1
 0 3 6 970 76 1
 1 3 6 445 25 1
 2 3 6 10 18 1
 3 3 6 3247 147 1
 4 3 6 4165 160 1
 5 3 6 1163 97 1
 6 3 6 3 34 1
 7 3 6 181 50 1
 8 3 6 0 32 1
 9 3 6 507 83 1
 10 3 6 318 61 1
 11 3 6 75 46 1
 -20 4 6 110 49 1
 -19 4 6 113 44 1
 -18 4 6 1 38 1
 -17 4 6 95 39 1
 -16 4 6 95 37 1
 -15 4 6 100 35 1
 -14 4 6 250 40 1
 -13 4 6 422 58 1
 -12 4 6 1866 108 1
 -11 4 6 8683 227 1
 -10 4 6 10099 175 1
 -9 4 6 6830 101 1
 -8 4 6 3010 50 1
 -7 4 6 154 16 1
 -6 4 6 1154 25 1
 -4 4 6 2057 52 1
 -3 4 6 2215 35 1
 -2 4 6 517 15 1
 -1 4 6 1049 27 1
 0 4 6 122 28 1
 1 4 6 46 18 1
 2 4 6 119 23 1
 3 4 6 262 36 1
 4 4 6 856 96 1
 5 4 6 162 32 1
 6 4 6 54 39 1
 7 4 6 391 54 1
 8 4 6 299 66 1
 9 4 6 119 56 1
 10 4 6 285 64 1
 -20 5 6 288 61 1
 -19 5 6 19 32 1
 -18 5 6 595 86 1
 -17 5 6 205 49 1
 -16 5 6 60 30 1
 -15 5 6 15 27 1
 -14 5 6 710 73 1
 -13 5 6 3598 146 1
 -12 5 6 5837 194 1
 -11 5 6 12134 489 1
 -10 5 6 5848 146 1
 -9 5 6 48 6 1
 -8 5 6 1479 32 1
 -7 5 6 2333 50 1
 -6 5 6 193 6 1
 -5 5 6 436 10 1
 -4 5 6 4 8 1
 -3 5 6 28 9 1
 -2 5 6 325 34 1
 -1 5 6 2973 92 1
 0 5 6 3861 99 1
 1 5 6 3599 120 1
 2 5 6 2077 120 1
 3 5 6 86 36 1
 4 5 6 2 24 1
 5 5 6 461 55 1
 6 5 6 1043 94 1
 7 5 6 177 57 1
 8 5 6 814 99 1
 9 5 6 2011 160 1
 10 5 6 355 72 1
 -21 6 6 139 52 1
 -20 6 6 75 42 1
 -19 6 6 9 27 1
 -18 6 6 201 47 1
 -17 6 6 1314 110 1
 -16 6 6 962 92 1
 -15 6 6 92 26 1
 -14 6 6 51 24 1
 -13 6 6 439 56 1
 -12 6 6 614 34 1
 -11 6 6 334 15 1
 -10 6 6 1482 41 1
 -9 6 6 1104 25 1
 -8 6 6 122 11 1
 -7 6 6 799 31 1
 -6 6 6 7 8 1
 -5 6 6 2229 50 1
 -4 6 6 12634 198 1
 -3 6 6 7232 71 1
 -2 6 6 56 15 1
 -1 6 6 721 36 1
 0 6 6 2338 54 1
 1 6 6 147 26 1
 2 6 6 13 23 1
 3 6 6 127 35 1
 4 6 6 136 37 1
 5 6 6 9 32 1
 6 6 6 293 50 1
 7 6 6 175 44 1
 8 6 6 56 45 1
 9 6 6 86 50 1
 -21 7 6 339 70 1
 -20 7 6 313 61 1
 -19 7 6 68 38 1
 -18 7 6 13 27 1
 -17 7 6 91 34 1
 -16 7 6 739 73 1
 -15 7 6 1548 106 1
 -14 7 6 1104 77 1
 -13 7 6 1439 80 1
 -12 7 6 2425 101 1
 -11 7 6 1221 41 1
 -10 7 6 134 9 1
 -9 7 6 26 10 1
 -8 7 6 1 9 1
 -7 7 6 272 22 1
 -6 7 6 89 9 1
 -5 7 6 401 59 1
 -4 7 6 2521 38 1
 -3 7 6 1862 39 1
 -2 7 6 2651 46 1
 -1 7 6 1692 76 1
 0 7 6 496 33 1
 1 7 6 221 26 1
 2 7 6 102 31 1
 3 7 6 261 46 1
 4 7 6 113 25 1
 5 7 6 104 44 1
 6 7 6 30 18 1
 7 7 6 411 46 1
 8 7 6 222 55 1
 9 7 6 61 26 1
 -21 8 6 0 34 1
 -20 8 6 132 42 1
 -19 8 6 960 98 1
 -18 8 6 2889 156 1
 -17 8 6 2276 131 1
 -16 8 6 245 48 1
 -15 8 6 114 37 1
 -14 8 6 1282 79 1
 -13 8 6 768 39 1
 -12 8 6 538 20 1
 -11 8 6 17 7 1
 -10 8 6 438 17 1
 -9 8 6 160 26 1
 -8 8 6 159 26 1
 -7 8 6 2 13 1
 -6 8 6 75 12 1
 -5 8 6 7605 388 1
 -4 8 6 8739 150 1
 -3 8 6 710 27 1
 -2 8 6 427 21 1
 -1 8 6 2811 109 1
 0 8 6 1607 89 1
 1 8 6 1391 59 1
 2 8 6 448 49 1
 3 8 6 146 32 1
 4 8 6 60 26 1
 5 8 6 8 22 1
 6 8 6 1 19 1
 7 8 6 1 22 1
 8 8 6 132 30 1
 -20 9 6 0 27 1
 -19 9 6 148 43 1
 -18 9 6 238 46 1
 -17 9 6 526 64 1
 -16 9 6 140 31 1
 -15 9 6 138 32 1
 -14 9 6 829 59 1
 -13 9 6 448 17 1
 -12 9 6 1231 56 1
 -11 9 6 3570 134 1
 -10 9 6 8915 226 1
 -9 9 6 13091 274 1
 -8 9 6 4305 139 1
 -7 9 6 144 13 1
 -6 9 6 26 12 1
 -5 9 6 1303 32 1
 -4 9 6 2941 54 1
 -3 9 6 1363 48 1
 -2 9 6 326 24 1
 -1 9 6 124 16 1
 0 9 6 144 29 1
 1 9 6 285 30 1
 2 9 6 630 49 1
 3 9 6 1084 113 1
 4 9 6 811 61 1
 5 9 6 406 45 1
 6 9 6 147 38 1
 7 9 6 71 31 1
 -18 10 6 462 59 1
 -17 10 6 0 23 1
 -16 10 6 57 16 1
 -15 10 6 120 47 1
 -14 10 6 113 19 1
 -13 10 6 60 11 1
 -12 10 6 255 13 1
 -11 10 6 244 39 1
 -10 10 6 21 17 1
 -9 10 6 87 24 1
 -8 10 6 179 21 1
 -7 10 6 230 18 1
 -6 10 6 168 21 1
 -5 10 6 133 9 1
 -4 10 6 35 9 1
 -3 10 6 128 14 1
 -2 10 6 104 22 1
 -1 10 6 330 39 1
 0 10 6 1341 64 1
 1 10 6 1006 60 1
 2 10 6 313 44 1
 3 10 6 16 23 1
 4 10 6 183 58 1
 5 10 6 177 32 1
 6 10 6 57 29 1
 7 10 6 0 37 1
 -18 11 6 416 63 1
 -17 11 6 291 48 1
 -16 11 6 86 28 1
 -15 11 6 47 17 1
 -14 11 6 137 19 1
 -13 11 6 220 33 1
 -12 11 6 1976 114 1
 -11 11 6 4505 151 1
 -10 11 6 6221 188 1
 -9 11 6 3502 145 1
 -8 11 6 251 21 1
 -7 11 6 76 14 1
 -6 11 6 53 17 1
 -5 11 6 229 23 1
 -4 11 6 1510 95 1
 -3 11 6 1004 100 1
 -2 11 6 237 42 1
 -1 11 6 138 34 1
 0 11 6 90 22 1
 1 11 6 1023 128 1
 2 11 6 1968 94 1
 3 11 6 2187 110 1
 4 11 6 1191 85 1
 5 11 6 116 32 1
 6 11 6 122 36 1
 -21 12 6 888 103 1
 -20 12 6 878 98 1
 -19 12 6 640 76 1
 -18 12 6 46 32 1
 -17 12 6 26 25 1
 -16 12 6 127 39 1
 -15 12 6 1367 89 1
 -14 12 6 502 57 1
 -13 12 6 338 54 1
 -12 12 6 1552 87 1
 -11 12 6 1622 95 1
 -10 12 6 960 81 1
 -9 12 6 34 16 1
 -8 12 6 951 53 1
 -7 12 6 1273 73 1
 -6 12 6 2290 68 1
 -5 12 6 357 30 1
 -4 12 6 194 27 1
 -3 12 6 1083 74 1
 -2 12 6 1269 82 1
 -1 12 6 224 40 1
 0 12 6 68 30 1
 1 12 6 0 20 1
 2 12 6 11 20 1
 3 12 6 0 23 1
 4 12 6 109 33 1
 5 12 6 1 23 1
 -20 13 6 165 49 1
 -19 13 6 733 85 1
 -18 13 6 1132 102 1
 -17 13 6 435 59 1
 -16 13 6 87 28 1
 -15 13 6 78 29 1
 -14 13 6 279 43 1
 -13 13 6 1064 84 1
 -12 13 6 287 42 1
 -11 13 6 160 35 1
 -10 13 6 42 27 1
 -9 13 6 353 47 1
 -8 13 6 424 54 1
 -6 13 6 2964 86 1
 -5 13 6 3347 110 1
 -4 13 6 1168 72 1
 -3 13 6 534 50 1
 -2 13 6 0 19 1
 -1 13 6 0 26 1
 0 13 6 114 37 1
 1 13 6 28 26 1
 2 13 6 41 28 1
 3 13 6 1 35 1
 4 13 6 19 21 1
 -20 14 6 323 59 1
 -19 14 6 0 29 1
 -18 14 6 13 23 1
 -17 14 6 113 41 1
 -16 14 6 116 33 1
 -15 14 6 421 59 1
 -14 14 6 1738 103 1
 -13 14 6 52 17 1
 -12 14 6 2493 134 1
 -11 14 6 1426 102 1
 -10 14 6 54 22 1
 -9 14 6 28 19 1
 -2 14 6 110 30 1
 -1 14 6 1 19 1
 0 14 6 49 30 1
 1 14 6 44 26 1
 2 14 6 41 31 1
 -19 15 6 1099 101 1
 -18 15 6 1074 105 1
 -17 15 6 1208 95 1
 -16 15 6 1404 109 1
 -15 15 6 673 81 1
 -14 15 6 69 38 1
 -13 15 6 623 64 1
 -12 15 6 298 49 1
 -11 15 6 478 56 1
 -10 15 6 61 27 1
 -9 15 6 1156 96 1
 -18 16 6 1 22 1
 -17 16 6 372 58 1
 -16 16 6 1132 100 1
 -15 16 6 1699 124 1
 -14 16 6 896 82 1
 -13 16 6 1 29 1
 -12 16 6 559 69 1
 -11 16 6 906 88 1
 -10 16 6 741 80 1
 -18 17 6 352 64 1
 -17 17 6 292 56 1
 -16 17 6 363 63 1
 -15 17 6 292 54 1
 -14 17 6 0 31 1
 -13 17 6 64 32 1
 -12 17 6 195 37 1
 -11 17 6 457 66 1
 -10 17 6 804 89 1
 -17 18 6 8 23 1
 -16 18 6 64 32 1
 -15 18 6 372 62 1
 -14 18 6 32 24 1
 -13 18 6 0 29 1
 -12 18 6 43 28 1
 -11 18 6 62 30 1
 -15 19 6 60 36 1
 -14 19 6 0 29 1
 -13 19 6 237 53 1
 -12 19 6 1879 143 1
 -14 20 6 840 98 1
 -13 20 6 729 88 1
 0 -19 7 1 36 1
 1 -19 7 99 39 1
 2 -19 7 407 75 1
 3 -19 7 32 31 1
 4 -19 7 678 92 1
 5 -19 7 608 80 1
 6 -19 7 614 63 1
 7 -19 7 94 30 1
 8 -19 7 8 20 1
 9 -19 7 19 26 1
 -1 -18 7 0 35 1
 0 -18 7 82 44 1
 1 -18 7 54 32 1
 2 -18 7 39 22 1
 3 -18 7 108 33 1
 4 -18 7 206 31 1
 5 -18 7 772 104 1
 6 -18 7 1193 84 1
 7 -18 7 982 79 1
 8 -18 7 3 44 1
 9 -18 7 1728 151 1
 10 -18 7 2556 189 1
 11 -18 7 990 119 1
 -2 -17 7 96 44 1
 -1 -17 7 671 94 1
 0 -17 7 1871 143 1
 1 -17 7 2091 158 1
 2 -17 7 1787 100 1
 3 -17 7 63 21 1
 4 -17 7 72 24 1
 5 -17 7 13 18 1
 6 -17 7 56 22 1
 7 -17 7 238 61 1
 8 -17 7 296 68 1
 9 -17 7 42 42 1
 10 -17 7 181 54 1
 11 -17 7 5 31 1
 12 -17 7 4 52 1
 -4 -16 7 54 34 1
 -3 -16 7 67 37 1
 -2 -16 7 110 39 1
 -1 -16 7 136 43 1
 0 -16 7 33 38 1
 1 -16 7 54 26 1
 2 -16 7 216 39 1
 3 -16 7 302 40 1
 4 -16 7 0 23 1
 5 -16 7 1 31 1
 6 -16 7 178 51 1
 7 -16 7 180 55 1
 8 -16 7 158 59 1
 9 -16 7 153 44 1
 10 -16 7 26 37 1
 11 -16 7 1113 111 1
 12 -16 7 1174 129 1
 13 -16 7 298 74 1
 -5 -15 7 0 37 1
 -4 -15 7 23 31 1
 -3 -15 7 54 36 1
 -2 -15 7 513 76 1
 -1 -15 7 1703 142 1
 0 -15 7 3781 195 1
 1 -15 7 2048 99 1
 2 -15 7 114 46 1
 3 -15 7 226 35 1
 4 -15 7 362 50 1
 5 -15 7 134 37 1
 6 -15 7 19 29 1
 7 -15 7 114 34 1
 8 -15 7 40 39 1
 9 -15 7 234 59 1
 10 -15 7 180 56 1
 11 -15 7 1 31 1
 12 -15 7 297 62 1
 13 -15 7 378 68 1
 14 -15 7 666 104 1
 -6 -14 7 203 54 1
 -5 -14 7 670 103 1
 -4 -14 7 79 29 1
 -3 -14 7 154 51 1
 -2 -14 7 14 33 1
 -1 -14 7 12 28 1
 0 -14 7 52 20 1
 1 -14 7 390 39 1
 2 -14 7 588 61 1
 3 -14 7 0 21 1
 4 -14 7 229 28 1
 5 -14 7 8 31 1
 6 -14 7 719 87 1
 7 -14 7 1316 122 1
 8 -14 7 2795 163 1
 9 -14 7 2149 156 1
 10 -14 7 1745 137 1
 11 -14 7 319 60 1
 12 -14 7 71 37 1
 13 -14 7 93 44 1
 14 -14 7 1 50 1
 -7 -13 7 946 119 1
 -6 -13 7 238 63 1
 -5 -13 7 15 38 1
 -4 -13 7 165 39 1
 -3 -13 7 288 53 1
 -2 -13 7 70 49 1
 -1 -13 7 2 28 1
 0 -13 7 448 45 1
 1 -13 7 2364 112 1
 2 -13 7 1851 86 1
 3 -13 7 51 16 1
 4 -13 7 1177 96 1
 5 -13 7 2236 148 1
 6 -13 7 1985 138 1
 7 -13 7 1253 106 1
 8 -13 7 91 36 1
 9 -13 7 760 93 1
 10 -13 7 617 80 1
 11 -13 7 139 43 1
 12 -13 7 33 27 1
 13 -13 7 0 38 1
 14 -13 7 29 32 1
 -8 -12 7 66 51 1
 -7 -12 7 1 44 1
 -6 -12 7 273 53 1
 -5 -12 7 56 46 1
 -4 -12 7 476 77 1
 -3 -12 7 315 62 1
 -2 -12 7 20 37 1
 -1 -12 7 1264 70 1
 0 -12 7 513 48 1
 1 -12 7 903 64 1
 2 -12 7 1099 68 1
 3 -12 7 230 53 1
 4 -12 7 379 64 1
 5 -12 7 93 43 1
 6 -12 7 1129 95 1
 7 -12 7 2338 144 1
 8 -12 7 827 88 1
 9 -12 7 11 27 1
 10 -12 7 100 42 1
 11 -12 7 2 38 1
 12 -12 7 128 48 1
 13 -12 7 302 67 1
 14 -12 7 850 106 1
 15 -12 7 179 59 1
 -9 -11 7 398 79 1
 -8 -11 7 135 45 1
 -7 -11 7 150 55 1
 -6 -11 7 24 27 1
 -5 -11 7 162 41 1
 -4 -11 7 173 53 1
 -3 -11 7 35 28 1
 -2 -11 7 45 26 1
 -1 -11 7 45 18 1
 0 -11 7 2080 95 1
 1 -11 7 509 46 1
 2 -11 7 403 55 1
 3 -11 7 1095 91 1
 4 -11 7 269 57 1
 5 -11 7 173 30 1
 6 -11 7 399 63 1
 7 -11 7 1 22 1
 8 -11 7 872 95 1
 9 -11 7 1478 113 1
 10 -11 7 1024 98 1
 11 -11 7 56 37 1
 12 -11 7 44 40 1
 13 -11 7 77 46 1
 14 -11 7 71 44 1
 -10 -10 7 267 52 1
 -9 -10 7 53 38 1
 -8 -10 7 132 39 1
 -7 -10 7 30 28 1
 -6 -10 7 689 80 1
 -5 -10 7 2034 137 1
 -4 -10 7 1979 141 1
 -3 -10 7 140 38 1
 -2 -10 7 2973 111 1
 -1 -10 7 12570 241 1
 0 -10 7 9234 202 1
 1 -10 7 2697 135 1
 2 -10 7 686 79 1
 3 -10 7 4 25 1
 4 -10 7 172 37 1
 5 -10 7 1462 120 1
 6 -10 7 888 72 1
 7 -10 7 2 21 1
 8 -10 7 1456 99 1
 9 -10 7 786 96 1
 10 -10 7 68 35 1
 11 -10 7 842 103 1
 -11 -9 7 1005 87 1
 -10 -9 7 1529 135 1
 -9 -9 7 1494 139 1
 -8 -9 7 80 40 1
 -7 -9 7 93 39 1
 -6 -9 7 628 76 1
 -5 -9 7 752 81 1
 -4 -9 7 36 23 1
 -3 -9 7 177 38 1
 -2 -9 7 741 53 1
 -1 -9 7 1354 96 1
 0 -9 7 1685 77 1
 1 -9 7 5 23 1
 2 -9 7 759 88 1
 3 -9 7 4379 158 1
 4 -9 7 11694 307 1
 5 -9 7 1161 113 1
 6 -9 7 497 77 1
 7 -9 7 533 68 1
 8 -9 7 367 76 1
 9 -9 7 236 37 1
 -12 -8 7 264 51 1
 -11 -8 7 54 27 1
 -10 -8 7 120 39 1
 -9 -8 7 39 41 1
 -8 -8 7 2 29 1
 -7 -8 7 0 35 1
 -6 -8 7 81 33 1
 -5 -8 7 1 25 1
 -4 -8 7 110 35 1
 -3 -8 7 125 38 1
 -2 -8 7 7 18 1
 -1 -8 7 299 34 1
 0 -8 7 31 22 1
 1 -8 7 1 17 1
 2 -8 7 102 43 1
 3 -8 7 4174 158 1
 4 -8 7 4476 163 1
 5 -8 7 1816 129 1
 6 -8 7 1740 101 1
 7 -8 7 601 62 1
 15 -8 7 104 43 1
 -13 -7 7 132 51 1
 -12 -7 7 735 112 1
 -11 -7 7 1813 108 1
 -10 -7 7 2648 119 1
 -9 -7 7 191 37 1
 -8 -7 7 0 20 1
 -7 -7 7 181 42 1
 -6 -7 7 92 26 1
 -5 -7 7 1177 94 1
 -4 -7 7 1358 94 1
 -3 -7 7 2879 134 1
 -2 -7 7 118 23 1
 -1 -7 7 60 29 1
 0 -7 7 798 65 1
 1 -7 7 1099 82 1
 2 -7 7 4171 153 1
 3 -7 7 11747 292 1
 4 -7 7 5311 197 1
 5 -7 7 32 26 1
 6 -7 7 2685 134 1
 7 -7 7 1957 108 1
 8 -7 7 410 48 1
 9 -7 7 59 22 1
 10 -7 7 834 78 1
 11 -7 7 28 20 1
 12 -7 7 62 22 1
 13 -7 7 31 33 1
 14 -7 7 30 35 1
 15 -7 7 199 57 1
 -13 -6 7 18 32 1
 -12 -6 7 0 20 1
 -11 -6 7 96 32 1
 -10 -6 7 29 22 1
 -9 -6 7 110 30 1
 -8 -6 7 2230 97 1
 -7 -6 7 6100 218 1
 -6 -6 7 5441 214 1
 -5 -6 7 407 52 1
 -4 -6 7 1473 104 1
 -3 -6 7 8472 169 1
 -2 -6 7 2196 72 1
 -1 -6 7 138 16 1
 0 -6 7 114 23 1
 1 -6 7 41 23 1
 2 -6 7 2211 100 1
 3 -6 7 2889 106 1
 4 -6 7 84 34 1
 5 -6 7 933 62 1
 6 -6 7 3292 131 1
 7 -6 7 1323 101 1
 8 -6 7 694 61 1
 9 -6 7 4 19 1
 10 -6 7 546 73 1
 11 -6 7 675 56 1
 12 -6 7 9 21 1
 13 -6 7 720 95 1
 14 -6 7 1149 120 1
 -14 -5 7 114 81 1
 -13 -5 7 55 51 1
 -12 -5 7 57 32 1
 -11 -5 7 354 46 1
 -10 -5 7 80 24 1
 -9 -5 7 9 17 1
 -8 -5 7 289 34 1
 -7 -5 7 6661 216 1
 -6 -5 7 12158 346 1
 -5 -5 7 9888 276 1
 -4 -5 7 2259 106 1
 -3 -5 7 2760 75 1
 -2 -5 7 258 38 1
 -1 -5 7 2782 77 1
 0 -5 7 52 11 1
 1 -5 7 3034 116 1
 2 -5 7 725 50 1
 3 -5 7 100 50 1
 4 -5 7 207 42 1
 5 -5 7 82 34 1
 6 -5 7 103 20 1
 7 -5 7 1841 109 1
 8 -5 7 2357 108 1
 9 -5 7 855 43 1
 10 -5 7 9 16 1
 11 -5 7 144 27 1
 12 -5 7 116 30 1
 13 -5 7 0 39 1
 14 -5 7 35 42 1
 -15 -4 7 122 57 1
 -14 -4 7 34 28 1
 -13 -4 7 63 66 1
 -12 -4 7 2 26 1
 -11 -4 7 848 66 1
 -10 -4 7 2713 112 1
 -9 -4 7 1323 72 1
 -8 -4 7 1872 87 1
 -7 -4 7 6940 154 1
 -6 -4 7 3722 167 1
 -5 -4 7 11 13 1
 -4 -4 7 108 8 1
 -3 -4 7 1212 26 1
 -2 -4 7 22 21 1
 -1 -4 7 5623 104 1
 0 -4 7 3446 105 1
 1 -4 7 597 49 1
 2 -4 7 278 23 1
 3 -4 7 122 41 1
 4 -4 7 22 19 1
 5 -4 7 40 35 1
 6 -4 7 1609 68 1
 7 -4 7 1336 73 1
 8 -4 7 238 50 1
 9 -4 7 0 17 1
 10 -4 7 82 25 1
 11 -4 7 12 18 1
 12 -4 7 613 49 1
 13 -4 7 654 94 1
 14 -4 7 275 70 1
 -16 -3 7 429 85 1
 -15 -3 7 54 28 1
 -14 -3 7 20 54 1
 -13 -3 7 88 37 1
 -12 -3 7 113 45 1
 -11 -3 7 748 53 1
 -10 -3 7 1602 92 1
 -9 -3 7 6221 153 1
 -8 -3 7 7012 260 1
 -7 -3 7 3320 129 1
 -6 -3 7 3259 66 1
 -5 -3 7 2346 53 1
 -4 -3 7 1615 38 1
 -3 -3 7 2006 55 1
 -2 -3 7 887 31 1
 -1 -3 7 1159 30 1
 0 -3 7 622 19 1
 1 -3 7 2241 63 1
 2 -3 7 2830 66 1
 3 -3 7 4468 197 1
 4 -3 7 4042 122 1
 5 -3 7 2170 79 1
 6 -3 7 481 85 1
 7 -3 7 937 47 1
 8 -3 7 212 32 1
 9 -3 7 375 40 1
 10 -3 7 76 37 1
 11 -3 7 15 17 1
 12 -3 7 235 38 1
 13 -3 7 111 49 1
 -16 -2 7 854 80 1
 -15 -2 7 610 66 1
 -14 -2 7 103 32 1
 -13 -2 7 856 65 1
 -12 -2 7 3913 127 1
 -11 -2 7 9946 247 1
 -10 -2 7 2089 53 1
 -9 -2 7 2 11 1
 -8 -2 7 466 17 1
 -7 -2 7 1778 92 1
 -6 -2 7 275 20 1
 -5 -2 7 1165 28 1
 -4 -2 7 3563 57 1
 -3 -2 7 5208 80 1
 -2 -2 7 22269 236 1
 -1 -2 7 5728 98 1
 0 -2 7 947 38 1
 1 -2 7 6429 163 1
 2 -2 7 4306 179 1
 3 -2 7 140 19 1
 4 -2 7 181 25 1
 5 -2 7 868 44 1
 6 -2 7 1028 60 1
 7 -2 7 5 17 1
 8 -2 7 1 19 1
 9 -2 7 197 34 1
 10 -2 7 141 29 1
 11 -2 7 49 24 1
 12 -2 7 242 36 1
 13 -2 7 83 48 1
 -17 -1 7 1130 86 1
 -16 -1 7 787 74 1
 -15 -1 7 536 61 1
 -14 -1 7 304 37 1
 -13 -1 7 659 68 1
 -12 -1 7 3782 139 1
 -11 -1 7 12438 217 1
 -10 -1 7 3232 118 1
 -9 -1 7 25 14 1
 -8 -1 7 873 54 1
 -7 -1 7 95 9 1
 -6 -1 7 216 16 1
 -5 -1 7 1614 29 1
 -4 -1 7 11586 116 1
 -3 -1 7 35320 329 1
 -2 -1 7 25295 351 1
 -1 -1 7 1 10 1
 0 -1 7 4392 156 1
 1 -1 7 146 41 1
 2 -1 7 2754 103 1
 3 -1 7 834 45 1
 4 -1 7 487 42 1
 5 -1 7 303 34 1
 6 -1 7 661 49 1
 7 -1 7 252 27 1
 8 -1 7 294 37 1
 9 -1 7 1357 71 1
 10 -1 7 776 61 1
 11 -1 7 326 45 1
 12 -1 7 23 37 1
 -18 0 7 56 50 1
 -17 0 7 136 39 1
 -16 0 7 64 46 1
 -15 0 7 32 36 1
 -14 0 7 24 26 1
 -13 0 7 71 32 1
 -12 0 7 61 22 1
 -11 0 7 5 12 1
 -10 0 7 43 10 1
 -9 0 7 21 9 1
 -8 0 7 2 8 1
 -7 0 7 0 6 1
 -6 0 7 23 7 1
 -5 0 7 285 24 1
 -4 0 7 33 7 1
 -3 0 7 14 6 1
 -2 0 7 895 35 1
 -1 0 7 4 11 1
 0 0 7 0 9 1
 1 0 7 14 27 1
 2 0 7 1 14 1
 3 0 7 47 16 1
 4 0 7 4 17 1
 5 0 7 60 20 1
 6 0 7 1 16 1
 7 0 7 0 35 1
 8 0 7 9 27 1
 9 0 7 34 24 1
 10 0 7 86 25 1
 11 0 7 41 23 1
 12 0 7 0 35 1
 -18 1 7 1100 85 1
 -17 1 7 900 97 1
 -16 1 7 643 160 1
 -15 1 7 541 71 1
 -14 1 7 877 84 1
 -13 1 7 3531 200 1
 -12 1 7 10865 515 1
 -11 1 7 2901 88 1
 -10 1 7 27 15 1
 -9 1 7 805 47 1
 -8 1 7 95 8 1
 -7 1 7 168 21 1
 -6 1 7 1519 21 1
 -5 1 7 10607 189 1
 -4 1 7 31976 381 1
 -3 1 7 25756 455 1
 -2 1 7 26 15 1
 -1 1 7 4200 99 1
 0 1 7 120 24 1
 1 1 7 2088 82 1
 2 1 7 927 69 1
 3 1 7 549 58 1
 4 1 7 419 53 1
 5 1 7 608 74 1
 6 1 7 213 38 1
 7 1 7 338 56 1
 8 1 7 1269 106 1
 9 1 7 655 88 1
 10 1 7 252 42 1
 11 1 7 2 22 1
 -19 2 7 847 77 1
 -18 2 7 1246 127 1
 -17 2 7 922 113 1
 -16 2 7 219 47 1
 -15 2 7 815 88 1
 -14 2 7 4132 181 1
 -13 2 7 10193 346 1
 -12 2 7 2462 74 1
 -11 2 7 8 10 1
 -10 2 7 683 20 1
 -9 2 7 1767 62 1
 -8 2 7 253 13 1
 -7 2 7 921 27 1
 -6 2 7 2713 64 1
 -5 2 7 4542 136 1
 -4 2 7 20472 1048 1
 -3 2 7 7804 181 1
 -2 2 7 1104 50 1
 -1 2 7 6397 154 1
 0 2 7 4571 192 1
 1 2 7 98 10 1
 2 2 7 30 22 1
 3 2 7 1095 71 1
 4 2 7 1426 103 1
 5 2 7 53 35 1
 6 2 7 11 36 1
 7 2 7 97 35 1
 8 2 7 10 31 1
 9 2 7 116 46 1
 10 2 7 486 76 1
 11 2 7 71 23 1
 -19 3 7 506 86 1
 -18 3 7 114 48 1
 -17 3 7 20 34 1
 -16 3 7 101 39 1
 -15 3 7 141 47 1
 -14 3 7 860 75 1
 -13 3 7 1330 113 1
 -12 3 7 5751 194 1
 -11 3 7 7477 212 1
 -10 3 7 3788 205 1
 -9 3 7 3938 69 1
 -8 3 7 2464 63 1
 -7 3 7 1731 38 1
 -6 3 7 1402 71 1
 -5 3 7 538 40 1
 -3 3 7 14 29 1
 -2 3 7 2296 79 1
 -1 3 7 2602 54 1
 0 3 7 3296 245 1
 1 3 7 4150 119 1
 2 3 7 1557 92 1
 3 3 7 557 78 1
 4 3 7 1207 77 1
 5 3 7 331 53 1
 6 3 7 433 71 1
 7 3 7 31 30 1
 8 3 7 18 31 1
 9 3 7 303 64 1
 10 3 7 78 48 1
 -20 4 7 0 35 1
 -19 4 7 90 45 1
 -18 4 7 42 35 1
 -17 4 7 155 38 1
 -16 4 7 5 25 1
 -15 4 7 833 87 1
 -14 4 7 2259 136 1
 -13 4 7 1332 87 1
 -12 4 7 1549 93 1
 -11 4 7 6144 184 1
 -10 4 7 3604 96 1
 -9 4 7 19 7 1
 -8 4 7 21 7 1
 -7 4 7 946 16 1
 -6 4 7 22 23 1
 -4 4 7 3489 76 1
 -3 4 7 679 59 1
 -2 4 7 346 37 1
 -1 4 7 115 37 1
 0 4 7 67 13 1
 1 4 7 176 49 1
 2 4 7 1325 91 1
 3 4 7 1726 90 1
 4 4 7 441 78 1
 5 4 7 49 26 1
 6 4 7 1 27 1
 7 4 7 23 36 1
 8 4 7 762 90 1
 9 4 7 894 102 1
 10 4 7 382 82 1
 -20 5 7 65 44 1
 -19 5 7 132 41 1
 -18 5 7 23 32 1
 -17 5 7 222 55 1
 -16 5 7 542 67 1
 -15 5 7 49 29 1
 -14 5 7 3 20 1
 -13 5 7 341 40 1
 -12 5 7 5752 184 1
 -11 5 7 13473 221 1
 -10 5 7 11638 139 1
 -9 5 7 2512 57 1
 -8 5 7 2686 53 1
 -7 5 7 321 18 1
 -6 5 7 2888 73 1
 -5 5 7 40 6 1
 -4 5 7 3270 63 1
 -3 5 7 712 29 1
 -2 5 7 49 19 1
 -1 5 7 84 27 1
 0 5 7 16 22 1
 1 5 7 24 18 1
 2 5 7 1952 116 1
 3 5 7 2492 145 1
 4 5 7 850 63 1
 5 5 7 6 25 1
 6 5 7 157 41 1
 7 5 7 305 67 1
 8 5 7 106 50 1
 9 5 7 20 44 1
 -21 6 7 456 82 1
 -20 6 7 150 49 1
 -19 6 7 0 28 1
 -18 6 7 0 32 1
 -17 6 7 19 25 1
 -16 6 7 9 28 1
 -15 6 7 199 43 1
 -14 6 7 2145 110 1
 -13 6 7 5445 185 1
 -12 6 7 4643 232 1
 -11 6 7 323 28 1
 -10 6 7 1371 33 1
 -9 6 7 7785 121 1
 -8 6 7 1599 38 1
 -7 6 7 129 9 1
 -6 6 7 114 10 1
 -5 6 7 10 24 1
 -4 6 7 1734 53 1
 -3 6 7 3403 53 1
 -2 6 7 334 29 1
 -1 6 7 1016 35 1
 0 6 7 3695 130 1
 1 6 7 1254 101 1
 2 6 7 888 74 1
 3 6 7 2 31 1
 4 6 7 384 48 1
 5 6 7 524 75 1
 6 6 7 30 30 1
 7 6 7 511 81 1
 8 6 7 1287 131 1
 9 6 7 93 50 1
 -21 7 7 122 45 1
 -20 7 7 241 58 1
 -19 7 7 995 96 1
 -18 7 7 1728 126 1
 -17 7 7 2684 145 1
 -16 7 7 303 51 1
 -15 7 7 19 21 1
 -14 7 7 179 34 1
 -13 7 7 36 12 1
 -12 7 7 1345 49 1
 -11 7 7 1730 35 1
 -10 7 7 2992 95 1
 -9 7 7 104 19 1
 -8 7 7 44 13 1
 -7 7 7 662 58 1
 -6 7 7 1028 70 1
 -5 7 7 2964 62 1
 -4 7 7 11295 162 1
 -3 7 7 5662 82 1
 -2 7 7 61 7 1
 -1 7 7 2601 57 1
 0 7 7 2223 76 1
 1 7 7 547 42 1
 2 7 7 22 14 1
 3 7 7 681 57 1
 4 7 7 38 30 1
 5 7 7 56 38 1
 6 7 7 78 50 1
 7 7 7 48 29 1
 8 7 7 372 53 1
 -20 8 7 364 66 1
 -19 8 7 0 28 1
 -18 8 7 8 28 1
 -17 8 7 54 33 1
 -16 8 7 72 30 1
 -15 8 7 72 26 1
 -14 8 7 22 17 1
 -13 8 7 30 6 1
 -12 8 7 56 7 1
 -11 8 7 165 16 1
 -10 8 7 101 26 1
 -9 8 7 388 37 1
 -8 8 7 23 12 1
 -7 8 7 2 5 1
 -6 8 7 50 24 1
 -5 8 7 3088 101 1
 -4 8 7 5103 78 1
 -3 8 7 2181 59 1
 -2 8 7 2349 54 1
 -1 8 7 561 37 1
 0 8 7 20 19 1
 1 8 7 9 24 1
 2 8 7 233 51 1
 3 8 7 583 54 1
 4 8 7 277 80 1
 5 8 7 116 29 1
 6 8 7 53 25 1
 7 8 7 115 32 1
 8 8 7 0 35 1
 -19 9 7 1578 114 1
 -18 9 7 1878 122 1
 -17 9 7 266 47 1
 -16 9 7 51 28 1
 -15 9 7 452 45 1
 -14 9 7 460 33 1
 -13 9 7 14 6 1
 -12 9 7 221 15 1
 -11 9 7 738 77 1
 -10 9 7 801 51 1
 -9 9 7 1349 71 1
 -8 9 7 43 7 1
 -7 9 7 850 41 1
 -6 9 7 2686 95 1
 -5 9 7 9965 270 1
 -4 9 7 1529 48 1
 -3 9 7 387 33 1
 -2 9 7 500 43 1
 -1 9 7 165 31 1
 0 9 7 206 20 1
 1 9 7 22 17 1
 2 9 7 133 32 1
 3 9 7 58 26 1
 4 9 7 31 56 1
 5 9 7 3 20 1
 6 9 7 0 20 1
 7 9 7 167 37 1
 -16 10 7 429 33 1
 -15 10 7 1548 62 1
 -14 10 7 1998 66 1
 -13 10 7 141 21 1
 -12 10 7 2635 112 1
 -11 10 7 12576 279 1
 -10 10 7 9482 238 1
 -9 10 7 2835 108 1
 -8 10 7 812 43 1
 -7 10 7 12 7 1
 -6 10 7 10 18 1
 -5 10 7 1677 65 1
 -4 10 7 899 34 1
 -3 10 7 13 9 1
 -2 10 7 1526 80 1
 -1 10 7 650 50 1
 0 10 7 70 18 1
 1 10 7 749 61 1
 2 10 7 2966 113 1
 3 10 7 3755 137 1
 4 10 7 2108 127 1
 5 10 7 313 45 1
 6 10 7 0 30 1
 -19 11 7 0 24 1
 -18 11 7 126 41 1
 -17 11 7 35 27 1
 -16 11 7 28 23 1
 -15 11 7 43 29 1
 -14 11 7 5 17 1
 -13 11 7 48 19 1
 -12 11 7 50 18 1
 -11 11 7 2170 109 1
 -10 11 7 663 51 1
 -9 11 7 187 15 1
 -8 11 7 924 35 1
 -5 11 7 531 59 1
 -4 11 7 0 13 1
 -3 11 7 1061 74 1
 -2 11 7 1319 81 1
 -1 11 7 1016 58 1
 0 11 7 23 37 1
 1 11 7 16 32 1
 2 11 7 6 18 1
 3 11 7 84 28 1
 4 11 7 35 25 1
 5 11 7 61 29 1
 -19 12 7 28 25 1
 -18 12 7 184 39 1
 -17 12 7 33 26 1
 -16 12 7 387 52 1
 -15 12 7 177 41 1
 -14 12 7 69 31 1
 -13 12 7 1090 75 1
 -12 12 7 555 55 1
 -11 12 7 1044 75 1
 -10 12 7 1512 90 1
 -9 12 7 73 14 1
 -8 12 7 328 36 1
 -5 12 7 1990 80 1
 -4 12 7 682 54 1
 -3 12 7 32 17 1
 -2 12 7 48 23 1
 -1 12 7 14 24 1
 0 12 7 105 21 1
 1 12 7 334 38 1
 2 12 7 751 67 1
 3 12 7 302 47 1
 4 12 7 6 23 1
 5 12 7 39 39 1
 -19 13 7 258 59 1
 -18 13 7 68 40 1
 -17 13 7 314 48 1
 -16 13 7 316 44 1
 -15 13 7 117 43 1
 -14 13 7 17 24 1
 -13 13 7 363 46 1
 -12 13 7 2483 130 1
 -11 13 7 1920 102 1
 -10 13 7 185 34 1
 -9 13 7 1024 76 1
 -8 13 7 2482 111 1
 -4 13 7 968 66 1
 -3 13 7 684 59 1
 -2 13 7 193 41 1
 -1 13 7 48 24 1
 0 13 7 31 21 1
 1 13 7 3 29 1
 2 13 7 1 30 1
 3 13 7 49 53 1
 4 13 7 0 27 1
 -18 14 7 79 23 1
 -17 14 7 98 36 1
 -16 14 7 1 25 1
 -15 14 7 13 21 1
 -14 14 7 90 30 1
 -13 14 7 350 46 1
 -12 14 7 618 68 1
 -11 14 7 0 18 1
 -10 14 7 80 23 1
 -17 15 7 347 53 1
 -16 15 7 1337 107 1
 -15 15 7 3190 157 1
 -14 15 7 1807 115 1
 -13 15 7 182 40 1
 -12 15 7 156 38 1
 -11 15 7 520 62 1
 -10 15 7 137 34 1
 -16 16 7 9 23 1
 -15 16 7 23 21 1
 -14 16 7 126 31 1
 -13 16 7 325 53 1
 -12 16 7 3 21 1
 -11 16 7 61 30 1
 -15 17 7 1324 106 1
 -14 17 7 46 23 1
 -13 17 7 24 23 1
 -12 17 7 0 21 1
 -11 17 7 55 35 1
 -14 18 7 166 37 1
 -13 18 7 812 88 1
 -12 18 7 1235 109 1
 3 -20 8 218 55 1
 4 -20 8 26 27 1
 5 -20 8 725 95 1
 1 -19 8 11 29 1
 2 -19 8 9 33 1
 3 -19 8 1 37 1
 4 -19 8 0 38 1
 5 -19 8 0 32 1
 6 -19 8 178 49 1
 7 -19 8 85 33 1
 8 -19 8 6 33 1
 -1 -18 8 107 40 1
 0 -18 8 78 44 1
 1 -18 8 143 50 1
 2 -18 8 375 49 1
 3 -18 8 523 89 1
 4 -18 8 91 33 1
 5 -18 8 356 50 1
 6 -18 8 312 42 1
 7 -18 8 74 29 1
 8 -18 8 135 45 1
 9 -18 8 59 42 1
 10 -18 8 82 47 1
 -2 -17 8 50 35 1
 -1 -17 8 28 35 1
 0 -17 8 1 36 1
 1 -17 8 22 25 1
 2 -17 8 6 24 1
 3 -17 8 1 20 1
 4 -17 8 114 29 1
 5 -17 8 496 54 1
 6 -17 8 159 38 1
 7 -17 8 57 41 1
 8 -17 8 1653 146 1
 9 -17 8 1965 156 1
 10 -17 8 488 87 1
 11 -17 8 1 44 1
 -3 -16 8 242 59 1
 -2 -16 8 1031 112 1
 -1 -16 8 2128 158 1
 0 -16 8 2722 171 1
 1 -16 8 2070 110 1
 2 -16 8 572 58 1
 3 -16 8 120 33 1
 4 -16 8 41 18 1
 5 -16 8 39 50 1
 6 -16 8 278 59 1
 7 -16 8 334 71 1
 8 -16 8 18 33 1
 9 -16 8 274 61 1
 10 -16 8 22 30 1
 11 -16 8 24 34 1
 12 -16 8 561 96 1
 -5 -15 8 0 37 1
 -4 -15 8 1 32 1
 -3 -15 8 25 32 1
 -2 -15 8 37 32 1
 -1 -15 8 0 42 1
 0 -15 8 579 58 1
 1 -15 8 1248 83 1
 2 -15 8 1742 130 1
 3 -15 8 396 68 1
 4 -15 8 44 31 1
 5 -15 8 66 32 1
 6 -15 8 144 49 1
 7 -15 8 55 34 1
 8 -15 8 152 46 1
 9 -15 8 157 51 1
 10 -15 8 831 99 1
 11 -15 8 668 101 1
 12 -15 8 103 43 1
 13 -15 8 0 37 1
 -6 -14 8 134 47 1
 -5 -14 8 106 41 1
 -4 -14 8 515 79 1
 -3 -14 8 81 46 1
 -2 -14 8 205 56 1
 -1 -14 8 1766 131 1
 0 -14 8 1250 80 1
 1 -14 8 13 20 1
 2 -14 8 658 59 1
 3 -14 8 40 30 1
 4 -14 8 126 40 1
 5 -14 8 736 84 1
 6 -14 8 1408 121 1
 7 -14 8 887 101 1
 8 -14 8 98 50 1
 9 -14 8 680 92 1
 10 -14 8 59 32 1
 11 -14 8 101 34 1
 12 -14 8 306 68 1
 13 -14 8 566 88 1
 -7 -13 8 8 32 1
 -6 -13 8 132 48 1
 -5 -13 8 96 40 1
 -4 -13 8 921 99 1
 -3 -13 8 1605 129 1
 -2 -13 8 590 83 1
 -1 -13 8 15 19 1
 0 -13 8 43 28 1
 1 -13 8 226 35 1
 2 -13 8 945 65 1
 3 -13 8 907 94 1
 4 -13 8 827 88 1
 5 -13 8 31 29 1
 6 -13 8 896 94 1
 7 -13 8 2017 143 1
 8 -13 8 940 100 1
 9 -13 8 94 42 1
 10 -13 8 0 28 1
 11 -13 8 10 26 1
 12 -13 8 0 31 1
 13 -13 8 102 46 1
 14 -13 8 121 46 1
 -8 -12 8 646 99 1
 -7 -12 8 166 38 1
 -6 -12 8 0 31 1
 -5 -12 8 808 92 1
 -4 -12 8 437 80 1
 -3 -12 8 90 39 1
 -2 -12 8 413 61 1
 -1 -12 8 880 66 1
 0 -12 8 2483 102 1
 1 -12 8 284 40 1
 2 -12 8 330 58 1
 3 -12 8 2679 156 1
 4 -12 8 3616 175 1
 5 -12 8 952 98 1
 6 -12 8 616 76 1
 7 -12 8 408 56 1
 8 -12 8 502 63 1
 9 -12 8 1168 106 1
 10 -12 8 475 80 1
 11 -12 8 1 29 1
 12 -12 8 17 37 1
 13 -12 8 2 45 1
 14 -12 8 16 40 1
 -9 -11 8 0 38 1
 -8 -11 8 225 65 1
 -7 -11 8 482 71 1
 -6 -11 8 277 57 1
 -5 -11 8 2683 172 1
 -4 -11 8 3707 189 1
 -3 -11 8 453 71 1
 -2 -11 8 675 76 1
 -1 -11 8 1779 86 1
 0 -11 8 161 30 1
 1 -11 8 147 37 1
 2 -11 8 71 42 1
 3 -11 8 1275 103 1
 4 -11 8 1009 77 1
 5 -11 8 66 40 1
 6 -11 8 54 27 1
 7 -11 8 249 61 1
 8 -11 8 167 52 1
 9 -11 8 288 58 1
 10 -11 8 26 35 1
 11 -11 8 110 35 1
 12 -11 8 969 112 1
 13 -11 8 1254 131 1
 14 -11 8 965 116 1
 -10 -10 8 541 91 1
 -9 -10 8 136 56 1
 -8 -10 8 5 27 1
 -7 -10 8 311 53 1
 -6 -10 8 58 36 1
 -5 -10 8 233 53 1
 -4 -10 8 104 43 1
 -3 -10 8 185 36 1
 -2 -10 8 290 28 1
 -1 -10 8 404 46 1
 0 -10 8 670 58 1
 1 -10 8 153 20 1
 2 -10 8 7 33 1
 3 -10 8 340 50 1
 4 -10 8 3960 205 1
 5 -10 8 1626 91 1
 6 -10 8 220 44 1
 7 -10 8 211 33 1
 8 -10 8 103 29 1
 9 -10 8 496 76 1
 10 -10 8 117 44 1
 11 -10 8 133 41 1
 -11 -9 8 841 114 1
 -10 -9 8 371 72 1
 -9 -9 8 534 80 1
 -8 -9 8 933 106 1
 -7 -9 8 1132 103 1
 -6 -9 8 2822 170 1
 -5 -9 8 3459 177 1
 -4 -9 8 1332 100 1
 -3 -9 8 4 30 1
 -2 -9 8 1019 100 1
 -1 -9 8 330 35 1
 0 -9 8 304 38 1
 1 -9 8 245 25 1
 2 -9 8 1323 112 1
 3 -9 8 235 48 1
 4 -9 8 1468 121 1
 5 -9 8 567 49 1
 6 -9 8 158 31 1
 7 -9 8 2173 125 1
 8 -9 8 2591 166 1
 9 -9 8 485 64 1
 -12 -8 8 805 64 1
 -11 -8 8 1627 144 1
 -10 -8 8 1871 153 1
 -9 -8 8 421 73 1
 -8 -8 8 493 77 1
 -7 -8 8 978 97 1
 -6 -8 8 2776 158 1
 -5 -8 8 26 33 1
 -4 -8 8 70 35 1
 -3 -8 8 18 19 1
 -2 -8 8 529 42 1
 -1 -8 8 10 23 1
 0 -8 8 0 21 1
 1 -8 8 1591 110 1
 2 -8 8 8807 237 1
 3 -8 8 12620 341 1
 4 -8 8 5065 199 1
 5 -8 8 1 25 1
 6 -8 8 601 56 1
 7 -8 8 43 23 1
 -13 -7 8 917 116 1
 -12 -7 8 479 47 1
 -11 -7 8 473 90 1
 -10 -7 8 96 28 1
 -9 -7 8 222 52 1
 -8 -7 8 1 28 1
 -7 -7 8 47 30 1
 -6 -7 8 406 63 1
 -5 -7 8 782 84 1
 -4 -7 8 5395 204 1
 -3 -7 8 6200 149 1
 -2 -7 8 856 49 1
 -1 -7 8 2098 116 1
 0 -7 8 401 46 1
 1 -7 8 4 17 1
 2 -7 8 608 37 1
 3 -7 8 5025 193 1
 4 -7 8 8732 269 1
 5 -7 8 2045 97 1
 6 -7 8 1521 80 1
 7 -7 8 359 54 1
 8 -7 8 36 26 1
 9 -7 8 450 51 1
 10 -7 8 163 39 1
 11 -7 8 185 41 1
 12 -7 8 98 27 1
 14 -7 8 448 81 1
 -14 -6 8 5 35 1
 -13 -6 8 40 42 1
 -12 -6 8 107 34 1
 -11 -6 8 349 42 1
 -10 -6 8 46 20 1
 -9 -6 8 879 73 1
 -8 -6 8 163 48 1
 -7 -6 8 645 79 1
 -6 -6 8 5375 211 1
 -5 -6 8 10848 302 1
 -4 -6 8 8703 282 1
 -3 -6 8 3075 92 1
 -2 -6 8 630 58 1
 -1 -6 8 115 19 1
 0 -6 8 821 53 1
 1 -6 8 3062 139 1
 2 -6 8 5887 185 1
 3 -6 8 6665 144 1
 4 -6 8 10 19 1
 5 -6 8 213 41 1
 6 -6 8 125 37 1
 7 -6 8 22 27 1
 8 -6 8 441 51 1
 9 -6 8 898 78 1
 10 -6 8 229 45 1
 11 -6 8 39 20 1
 12 -6 8 9 20 1
 13 -6 8 59 38 1
 14 -6 8 22 33 1
 -14 -5 8 54 28 1
 -13 -5 8 46 21 1
 -12 -5 8 240 65 1
 -11 -5 8 512 58 1
 -10 -5 8 520 46 1
 -9 -5 8 150 32 1
 -8 -5 8 1748 85 1
 -7 -5 8 2995 161 1
 -6 -5 8 28 29 1
 -5 -5 8 6351 240 1
 -4 -5 8 15112 226 1
 -3 -5 8 7500 124 1
 -2 -5 8 1317 67 1
 -1 -5 8 326 73 1
 0 -5 8 1676 84 1
 1 -5 8 48 16 1
 2 -5 8 79 36 1
 3 -5 8 1125 55 1
 4 -5 8 305 55 1
 5 -5 8 1208 103 1
 6 -5 8 2288 107 1
 7 -5 8 1131 87 1
 8 -5 8 142 43 1
 9 -5 8 73 25 1
 10 -5 8 190 55 1
 11 -5 8 196 49 1
 12 -5 8 125 28 1
 13 -5 8 464 83 1
 -15 -4 8 151 35 1
 -14 -4 8 213 41 1
 -13 -4 8 145 32 1
 -12 -4 8 41 25 1
 -11 -4 8 208 34 1
 -10 -4 8 4 33 1
 -9 -4 8 2906 108 1
 -8 -4 8 6068 237 1
 -7 -4 8 9032 275 1
 -6 -4 8 9353 282 1
 -5 -4 8 5746 120 1
 -4 -4 8 5417 88 1
 -3 -4 8 180 24 1
 -2 -4 8 460 19 1
 -1 -4 8 397 23 1
 0 -4 8 1916 48 1
 1 -4 8 1188 71 1
 2 -4 8 171 33 1
 3 -4 8 1953 132 1
 4 -4 8 5624 153 1
 5 -4 8 2643 137 1
 6 -4 8 3652 159 1
 7 -4 8 4369 118 1
 8 -4 8 3482 121 1
 9 -4 8 602 59 1
 10 -4 8 28 20 1
 11 -4 8 23 17 1
 12 -4 8 124 33 1
 13 -4 8 158 49 1
 -16 -3 8 205 44 1
 -15 -3 8 499 60 1
 -14 -3 8 56 39 1
 -13 -3 8 428 41 1
 -12 -3 8 4025 146 1
 -11 -3 8 7101 182 1
 -10 -3 8 4218 134 1
 -9 -3 8 31 28 1
 -8 -3 8 478 47 1
 -7 -3 8 133 31 1
 -6 -3 8 1 11 1
 -5 -3 8 80 10 1
 -4 -3 8 205 19 1
 -3 -3 8 1316 54 1
 -2 -3 8 6963 113 1
 -1 -3 8 2907 59 1
 0 -3 8 22 46 1
 1 -3 8 1585 60 1
 2 -3 8 3228 162 1
 3 -3 8 3763 113 1
 4 -3 8 491 61 1
 5 -3 8 586 48 1
 6 -3 8 1332 83 1
 7 -3 8 600 52 1
 8 -3 8 65 26 1
 9 -3 8 138 25 1
 10 -3 8 1 19 1
 11 -3 8 49 47 1
 12 -3 8 399 74 1
 13 -3 8 122 48 1
 -17 -2 8 504 90 1
 -16 -2 8 79 29 1
 -15 -2 8 254 44 1
 -14 -2 8 375 45 1
 -13 -2 8 37 25 1
 -12 -2 8 1539 80 1
 -11 -2 8 3406 129 1
 -10 -2 8 5705 146 1
 -9 -2 8 601 45 1
 -8 -2 8 125 13 1
 -7 -2 8 435 25 1
 -6 -2 8 172 17 1
 -5 -2 8 2868 64 1
 -4 -2 8 16110 138 1
 -3 -2 8 12848 145 1
 -2 -2 8 17770 278 1
 -1 -2 8 5279 146 1
 0 -2 8 190 24 1
 1 -2 8 215 50 1
 2 -2 8 6599 177 1
 3 -2 8 4843 172 1
 4 -2 8 1220 102 1
 5 -2 8 292 40 1
 6 -2 8 87 28 1
 7 -2 8 29 17 1
 8 -2 8 291 31 1
 9 -2 8 1415 82 1
 10 -2 8 902 92 1
 11 -2 8 300 41 1
 12 -2 8 115 49 1
 -17 -1 8 148 41 1
 -16 -1 8 25 27 1
 -15 -1 8 51 24 1
 -14 -1 8 335 37 1
 -13 -1 8 1477 88 1
 -12 -1 8 3209 122 1
 -11 -1 8 812 44 1
 -10 -1 8 141 43 1
 -9 -1 8 178 23 1
 -8 -1 8 31 13 1
 -7 -1 8 159 10 1
 -6 -1 8 241 16 1
 -5 -1 8 2296 49 1
 -4 -1 8 4774 61 1
 -3 -1 8 17190 213 1
 -2 -1 8 6653 125 1
 -1 -1 8 992 38 1
 0 -1 8 7422 221 1
 1 -1 8 2117 107 1
 2 -1 8 1303 70 1
 3 -1 8 399 67 1
 4 -1 8 152 31 1
 5 -1 8 306 37 1
 6 -1 8 1 19 1
 7 -1 8 1 18 1
 8 -1 8 184 31 1
 9 -1 8 399 47 1
 10 -1 8 229 36 1
 11 -1 8 126 31 1
 12 -1 8 35 39 1
 -18 0 8 393 51 1
 -17 0 8 189 45 1
 -16 0 8 425 100 1
 -15 0 8 479 47 1
 -14 0 8 502 61 1
 -13 0 8 825 54 1
 -12 0 8 4916 131 1
 -11 0 8 943 87 1
 -10 0 8 28 10 1
 -9 0 8 1286 46 1
 -8 0 8 1724 35 1
 -7 0 8 114 14 1
 -6 0 8 2253 41 1
 -5 0 8 24025 251 1
 -4 0 8 39513 341 1
 -3 0 8 37751 424 1
 -2 0 8 11887 232 1
 -1 0 8 1 11 1
 0 0 8 3803 155 1
 1 0 8 2543 95 1
 2 0 8 1080 71 1
 3 0 8 810 41 1
 4 0 8 0 16 1
 5 0 8 900 55 1
 6 0 8 190 27 1
 7 0 8 90 19 1
 8 0 8 1704 87 1
 9 0 8 647 58 1
 10 0 8 521 59 1
 11 0 8 113 57 1
 -18 1 8 344 54 1
 -17 1 8 128 28 1
 -16 1 8 7 25 1
 -15 1 8 171 29 1
 -14 1 8 1291 167 1
 -13 1 8 3188 115 1
 -12 1 8 363 38 1
 -11 1 8 61 29 1
 -10 1 8 419 27 1
 -9 1 8 74 17 1
 -8 1 8 136 8 1
 -7 1 8 178 10 1
 -6 1 8 1421 36 1
 -5 1 8 4687 92 1
 -4 1 8 17037 1017 1
 -3 1 8 7343 210 1
 -2 1 8 419 30 1
 -1 1 8 9763 249 1
 0 1 8 2330 84 1
 1 1 8 1541 54 1
 2 1 8 345 45 1
 3 1 8 340 60 1
 4 1 8 444 54 1
 5 1 8 1 26 1
 6 1 8 1 34 1
 7 1 8 120 28 1
 8 1 8 539 52 1
 9 1 8 199 40 1
 10 1 8 221 34 1
 11 1 8 18 21 1
 -19 2 8 460 60 1
 -18 2 8 127 35 1
 -17 2 8 217 40 1
 -16 2 8 208 37 1
 -15 2 8 24 31 1
 -14 2 8 1469 107 1
 -13 2 8 2913 109 1
 -12 2 8 3958 281 1
 -11 2 8 799 46 1
 -10 2 8 19 13 1
 -9 2 8 235 22 1
 -8 2 8 270 15 1
 -7 2 8 2519 97 1
 -6 2 8 15643 212 1
 -5 2 8 10440 227 1
 -4 2 8 17686 417 1
 -3 2 8 6542 193 1
 -2 2 8 332 54 1
 -1 2 8 35 31 1
 0 2 8 5992 158 1
 1 2 8 4056 153 1
 2 2 8 1120 98 1
 3 2 8 235 26 1
 4 2 8 164 46 1
 5 2 8 61 34 1
 6 2 8 418 55 1
 7 2 8 1410 121 1
 8 2 8 637 90 1
 9 2 8 205 49 1
 10 2 8 76 29 1
 11 2 8 2 35 1
 -20 3 8 197 60 1
 -19 3 8 433 63 1
 -18 3 8 754 94 1
 -17 3 8 136 46 1
 -16 3 8 336 54 1
 -15 3 8 3240 183 1
 -14 3 8 6512 230 1
 -13 3 8 3381 152 1
 -12 3 8 12 27 1
 -11 3 8 628 71 1
 -10 3 8 260 37 1
 -9 3 8 4 10 1
 -8 3 8 88 8 1
 -7 3 8 238 29 1
 -6 3 8 1347 55 1
 -5 3 8 6488 194 1
 -4 3 8 2889 101 1
 -3 3 8 51 42 1
 -2 3 8 1888 87 1
 -1 3 8 3380 154 1
 0 3 8 3276 98 1
 1 3 8 289 49 1
 2 3 8 731 54 1
 3 3 8 1474 120 1
 4 3 8 673 69 1
 5 3 8 44 36 1
 6 3 8 75 28 1
 7 3 8 0 38 1
 8 3 8 27 30 1
 9 3 8 323 64 1
 10 3 8 362 80 1
 -20 4 8 64 43 1
 -19 4 8 105 43 1
 -18 4 8 156 44 1
 -17 4 8 42 31 1
 -16 4 8 73 28 1
 -15 4 8 141 42 1
 -14 4 8 77 33 1
 -13 4 8 2082 113 1
 -12 4 8 6287 206 1
 -11 4 8 10631 255 1
 -10 4 8 10871 180 1
 -9 4 8 6553 87 1
 -8 4 8 5136 160 1
 -7 4 8 122 24 1
 -6 4 8 42 33 1
 -4 4 8 1244 21 1
 -3 4 8 1072 84 1
 -2 4 8 118 22 1
 -1 4 8 1852 109 1
 0 4 8 3638 108 1
 1 4 8 2274 129 1
 2 4 8 3032 148 1
 3 4 8 4578 170 1
 4 4 8 3622 177 1
 5 4 8 575 73 1
 6 4 8 1 32 1
 7 4 8 73 32 1
 8 4 8 197 61 1
 9 4 8 133 49 1
 -21 5 8 226 61 1
 -20 5 8 228 63 1
 -19 5 8 52 31 1
 -18 5 8 0 33 1
 -17 5 8 148 43 1
 -16 5 8 413 64 1
 -15 5 8 360 50 1
 -14 5 8 228 42 1
 -13 5 8 1527 91 1
 -12 5 8 2921 129 1
 -11 5 8 92 25 1
 -10 5 8 5418 117 1
 -9 5 8 12947 177 1
 -8 5 8 6111 265 1
 -7 5 8 1400 72 1
 -5 5 8 1413 37 1
 -4 5 8 118 4 1
 -3 5 8 85 18 1
 -2 5 8 790 40 1
 -1 5 8 388 57 1
 0 5 8 1405 105 1
 1 5 8 2164 104 1
 2 5 8 903 78 1
 3 5 8 206 50 1
 4 5 8 63 40 1
 5 5 8 2 33 1
 6 5 8 105 36 1
 7 5 8 10 31 1
 8 5 8 433 85 1
 9 5 8 99 46 1
 -21 6 8 220 61 1
 -20 6 8 104 46 1
 -19 6 8 0 31 1
 -18 6 8 162 47 1
 -17 6 8 381 55 1
 -16 6 8 21 22 1
 -15 6 8 657 71 1
 -14 6 8 197 40 1
 -13 6 8 811 68 1
 -12 6 8 6009 93 1
 -11 6 8 13156 250 1
 -10 6 8 9808 127 1
 -9 6 8 2933 56 1
 -8 6 8 543 22 1
 -7 6 8 124 8 1
 -6 6 8 434 18 1
 -5 6 8 2976 93 1
 -4 6 8 5281 97 1
 -3 6 8 6915 158 1
 -2 6 8 14 8 1
 -1 6 8 518 49 1
 0 6 8 168 39 1
 1 6 8 27 29 1
 2 6 8 337 50 1
 3 6 8 815 81 1
 4 6 8 124 45 1
 5 6 8 0 38 1
 6 6 8 123 49 1
 7 6 8 16 32 1
 8 6 8 129 50 1
 -21 7 8 442 77 1
 -20 7 8 1006 107 1
 -19 7 8 262 57 1
 -18 7 8 152 44 1
 -17 7 8 46 25 1
 -16 7 8 94 32 1
 -15 7 8 28 23 1
 -14 7 8 35 19 1
 -13 7 8 326 18 1
 -12 7 8 739 26 1
 -11 7 8 4477 73 1
 -10 7 8 5041 94 1
 -9 7 8 564 34 1
 -8 7 8 1791 70 1
 -7 7 8 530 17 1
 -6 7 8 3 13 1
 -5 7 8 478 17 1
 -4 7 8 4788 163 1
 -3 7 8 10696 171 1
 -2 7 8 2263 52 1
 -1 7 8 1795 71 1
 0 7 8 317 33 1
 1 7 8 0 14 1
 2 7 8 461 39 1
 3 7 8 94 33 1
 4 7 8 50 35 1
 5 7 8 0 33 1
 6 7 8 6 34 1
 7 7 8 400 84 1
 8 7 8 16 30 1
 -19 8 8 1652 122 1
 -18 8 8 1446 111 1
 -17 8 8 481 60 1
 -16 8 8 268 46 1
 -15 8 8 728 61 1
 -14 8 8 2029 98 1
 -13 8 8 32 10 1
 -12 8 8 126 14 1
 -11 8 8 1 7 1
 -10 8 8 412 41 1
 -9 8 8 28 12 1
 -8 8 8 0 10 1
 -7 8 8 1132 219 1
 -6 8 8 6870 209 1
 -5 8 8 10344 190 1
 -4 8 8 4729 83 1
 -3 8 8 96 7 1
 -2 8 8 537 25 1
 -1 8 8 109 31 1
 0 8 8 128 19 1
 1 8 8 659 52 1
 2 8 8 15 19 1
 3 8 8 68 31 1
 4 8 8 1 26 1
 5 8 8 27 49 1
 6 8 8 104 32 1
 7 8 8 288 46 1
 -18 9 8 263 48 1
 -17 9 8 689 68 1
 -16 9 8 850 64 1
 -15 9 8 2182 77 1
 -14 9 8 3316 87 1
 -13 9 8 1289 34 1
 -12 9 8 2 13 1
 -11 9 8 1191 69 1
 -10 9 8 424 37 1
 -9 9 8 287 34 1
 -8 9 8 263 18 1
 -7 9 8 1385 78 1
 -6 9 8 57 9 1
 -5 9 8 1697 69 1
 -4 9 8 763 33 1
 -3 9 8 188 18 1
 -2 9 8 2376 75 1
 -1 9 8 2942 187 1
 0 9 8 590 42 1
 1 9 8 660 59 1
 2 9 8 1389 108 1
 3 9 8 989 73 1
 4 9 8 634 59 1
 5 9 8 66 27 1
 6 9 8 35 36 1
 -17 10 8 76 27 1
 -16 10 8 17 18 1
 -15 10 8 73 24 1
 -14 10 8 57 10 1
 -13 10 8 91 17 1
 -12 10 8 211 22 1
 -11 10 8 306 37 1
 -10 10 8 494 52 1
 -9 10 8 83 6 1
 -8 10 8 115 17 1
 -7 10 8 198 31 1
 -6 10 8 2583 269 1
 -5 10 8 1273 49 1
 -4 10 8 164 16 1
 -3 10 8 102 22 1
 -2 10 8 54 12 1
 -1 10 8 343 38 1
 0 10 8 24 18 1
 1 10 8 49 49 1
 2 10 8 16 21 1
 3 10 8 69 27 1
 4 10 8 28 25 1
 5 10 8 4 20 1
 6 10 8 0 24 1
 -18 11 8 398 53 1
 -17 11 8 358 49 1
 -16 11 8 2433 127 1
 -15 11 8 3417 139 1
 -14 11 8 492 52 1
 -13 11 8 640 56 1
 -12 11 8 1706 90 1
 -11 11 8 398 39 1
 -10 11 8 239 25 1
 -9 11 8 29 12 1
 -8 11 8 1050 71 1
 -5 11 8 65 14 1
 -4 11 8 233 35 1
 -3 11 8 134 31 1
 -2 11 8 363 45 1
 -1 11 8 56 23 1
 0 11 8 51 17 1
 1 11 8 796 62 1
 2 11 8 1107 76 1
 3 11 8 1112 125 1
 4 11 8 50 28 1
 5 11 8 9 23 1
 -18 12 8 37 23 1
 -17 12 8 910 75 1
 -16 12 8 607 67 1
 -15 12 8 122 30 1
 -14 12 8 127 25 1
 -13 12 8 757 66 1
 -12 12 8 2565 111 1
 -11 12 8 448 49 1
 -10 12 8 223 36 1
 -9 12 8 2003 86 1
 -5 12 8 519 39 1
 -4 12 8 494 43 1
 -3 12 8 921 69 1
 -2 12 8 357 50 1
 -1 12 8 0 18 1
 0 12 8 67 21 1
 1 12 8 0 42 1
 2 12 8 8 25 1
 3 12 8 14 47 1
 4 12 8 0 22 1
 -17 13 8 750 71 1
 -16 13 8 1326 94 1
 -15 13 8 593 62 1
 -14 13 8 76 24 1
 -13 13 8 0 19 1
 -12 13 8 115 27 1
 -11 13 8 721 62 1
 -10 13 8 652 62 1
 -1 13 8 30 22 1
 0 13 8 122 39 1
 1 13 8 121 42 1
 -16 14 8 109 32 1
 -15 14 8 1599 103 1
 -14 14 8 1241 88 1
 -13 14 8 7 18 1
 -12 14 8 649 64 1
 -11 14 8 71 23 1
 -15 15 8 481 58 1
 -14 15 8 1263 95 1
 -13 15 8 1585 105 1
 -12 15 8 442 56 1
 -11 15 8 19 19 1
 -14 16 8 663 72 1
 -13 16 8 47 24 1
 -12 16 8 51 25 1
 4 -20 9 12 27 1
 5 -20 9 114 46 1
 6 -20 9 345 69 1
 7 -20 9 219 54 1
 2 -19 9 589 91 1
 3 -19 9 17 30 1
 4 -19 9 113 41 1
 5 -19 9 421 72 1
 6 -19 9 719 93 1
 7 -19 9 272 57 1
 8 -19 9 292 60 1
 0 -18 9 260 63 1
 1 -18 9 0 34 1
 2 -18 9 1 26 1
 3 -18 9 13 24 1
 4 -18 9 1 23 1
 5 -18 9 33 23 1
 6 -18 9 13 44 1
 7 -18 9 224 55 1
 8 -18 9 986 119 1
 -2 -17 9 36 34 1
 -1 -17 9 337 68 1
 0 -17 9 562 85 1
 1 -17 9 548 62 1
 2 -17 9 114 32 1
 3 -17 9 142 31 1
 4 -17 9 441 57 1
 5 -17 9 35 27 1
 6 -17 9 1 32 1
 7 -17 9 3 41 1
 8 -17 9 58 44 1
 9 -17 9 48 37 1
 10 -17 9 87 47 1
 -3 -16 9 63 47 1
 -2 -16 9 102 41 1
 -1 -16 9 0 44 1
 0 -16 9 271 48 1
 1 -16 9 694 62 1
 2 -16 9 418 51 1
 3 -16 9 62 40 1
 4 -16 9 8 24 1
 5 -16 9 1 30 1
 6 -16 9 116 52 1
 7 -16 9 738 88 1
 8 -16 9 1295 134 1
 9 -16 9 122 50 1
 10 -16 9 62 44 1
 11 -16 9 94 41 1
 -4 -15 9 307 70 1
 -3 -15 9 3 34 1
 -2 -15 9 154 41 1
 -1 -15 9 725 88 1
 0 -15 9 513 58 1
 1 -15 9 8 22 1
 2 -15 9 471 54 1
 3 -15 9 302 37 1
 4 -15 9 3 30 1
 5 -15 9 210 49 1
 6 -15 9 411 81 1
 7 -15 9 68 31 1
 8 -15 9 24 33 1
 9 -15 9 31 30 1
 10 -15 9 2 30 1
 11 -15 9 295 70 1
 12 -15 9 627 101 1
 -6 -14 9 84 46 1
 -5 -14 9 206 63 1
 -4 -14 9 13 28 1
 -3 -14 9 1481 136 1
 -2 -14 9 405 69 1
 -1 -14 9 133 32 1
 0 -14 9 743 63 1
 1 -14 9 1793 98 1
 2 -14 9 3518 133 1
 3 -14 9 1541 87 1
 4 -14 9 525 77 1
 5 -14 9 28 35 1
 6 -14 9 73 35 1
 7 -14 9 62 35 1
 8 -14 9 270 58 1
 9 -14 9 49 32 1
 10 -14 9 68 41 1
 11 -14 9 164 51 1
 12 -14 9 149 53 1
 13 -14 9 102 43 1
 -7 -13 9 2 32 1
 -6 -13 9 777 99 1
 -5 -13 9 2339 168 1
 -4 -13 9 917 106 1
 -3 -13 9 110 42 1
 -2 -13 9 39 30 1
 -1 -13 9 53 23 1
 0 -13 9 25 40 1
 1 -13 9 151 30 1
 2 -13 9 172 33 1
 3 -13 9 1209 100 1
 4 -13 9 2987 182 1
 5 -13 9 2936 172 1
 6 -13 9 606 75 1
 7 -13 9 39 32 1
 8 -13 9 27 33 1
 9 -13 9 178 52 1
 10 -13 9 22 33 1
 11 -13 9 131 44 1
 12 -13 9 148 53 1
 13 -13 9 1 45 1
 -8 -12 9 20 32 1
 -7 -12 9 9 37 1
 -6 -12 9 237 55 1
 -5 -12 9 1733 147 1
 -4 -12 9 4341 221 1
 -3 -12 9 1458 116 1
 -2 -12 9 13 25 1
 -1 -12 9 2 18 1
 0 -12 9 46 18 1
 1 -12 9 2150 106 1
 2 -12 9 1832 136 1
 3 -12 9 3316 163 1
 4 -12 9 1274 119 1
 5 -12 9 1 26 1
 6 -12 9 7 27 1
 7 -12 9 351 64 1
 8 -12 9 752 83 1
 9 -12 9 1264 114 1
 10 -12 9 621 89 1
 11 -12 9 44 30 1
 12 -12 9 241 63 1
 13 -12 9 201 60 1
 -9 -11 9 281 66 1
 -8 -11 9 104 45 1
 -7 -11 9 43 28 1
 -6 -11 9 734 99 1
 -5 -11 9 1199 112 1
 -4 -11 9 376 64 1
 -3 -11 9 590 85 1
 -2 -11 9 201 40 1
 -1 -11 9 90 20 1
 0 -11 9 270 60 1
 1 -11 9 247 59 1
 2 -11 9 522 68 1
 3 -11 9 238 40 1
 4 -11 9 4 47 1
 5 -11 9 7 27 1
 6 -11 9 87 30 1
 7 -11 9 3 30 1
 8 -11 9 331 72 1
 9 -11 9 417 74 1
 10 -11 9 207 44 1
 11 -11 9 214 63 1
 12 -11 9 42 39 1
 13 -11 9 67 48 1
 -10 -10 9 327 73 1
 -9 -10 9 201 53 1
 -8 -10 9 510 80 1
 -7 -10 9 922 105 1
 -6 -10 9 1486 123 1
 -5 -10 9 4040 211 1
 -4 -10 9 2503 155 1
 -3 -10 9 124 34 1
 -2 -10 9 497 40 1
 -1 -10 9 109 28 1
 0 -10 9 12 35 1
 1 -10 9 746 94 1
 2 -10 9 3453 161 1
 3 -10 9 5631 206 1
 4 -10 9 1142 117 1
 5 -10 9 47 36 1
 6 -10 9 288 49 1
 7 -10 9 1766 137 1
 8 -10 9 1413 111 1
 9 -10 9 348 55 1
 10 -10 9 7 32 1
 11 -10 9 308 69 1
 12 -10 9 972 112 1
 -11 -9 9 1354 135 1
 -10 -9 9 386 77 1
 -9 -9 9 88 38 1
 -8 -9 9 175 52 1
 -7 -9 9 543 75 1
 -6 -9 9 1246 108 1
 -5 -9 9 911 104 1
 -4 -9 9 187 52 1
 -3 -9 9 44 19 1
 -2 -9 9 462 56 1
 -1 -9 9 166 37 1
 0 -9 9 10 28 1
 1 -9 9 390 34 1
 2 -9 9 2502 148 1
 3 -9 9 9371 291 1
 4 -9 9 5889 200 1
 5 -9 9 122 29 1
 6 -9 9 2451 143 1
 7 -9 9 207 51 1
 8 -9 9 1 30 1
 9 -9 9 16 27 1
 10 -9 9 18 27 1
 -12 -8 9 572 96 1
 -11 -8 9 354 77 1
 -10 -8 9 47 33 1
 -9 -8 9 431 75 1
 -8 -8 9 1523 130 1
 -7 -8 9 1779 133 1
 -6 -8 9 2448 145 1
 -5 -8 9 2388 154 1
 -4 -8 9 3204 163 1
 -3 -8 9 2366 86 1
 -2 -8 9 1561 85 1
 -1 -8 9 1536 92 1
 0 -8 9 1515 89 1
 1 -8 9 721 88 1
 2 -8 9 227 37 1
 3 -8 9 126 41 1
 4 -8 9 500 45 1
 5 -8 9 217 30 1
 6 -8 9 485 69 1
 7 -8 9 1018 96 1
 8 -8 9 578 69 1
 9 -8 9 40 23 1
 10 -8 9 27 22 1
 11 -8 9 60 33 1
 12 -8 9 0 23 1
 -13 -7 9 145 55 1
 -12 -7 9 643 115 1
 -11 -7 9 601 91 1
 -10 -7 9 99 38 1
 -9 -7 9 883 101 1
 -8 -7 9 1978 132 1
 -7 -7 9 338 63 1
 -6 -7 9 65 30 1
 -5 -7 9 1433 115 1
 -4 -7 9 718 73 1
 -3 -7 9 173 35 1
 -2 -7 9 6 20 1
 -1 -7 9 101 28 1
 0 -7 9 876 74 1
 1 -7 9 2112 106 1
 2 -7 9 4814 185 1
 3 -7 9 5356 198 1
 4 -7 9 16 25 1
 5 -7 9 1023 54 1
 6 -7 9 502 45 1
 7 -7 9 87 28 1
 8 -7 9 42 30 1
 9 -7 9 150 40 1
 10 -7 9 310 51 1
 11 -7 9 0 22 1
 12 -7 9 0 26 1
 -14 -6 9 247 64 1
 -13 -6 9 0 27 1
 -12 -6 9 304 78 1
 -11 -6 9 164 35 1
 -10 -6 9 175 41 1
 -9 -6 9 6 34 1
 -8 -6 9 2012 141 1
 -7 -6 9 1102 98 1
 -6 -6 9 514 75 1
 -5 -6 9 14183 362 1
 -4 -6 9 22820 340 1
 -3 -6 9 9559 200 1
 -2 -6 9 5543 182 1
 -1 -6 9 2892 116 1
 0 -6 9 1172 85 1
 1 -6 9 119 30 1
 2 -6 9 6 20 1
 3 -6 9 38 23 1
 4 -6 9 3 17 1
 5 -6 9 316 51 1
 6 -6 9 462 52 1
 7 -6 9 104 36 1
 8 -6 9 126 41 1
 9 -6 9 333 50 1
 10 -6 9 827 80 1
 11 -6 9 525 69 1
 12 -6 9 26 27 1
 -15 -5 9 43 37 1
 -14 -5 9 15 28 1
 -13 -5 9 160 35 1
 -12 -5 9 0 22 1
 -11 -5 9 86 74 1
 -10 -5 9 650 56 1
 -9 -5 9 368 63 1
 -8 -5 9 1717 119 1
 -7 -5 9 4647 199 1
 -6 -5 9 6145 221 1
 -5 -5 9 4137 170 1
 -4 -5 9 323 36 1
 -3 -5 9 2069 69 1
 -2 -5 9 2712 91 1
 -1 -5 9 3 10 1
 0 -5 9 2853 90 1
 1 -5 9 522 32 1
 2 -5 9 31 22 1
 3 -5 9 317 30 1
 4 -5 9 1021 70 1
 5 -5 9 1040 94 1
 6 -5 9 3983 165 1
 7 -5 9 6254 216 1
 8 -5 9 3695 170 1
 9 -5 9 373 53 1
 10 -5 9 1 20 1
 11 -5 9 26 19 1
 12 -5 9 56 32 1
 13 -5 9 51 37 1
 -15 -4 9 3 43 1
 -14 -4 9 33 19 1
 -13 -4 9 67 26 1
 -12 -4 9 439 49 1
 -11 -4 9 1381 80 1
 -10 -4 9 1321 83 1
 -9 -4 9 288 38 1
 -8 -4 9 545 68 1
 -7 -4 9 6 25 1
 -6 -4 9 2292 114 1
 -5 -4 9 5635 214 1
 -4 -4 9 5132 139 1
 -3 -4 9 367 16 1
 -2 -4 9 325 18 1
 -1 -4 9 2272 72 1
 0 -4 9 729 30 1
 1 -4 9 2710 100 1
 2 -4 9 3358 93 1
 3 -4 9 3392 135 1
 4 -4 9 1052 92 1
 5 -4 9 1080 85 1
 6 -4 9 1782 118 1
 7 -4 9 209 36 1
 8 -4 9 598 47 1
 9 -4 9 118 25 1
 10 -4 9 15 23 1
 11 -4 9 1 25 1
 12 -4 9 311 63 1
 -16 -3 9 27 25 1
 -15 -3 9 760 69 1
 -14 -3 9 441 44 1
 -13 -3 9 437 49 1
 -12 -3 9 93 34 1
 -11 -3 9 46 28 1
 -10 -3 9 351 44 1
 -9 -3 9 23 18 1
 -8 -3 9 275 55 1
 -7 -3 9 95 13 1
 -6 -3 9 965 50 1
 -5 -3 9 2652 75 1
 -4 -3 9 2972 52 1
 -3 -3 9 175 20 1
 -2 -3 9 2 10 1
 -1 -3 9 687 48 1
 0 -3 9 3965 93 1
 1 -3 9 563 37 1
 2 -3 9 5438 182 1
 3 -3 9 7399 227 1
 4 -3 9 4764 191 1
 5 -3 9 2610 122 1
 6 -3 9 999 94 1
 7 -3 9 1018 59 1
 8 -3 9 1199 72 1
 9 -3 9 212 44 1
 10 -3 9 14 37 1
 11 -3 9 22 41 1
 12 -3 9 19 29 1
 -17 -2 9 595 91 1
 -16 -2 9 598 63 1
 -15 -2 9 221 45 1
 -14 -2 9 491 74 1
 -13 -2 9 3244 122 1
 -12 -2 9 5318 161 1
 -11 -2 9 5646 157 1
 -10 -2 9 4973 143 1
 -9 -2 9 39 25 1
 -8 -2 9 538 36 1
 -7 -2 9 234 25 1
 -6 -2 9 211 25 1
 -5 -2 9 3 9 1
 -4 -2 9 2169 44 1
 -3 -2 9 10438 157 1
 -2 -2 9 7830 158 1
 -1 -2 9 114 17 1
 0 -2 9 4688 181 1
 1 -2 9 3033 123 1
 2 -2 9 11758 284 1
 3 -2 9 2464 147 1
 4 -2 9 13 34 1
 5 -2 9 492 41 1
 6 -2 9 392 40 1
 7 -2 9 207 31 1
 8 -2 9 9 19 1
 9 -2 9 155 32 1
 10 -2 9 77 25 1
 11 -2 9 180 32 1
 12 -2 9 45 33 1
 -17 -1 9 0 54 1
 -16 -1 9 65 25 1
 -15 -1 9 134 30 1
 -14 -1 9 182 38 1
 -13 -1 9 365 45 1
 -12 -1 9 816 73 1
 -11 -1 9 14 17 1
 -10 -1 9 78 13 1
 -9 -1 9 3638 72 1
 -8 -1 9 6689 157 1
 -7 -1 9 2681 64 1
 -6 -1 9 351 14 1
 -5 -1 9 13120 143 1
 -4 -1 9 26803 344 1
 -3 -1 9 13699 182 1
 -2 -1 9 11248 180 1
 -1 -1 9 905 50 1
 0 -1 9 1728 84 1
 1 -1 9 1937 102 1
 2 -1 9 5523 217 1
 3 -1 9 665 49 1
 4 -1 9 5 18 1
 5 -1 9 277 57 1
 6 -1 9 177 52 1
 7 -1 9 36 19 1
 8 -1 9 1027 78 1
 9 -1 9 1492 84 1
 10 -1 9 746 66 1
 11 -1 9 405 47 1
 -18 0 9 38 22 1
 -17 0 9 0 26 1
 -16 0 9 35 22 1
 -15 0 9 2 33 1
 -14 0 9 5 18 1
 -13 0 9 15 16 1
 -12 0 9 256 34 1
 -11 0 9 378 31 1
 -10 0 9 79 12 1
 -9 0 9 54 13 1
 -8 0 9 2 7 1
 -7 0 9 24 7 1
 -6 0 9 103 13 1
 -5 0 9 7 6 1
 -4 0 9 138 15 1
 -3 0 9 0 12 1
 -2 0 9 69 10 1
 -1 0 9 0 22 1
 0 0 9 256 49 1
 1 0 9 0 29 1
 2 0 9 0 30 1
 3 0 9 0 20 1
 4 0 9 0 18 1
 5 0 9 36 18 1
 6 0 9 0 47 1
 7 0 9 63 26 1
 8 0 9 68 25 1
 9 0 9 10 20 1
 10 0 9 44 33 1
 11 0 9 22 24 1
 -19 1 9 4 36 1
 -18 1 9 11 22 1
 -17 1 9 63 59 1
 -16 1 9 164 32 1
 -15 1 9 159 35 1
 -14 1 9 365 42 1
 -13 1 9 568 49 1
 -12 1 9 18 21 1
 -11 1 9 132 19 1
 -10 1 9 3328 89 1
 -9 1 9 6423 115 1
 -8 1 9 2758 40 1
 -7 1 9 385 10 1
 -6 1 9 12238 163 1
 -5 1 9 24945 340 1
 -4 1 9 13547 606 1
 -3 1 9 12847 184 1
 -2 1 9 1026 169 1
 -1 1 9 1678 117 1
 0 1 9 1998 112 1
 1 1 9 5049 210 1
 2 1 9 423 25 1
 3 1 9 9 19 1
 4 1 9 215 30 1
 5 1 9 54 24 1
 6 1 9 48 19 1
 7 1 9 950 117 1
 8 1 9 1583 89 1
 9 1 9 788 65 1
 10 1 9 326 47 1
 11 1 9 83 35 1
 -19 2 9 843 74 1
 -18 2 9 920 74 1
 -17 2 9 394 53 1
 -16 2 9 400 51 1
 -15 2 9 2851 110 1
 -14 2 9 4681 117 1
 -13 2 9 4516 166 1
 -12 2 9 3201 155 1
 -11 2 9 13 10 1
 -10 2 9 370 20 1
 -9 2 9 230 13 1
 -8 2 9 254 38 1
 -7 2 9 48 12 1
 -6 2 9 2300 96 1
 -5 2 9 10820 436 1
 -4 2 9 7522 629 1
 -3 2 9 62 19 1
 -2 2 9 4722 239 1
 -1 2 9 5076 163 1
 1 2 9 2470 143 1
 2 2 9 58 40 1
 3 2 9 473 55 1
 4 2 9 320 52 1
 5 2 9 131 35 1
 6 2 9 15 28 1
 7 2 9 138 50 1
 8 2 9 135 45 1
 9 2 9 76 25 1
 10 2 9 1 61 1
 -20 3 9 12 23 1
 -19 3 9 70 29 1
 -18 3 9 842 68 1
 -17 3 9 438 51 1
 -16 3 9 343 41 1
 -15 3 9 157 33 1
 -14 3 9 112 28 1
 -13 3 9 190 23 1
 -12 3 9 65 19 1
 -11 3 9 499 43 1
 -10 3 9 109 10 1
 -9 3 9 1374 39 1
 -8 3 9 2373 86 1
 -7 3 9 2323 58 1
 -6 3 9 46 22 1
 -5 3 9 43 20 1
 -4 3 9 288 36 1
 -3 3 9 3168 145 1
 -2 3 9 664 50 1
 0 3 9 5889 193 1
 1 3 9 3568 157 1
 2 3 9 2526 118 1
 3 3 9 1176 104 1
 4 3 9 1111 88 1
 5 3 9 996 94 1
 6 3 9 181 55 1
 7 3 9 154 38 1
 8 3 9 73 38 1
 9 3 9 39 22 1
 10 3 9 25 31 1
 -20 4 9 22 24 1
 -19 4 9 25 23 1
 -18 4 9 8 31 1
 -17 4 9 55 33 1
 -16 4 9 301 56 1
 -15 4 9 1000 86 1
 -14 4 9 1251 102 1
 -13 4 9 439 59 1
 -12 4 9 956 75 1
 -11 4 9 112 11 1
 -10 4 9 1810 41 1
 -9 4 9 5219 82 1
 -8 4 9 4427 109 1
 -7 4 9 264 11 1
 -6 4 9 187 21 1
 -5 4 9 1843 56 1
 -4 4 9 437 28 1
 -3 4 9 2401 119 1
 -2 4 9 4015 132 1
 0 4 9 1130 90 1
 1 4 9 1084 84 1
 2 4 9 1818 121 1
 3 4 9 117 32 1
 4 4 9 427 64 1
 5 4 9 150 36 1
 6 4 9 70 42 1
 7 4 9 3 27 1
 8 4 9 161 53 1
 9 4 9 121 52 1
 10 4 9 0 28 1
 -21 5 9 210 61 1
 -20 5 9 281 58 1
 -19 5 9 49 31 1
 -18 5 9 188 49 1
 -17 5 9 5 23 1
 -16 5 9 141 41 1
 -15 5 9 830 77 1
 -14 5 9 641 64 1
 -13 5 9 1523 92 1
 -12 5 9 5612 178 1
 -11 5 9 7303 135 1
 -10 5 9 4697 134 1
 -9 5 9 217 16 1
 -8 5 9 2107 67 1
 -7 5 9 2973 90 1
 -6 5 9 78 9 1
 -5 5 9 3076 64 1
 -4 5 9 555 12 1
 -3 5 9 17 24 1
 -2 5 9 218 29 1
 -1 5 9 418 42 1
 0 5 9 461 61 1
 1 5 9 3509 154 1
 2 5 9 5814 213 1
 3 5 9 4503 194 1
 4 5 9 262 57 1
 5 5 9 21 26 1
 6 5 9 50 33 1
 7 5 9 128 50 1
 8 5 9 0 28 1
 -21 6 9 148 49 1
 -20 6 9 319 62 1
 -19 6 9 8 29 1
 -18 6 9 329 58 1
 -17 6 9 102 34 1
 -16 6 9 82 25 1
 -15 6 9 43 23 1
 -14 6 9 1735 103 1
 -13 6 9 1121 77 1
 -12 6 9 381 37 1
 -11 6 9 11195 136 1
 -10 6 9 19277 445 1
 -9 6 9 8265 136 1
 -8 6 9 4762 121 1
 -7 6 9 3084 94 1
 -6 6 9 1402 40 1
 -5 6 9 134 16 1
 -4 6 9 25 10 1
 -3 6 9 1 12 1
 -2 6 9 37 9 1
 -1 6 9 221 39 1
 0 6 9 401 49 1
 1 6 9 55 27 1
 2 6 9 204 45 1
 3 6 9 208 42 1
 4 6 9 702 81 1
 5 6 9 456 78 1
 6 6 9 0 30 1
 7 6 9 94 49 1
 -20 7 9 69 38 1
 -19 7 9 434 71 1
 -18 7 9 446 65 1
 -17 7 9 60 27 1
 -16 7 9 718 72 1
 -15 7 9 1722 98 1
 -14 7 9 367 46 1
 -13 7 9 63 9 1
 -12 7 9 1644 44 1
 -11 7 9 581 28 1
 -10 7 9 284 15 1
 -9 7 9 5 5 1
 -8 7 9 80 23 1
 -7 7 9 722 21 1
 -6 7 9 2123 49 1
 -5 7 9 4300 92 1
 -4 7 9 5254 108 1
 -3 7 9 99 11 1
 -2 7 9 1124 46 1
 -1 7 9 601 42 1
 0 7 9 80 18 1
 1 7 9 76 21 1
 2 7 9 125 34 1
 3 7 9 122 40 1
 4 7 9 27 28 1
 5 7 9 0 32 1
 6 7 9 59 28 1
 7 7 9 132 33 1
 -19 8 9 85 33 1
 -18 8 9 0 25 1
 -17 8 9 155 35 1
 -16 8 9 1183 85 1
 -15 8 9 1784 99 1
 -14 8 9 2928 81 1
 -13 8 9 2832 61 1
 -12 8 9 2510 53 1
 -11 8 9 1403 33 1
 -10 8 9 1237 61 1
 -9 8 9 1093 33 1
 -8 8 9 1369 42 1
 -7 8 9 894 64 1
 -6 8 9 188 13 1
 -5 8 9 66 13 1
 -4 8 9 857 36 1
 -3 8 9 15 12 1
 -2 8 9 572 41 1
 -1 8 9 1037 56 1
 0 8 9 779 58 1
 1 8 9 45 18 1
 2 8 9 1 18 1
 3 8 9 13 20 1
 4 8 9 1 25 1
 5 8 9 2 20 1
 6 8 9 8 36 1
 7 8 9 23 40 1
 -16 9 9 432 34 1
 -15 9 9 956 82 1
 -14 9 9 937 35 1
 -13 9 9 52 10 1
 -12 9 9 52 10 1
 -11 9 9 286 37 1
 -10 9 9 114 20 1
 -8 9 9 251 17 1
 -7 9 9 1949 87 1
 -6 9 9 6364 326 1
 -5 9 9 4715 92 1
 -4 9 9 101 17 1
 -3 9 9 2234 91 1
 -2 9 9 114 20 1
 -1 9 9 1 14 1
 0 9 9 56 20 1
 1 9 9 38 17 1
 2 9 9 4 38 1
 3 9 9 0 53 1
 4 9 9 1 24 1
 5 9 9 77 28 1
 6 9 9 127 31 1
 -17 10 9 908 74 1
 -16 10 9 1327 85 1
 -15 10 9 3693 142 1
 -14 10 9 2709 116 1
 -13 10 9 141 16 1
 -12 10 9 445 35 1
 -11 10 9 141 26 1
 -10 10 9 2 9 1
 -8 10 9 2932 105 1
 -7 10 9 5271 152 1
 -6 10 9 1266 71 1
 -4 10 9 145 27 1
 -3 10 9 2065 107 1
 -2 10 9 1455 65 1
 -1 10 9 439 38 1
 0 10 9 14 14 1
 1 10 9 293 47 1
 2 10 9 1040 71 1
 3 10 9 420 48 1
 4 10 9 0 22 1
 5 10 9 23 23 1
 -16 11 9 1089 77 1
 -15 11 9 249 36 1
 -14 11 9 374 32 1
 -13 11 9 172 25 1
 -12 11 9 208 29 1
 -11 11 9 123 20 1
 -10 11 9 215 23 1
 -4 11 9 2 14 1
 -3 11 9 377 47 1
 -2 11 9 270 43 1
 -1 11 9 103 21 1
 0 11 9 52 20 1
 1 11 9 29 20 1
 2 11 9 107 29 1
 3 11 9 53 25 1
 4 11 9 0 28 1
 -15 12 9 1527 88 1
 -14 12 9 50 21 1
 -13 12 9 35 14 1
 -12 12 9 4 21 1
 -11 12 9 1682 91 1
 -4 12 9 636 54 1
 -3 12 9 888 69 1
 -2 12 9 614 66 1
 -1 12 9 23 18 1
 0 12 9 179 32 1
 1 12 9 128 38 1
 2 12 9 42 28 1
 3 12 9 0 40 1
 4 12 9 219 56 1
 -14 13 9 81 21 1
 -13 13 9 15 16 1
 -12 13 9 181 33 1
 -11 13 9 122 29 1
 -13 14 9 1740 101 1
 -12 14 9 3075 136 1
 -12 15 9 254 38 1
 6 -20 10 101 43 1
 7 -20 10 0 31 1
 8 -20 10 0 39 1
 3 -19 10 1 27 1
 4 -19 10 137 50 1
 5 -19 10 321 63 1
 6 -19 10 242 59 1
 7 -19 10 0 37 1
 1 -18 10 345 70 1
 2 -18 10 629 88 1
 3 -18 10 876 106 1
 4 -18 10 554 83 1
 5 -18 10 33 28 1
 6 -18 10 1 25 1
 -1 -17 10 8 28 1
 0 -17 10 1 49 1
 1 -17 10 79 26 1
 2 -17 10 124 36 1
 3 -17 10 1 70 1
 4 -17 10 43 25 1
 5 -17 10 47 21 1
 6 -17 10 2 37 1
 7 -17 10 863 113 1
 8 -17 10 1733 154 1
 9 -17 10 1092 121 1
 -3 -16 10 0 32 1
 -2 -16 10 744 97 1
 -1 -16 10 455 80 1
 0 -16 10 325 48 1
 1 -16 10 0 26 1
 2 -16 10 544 58 1
 3 -16 10 1071 101 1
 4 -16 10 615 61 1
 5 -16 10 277 64 1
 6 -16 10 139 50 1
 7 -16 10 19 30 1
 8 -16 10 268 65 1
 9 -16 10 172 55 1
 10 -16 10 0 42 1
 -4 -15 10 36 41 1
 -3 -15 10 239 60 1
 -2 -15 10 240 56 1
 -1 -15 10 529 83 1
 0 -15 10 916 73 1
 1 -15 10 989 80 1
 2 -15 10 1038 142 1
 3 -15 10 941 99 1
 4 -15 10 78 42 1
 5 -15 10 0 26 1
 6 -15 10 0 27 1
 7 -15 10 112 50 1
 8 -15 10 100 45 1
 9 -15 10 13 28 1
 10 -15 10 2 42 1
 11 -15 10 158 59 1
 -5 -14 10 1235 127 1
 -4 -14 10 1650 146 1
 -3 -14 10 133 42 1
 -2 -14 10 15 29 1
 -1 -14 10 46 20 1
 0 -14 10 435 52 1
 1 -14 10 366 46 1
 2 -14 10 132 63 1
 3 -14 10 251 64 1
 4 -14 10 7 30 1
 5 -14 10 101 36 1
 6 -14 10 89 43 1
 7 -14 10 50 37 1
 8 -14 10 178 58 1
 9 -14 10 95 35 1
 10 -14 10 67 46 1
 11 -14 10 253 62 1
 12 -14 10 292 72 1
 -6 -13 10 198 58 1
 -5 -13 10 38 43 1
 -4 -13 10 880 96 1
 -3 -13 10 1299 128 1
 -2 -13 10 72 36 1
 -1 -13 10 1 19 1
 0 -13 10 1064 88 1
 1 -13 10 3349 147 1
 2 -13 10 2746 167 1
 3 -13 10 1956 141 1
 4 -13 10 811 91 1
 5 -13 10 0 33 1
 6 -13 10 18 31 1
 7 -13 10 79 41 1
 8 -13 10 1 32 1
 9 -13 10 521 85 1
 10 -13 10 876 101 1
 11 -13 10 205 58 1
 12 -13 10 0 35 1
 -8 -12 10 58 49 1
 -7 -12 10 524 88 1
 -6 -12 10 2480 171 1
 -5 -12 10 3006 185 1
 -4 -12 10 571 91 1
 -3 -12 10 237 48 1
 -2 -12 10 324 95 1
 -1 -12 10 155 33 1
 0 -12 10 424 38 1
 1 -12 10 153 49 1
 2 -12 10 445 65 1
 3 -12 10 1452 128 1
 4 -12 10 700 76 1
 5 -12 10 0 34 1
 6 -12 10 40 35 1
 7 -12 10 3 30 1
 8 -12 10 68 39 1
 9 -12 10 168 42 1
 10 -12 10 58 45 1
 11 -12 10 1 38 1
 12 -12 10 0 32 1
 -9 -11 10 13 32 1
 -8 -11 10 0 29 1
 -7 -11 10 75 34 1
 -6 -11 10 712 101 1
 -5 -11 10 1910 140 1
 -4 -11 10 1780 131 1
 -3 -11 10 195 37 1
 -2 -11 10 745 67 1
 -1 -11 10 193 37 1
 0 -11 10 145 41 1
 1 -11 10 1146 87 1
 2 -11 10 1666 117 1
 3 -11 10 2892 174 1
 4 -11 10 2369 136 1
 5 -11 10 1742 125 1
 6 -11 10 2053 145 1
 7 -11 10 3539 183 1
 8 -11 10 3254 187 1
 9 -11 10 1103 113 1
 10 -11 10 46 30 1
 11 -11 10 0 34 1
 12 -11 10 559 88 1
 -10 -10 10 49 37 1
 -9 -10 10 5 29 1
 -8 -10 10 69 27 1
 -7 -10 10 25 32 1
 -6 -10 10 41 35 1
 -5 -10 10 107 50 1
 -4 -10 10 435 77 1
 -3 -10 10 95 19 1
 -2 -10 10 1190 66 1
 -1 -10 10 816 58 1
 0 -10 10 2 28 1
 1 -10 10 75 38 1
 2 -10 10 76 34 1
 3 -10 10 508 57 1
 4 -10 10 1049 103 1
 5 -10 10 1 34 1
 6 -10 10 985 96 1
 7 -10 10 47 33 1
 8 -10 10 248 48 1
 9 -10 10 167 49 1
 10 -10 10 0 28 1
 11 -10 10 0 28 1
 12 -10 10 35 33 1
 13 -10 10 0 32 1
 -11 -9 10 64 45 1
 -10 -9 10 0 33 1
 -9 -9 10 121 52 1
 -8 -9 10 1020 107 1
 -7 -9 10 1568 129 1
 -6 -9 10 651 89 1
 -5 -9 10 426 62 1
 -4 -9 10 63 33 1
 -3 -9 10 37 27 1
 -2 -9 10 252 39 1
 -1 -9 10 4 23 1
 0 -9 10 3612 177 1
 1 -9 10 4942 192 1
 2 -9 10 3671 163 1
 3 -9 10 730 84 1
 4 -9 10 38 25 1
 5 -9 10 647 72 1
 6 -9 10 2088 140 1
 7 -9 10 2999 162 1
 8 -9 10 1017 100 1
 9 -9 10 136 37 1
 10 -9 10 0 30 1
 -12 -8 10 1894 162 1
 -11 -8 10 288 70 1
 -10 -8 10 20 28 1
 -9 -8 10 209 55 1
 -8 -8 10 811 91 1
 -7 -8 10 422 75 1
 -6 -8 10 264 53 1
 -5 -8 10 34 24 1
 -4 -8 10 113 38 1
 -3 -8 10 1 15 1
 -2 -8 10 708 47 1
 -1 -8 10 679 70 1
 0 -8 10 1186 88 1
 1 -8 10 5328 195 1
 2 -8 10 6678 233 1
 3 -8 10 4312 177 1
 4 -8 10 5 28 1
 5 -8 10 2747 139 1
 6 -8 10 1649 122 1
 7 -8 10 393 46 1
 8 -8 10 55 20 1
 9 -8 10 0 36 1
 10 -8 10 5 30 1
 11 -8 10 2 30 1
 -12 -7 10 29 39 1
 -11 -7 10 129 49 1
 -10 -7 10 111 39 1
 -9 -7 10 127 49 1
 -8 -7 10 80 42 1
 -7 -7 10 860 86 1
 -6 -7 10 689 84 1
 -5 -7 10 4282 184 1
 -4 -7 10 7881 187 1
 -3 -7 10 6549 160 1
 -2 -7 10 3252 136 1
 -1 -7 10 460 62 1
 0 -7 10 1036 76 1
 1 -7 10 1314 89 1
 2 -7 10 771 73 1
 3 -7 10 261 40 1
 4 -7 10 126 28 1
 5 -7 10 167 55 1
 6 -7 10 127 31 1
 7 -7 10 8 25 1
 8 -7 10 145 37 1
 9 -7 10 456 60 1
 10 -7 10 1204 113 1
 11 -7 10 742 80 1
 -14 -6 10 0 55 1
 -13 -6 10 31 40 1
 -12 -6 10 112 45 1
 -11 -6 10 169 45 1
 -10 -6 10 898 102 1
 -9 -6 10 1580 126 1
 -8 -6 10 622 81 1
 -7 -6 10 107 32 1
 -6 -6 10 811 81 1
 -5 -6 10 2186 135 1
 -4 -6 10 401 37 1
 -3 -6 10 455 55 1
 -2 -6 10 1126 75 1
 -1 -6 10 1082 79 1
 0 -6 10 61 23 1
 1 -6 10 3 18 1
 2 -6 10 172 84 1
 3 -6 10 1170 157 1
 4 -6 10 512 40 1
 5 -6 10 142 37 1
 6 -6 10 331 58 1
 7 -6 10 911 81 1
 8 -6 10 949 87 1
 9 -6 10 275 56 1
 10 -6 10 81 32 1
 11 -6 10 28 25 1
 -15 -5 10 32 36 1
 -14 -5 10 47 50 1
 -13 -5 10 0 41 1
 -12 -5 10 0 23 1
 -11 -5 10 224 56 1
 -10 -5 10 163 46 1
 -9 -5 10 278 67 1
 -8 -5 10 764 71 1
 -7 -5 10 70 32 1
 -6 -5 10 5929 212 1
 -5 -5 10 11398 331 1
 -4 -5 10 9322 187 1
 -3 -5 10 5530 173 1
 -2 -5 10 1188 105 1
 -1 -5 10 106 24 1
 0 -5 10 167 25 1
 1 -5 10 1556 94 1
 2 -5 10 996 54 1
 3 -5 10 55 41 1
 4 -5 10 91 23 1
 5 -5 10 543 61 1
 6 -5 10 261 46 1
 7 -5 10 99 32 1
 8 -5 10 559 68 1
 9 -5 10 966 97 1
 10 -5 10 602 72 1
 11 -5 10 1 24 1
 -15 -4 10 387 92 1
 -14 -4 10 1188 82 1
 -13 -4 10 233 42 1
 -12 -4 10 458 52 1
 -11 -4 10 442 41 1
 -10 -4 10 2093 155 1
 -9 -4 10 273 39 1
 -8 -4 10 322 53 1
 -7 -4 10 225 35 1
 -6 -4 10 262 56 1
 -5 -4 10 658 37 1
 -4 -4 10 3409 102 1
 -3 -4 10 2064 61 1
 -2 -4 10 1998 67 1
 -1 -4 10 837 52 1
 0 -4 10 1045 53 1
 1 -4 10 410 33 1
 2 -4 10 880 49 1
 3 -4 10 2003 112 1
 4 -4 10 2976 154 1
 5 -4 10 1016 85 1
 6 -4 10 2559 137 1
 7 -4 10 1979 124 1
 8 -4 10 63 36 1
 9 -4 10 2 39 1
 10 -4 10 1 24 1
 11 -4 10 2 25 1
 12 -4 10 43 37 1
 -16 -3 10 268 48 1
 -15 -3 10 336 37 1
 -14 -3 10 24 23 1
 -13 -3 10 951 71 1
 -12 -3 10 1001 151 1
 -11 -3 10 1075 86 1
 -10 -3 10 138 28 1
 -9 -3 10 3 39 1
 -8 -3 10 215 30 1
 -7 -3 10 717 52 1
 -6 -3 10 572 43 1
 -5 -3 10 79 25 1
 -4 -3 10 3082 65 1
 -3 -3 10 2566 72 1
 -2 -3 10 1220 69 1
 -1 -3 10 288 58 1
 0 -3 10 6256 140 1
 1 -3 10 7476 141 1
 2 -3 10 9826 295 1
 3 -3 10 6944 235 1
 4 -3 10 489 53 1
 5 -3 10 1066 84 1
 6 -3 10 276 53 1
 7 -3 10 5 23 1
 8 -3 10 38 19 1
 9 -3 10 111 29 1
 10 -3 10 93 24 1
 11 -3 10 79 25 1
 -17 -2 10 0 37 1
 -16 -2 10 176 82 1
 -15 -2 10 919 63 1
 -14 -2 10 631 60 1
 -13 -2 10 222 35 1
 -12 -2 10 303 48 1
 -11 -2 10 225 35 1
 -10 -2 10 644 42 1
 -9 -2 10 777 90 1
 -8 -2 10 4254 114 1
 -7 -2 10 3988 217 1
 -6 -2 10 14 14 1
 -5 -2 10 889 33 1
 -4 -2 10 363 24 1
 -3 -2 10 252 35 1
 -2 -2 10 1629 47 1
 -1 -2 10 1419 59 1
 0 -2 10 725 50 1
 1 -2 10 2024 130 1
 2 -2 10 3351 147 1
 3 -2 10 2501 128 1
 4 -2 10 71 37 1
 5 -2 10 168 43 1
 6 -2 10 135 42 1
 7 -2 10 129 31 1
 8 -2 10 254 34 1
 9 -2 10 176 32 1
 10 -2 10 50 32 1
 11 -2 10 10 67 1
 -18 -1 10 343 72 1
 -17 -1 10 350 62 1
 -16 -1 10 140 41 1
 -15 -1 10 1 22 1
 -14 -1 10 521 81 1
 -13 -1 10 997 69 1
 -12 -1 10 1120 61 1
 -11 -1 10 36 45 1
 -10 -1 10 165 36 1
 -9 -1 10 41 15 1
 -8 -1 10 3 15 1
 -7 -1 10 36 19 1
 -6 -1 10 137 13 1
 -5 -1 10 1201 23 1
 -4 -1 10 2148 74 1
 -3 -1 10 806 70 1
 -2 -1 10 109 18 1
 -1 -1 10 3144 82 1
 0 -1 10 3090 143 1
 1 -1 10 4238 170 1
 2 -1 10 1315 99 1
 3 -1 10 34 31 1
 4 -1 10 1054 83 1
 5 -1 10 39 22 1
 6 -1 10 606 56 1
 7 -1 10 49 31 1
 8 -1 10 108 28 1
 9 -1 10 37 23 1
 10 -1 10 1 28 1
 11 -1 10 23 37 1
 -18 0 10 94 34 1
 -17 0 10 211 38 1
 -16 0 10 208 38 1
 -15 0 10 89 20 1
 -14 0 10 233 35 1
 -13 0 10 34 17 1
 -12 0 10 43 17 1
 -11 0 10 1435 96 1
 -10 0 10 5439 177 1
 -9 0 10 9355 168 1
 -8 0 10 16134 617 1
 -7 0 10 2021 66 1
 -6 0 10 2463 69 1
 -5 0 10 8410 155 1
 -4 0 10 4295 157 1
 -3 0 10 945 44 1
 -2 0 10 412 28 1
 -1 0 10 1188 83 1
 0 0 10 3 29 1
 1 0 10 488 59 1
 2 0 10 23 32 1
 3 0 10 846 67 1
 4 0 10 2758 110 1
 5 0 10 2458 111 1
 6 0 10 0 18 1
 7 0 10 742 61 1
 8 0 10 957 107 1
 9 0 10 1305 88 1
 10 0 10 1079 75 1
 11 0 10 299 67 1
 -19 1 10 504 84 1
 -18 1 10 515 78 1
 -17 1 10 195 38 1
 -16 1 10 0 40 1
 -15 1 10 757 49 1
 -14 1 10 965 66 1
 -13 1 10 807 73 1
 -12 1 10 6 21 1
 -11 1 10 302 26 1
 -10 1 10 66 9 1
 -9 1 10 8 9 1
 -8 1 10 0 10 1
 -7 1 10 59 13 1
 -6 1 10 1250 91 1
 -5 1 10 3096 132 1
 -4 1 10 1319 36 1
 -3 1 10 254 21 1
 -2 1 10 2589 119 1
 -1 1 10 4570 183 1
 0 1 10 6184 200 1
 1 1 10 1031 94 1
 2 1 10 34 32 1
 3 1 10 867 60 1
 4 1 10 0 60 1
 5 1 10 1009 69 1
 6 1 10 123 49 1
 7 1 10 50 25 1
 8 1 10 26 25 1
 9 1 10 1 21 1
 10 1 10 1 30 1
 -19 2 10 0 22 1
 -18 2 10 261 40 1
 -17 2 10 863 72 1
 -16 2 10 568 54 1
 -15 2 10 242 35 1
 -14 2 10 195 31 1
 -13 2 10 408 45 1
 -12 2 10 939 60 1
 -11 2 10 738 53 1
 -10 2 10 3839 117 1
 -9 2 10 4090 144 1
 -8 2 10 10 13 1
 -7 2 10 526 44 1
 -6 2 10 271 44 1
 -5 2 10 250 28 1
 -4 2 10 1080 25 1
 -3 2 10 1021 65 1
 -2 2 10 947 96 1
 -1 2 10 2403 153 1
 0 2 10 3548 146 1
 1 2 10 1906 117 1
 2 2 10 6 19 1
 3 2 10 194 28 1
 4 2 10 140 25 1
 5 2 10 79 25 1
 6 2 10 96 27 1
 7 2 10 221 37 1
 8 2 10 111 29 1
 9 2 10 38 25 1
 10 2 10 33 36 1
 -20 3 10 77 57 1
 -19 3 10 276 78 1
 -18 3 10 259 37 1
 -17 3 10 33 22 1
 -16 3 10 1015 72 1
 -15 3 10 971 69 1
 -14 3 10 934 52 1
 -13 3 10 84 22 1
 -12 3 10 80 15 1
 -11 3 10 120 12 1
 -10 3 10 528 30 1
 -9 3 10 541 76 1
 -8 3 10 104 58 1
 -7 3 10 3266 80 1
 -6 3 10 2571 107 1
 -5 3 10 1232 109 1
 -4 3 10 388 52 1
 -3 3 10 5847 466 1
 -2 3 10 9908 255 1
 1 3 10 430 44 1
 2 3 10 557 59 1
 3 3 10 136 38 1
 4 3 10 47 31 1
 5 3 10 29 23 1
 6 3 10 131 45 1
 7 3 10 97 25 1
 8 3 10 22 25 1
 9 3 10 0 30 1
 10 3 10 87 48 1
 -20 4 10 1 36 1
 -19 4 10 464 69 1
 -18 4 10 869 272 1
 -17 4 10 217 34 1
 -16 4 10 597 51 1
 -15 4 10 905 53 1
 -14 4 10 2867 106 1
 -13 4 10 523 34 1
 -12 4 10 421 35 1
 -11 4 10 516 20 1
 -10 4 10 257 20 1
 -9 4 10 636 37 1
 -8 4 10 4432 118 1
 -7 4 10 2403 64 1
 -6 4 10 2138 101 1
 -5 4 10 557 66 1
 -4 4 10 573 46 1
 -3 4 10 316 33 1
 0 4 10 1908 111 1
 1 4 10 744 69 1
 2 4 10 2602 140 1
 3 4 10 1911 124 1
 4 4 10 193 54 1
 5 4 10 26 29 1
 6 4 10 52 40 1
 7 4 10 64 32 1
 8 4 10 100 45 1
 9 4 10 1 35 1
 10 4 10 3 30 1
 -21 5 10 0 32 1
 -20 5 10 47 34 1
 -19 5 10 30 19 1
 -18 5 10 9 25 1
 -17 5 10 5 24 1
 -16 5 10 301 55 1
 -15 5 10 94 29 1
 -14 5 10 189 31 1
 -13 5 10 823 43 1
 -12 5 10 55 12 1
 -11 5 10 4697 138 1
 -10 5 10 9321 184 1
 -9 5 10 7898 147 1
 -8 5 10 5310 140 1
 -7 5 10 1664 99 1
 -6 5 10 158 24 1
 -5 5 10 188 14 1
 -4 5 10 1231 31 1
 -3 5 10 1166 69 1
 0 5 10 341 48 1
 1 5 10 158 41 1
 2 5 10 125 34 1
 3 5 10 539 66 1
 4 5 10 1052 106 1
 5 5 10 508 75 1
 6 5 10 1 41 1
 7 5 10 0 40 1
 -21 6 10 194 53 1
 -20 6 10 12 27 1
 -19 6 10 49 36 1
 -18 6 10 83 32 1
 -17 6 10 147 37 1
 -16 6 10 1175 95 1
 -15 6 10 1826 110 1
 -14 6 10 881 73 1
 -13 6 10 25 12 1
 -12 6 10 1161 47 1
 -11 6 10 2101 72 1
 -10 6 10 195 21 1
 -9 6 10 659 35 1
 -8 6 10 1105 46 1
 -7 6 10 967 54 1
 -6 6 10 25 6 1
 -5 6 10 34 9 1
 -4 6 10 176 13 1
 -3 6 10 1233 48 1
 -1 6 10 223 44 1
 0 6 10 288 52 1
 1 6 10 1066 83 1
 2 6 10 705 80 1
 3 6 10 279 61 1
 4 6 10 1 27 1
 5 6 10 112 43 1
 6 6 10 1 41 1
 7 6 10 1 38 1
 -19 7 10 19 29 1
 -18 7 10 162 44 1
 -17 7 10 261 44 1
 -16 7 10 103 35 1
 -15 7 10 5 18 1
 -14 7 10 553 50 1
 -13 7 10 579 31 1
 -12 7 10 3843 219 1
 -11 7 10 6039 373 1
 -10 7 10 5785 153 1
 -9 7 10 3057 83 1
 -8 7 10 672 49 1
 -7 7 10 1041 30 1
 -6 7 10 1201 41 1
 -5 7 10 678 33 1
 -4 7 10 158 12 1
 -3 7 10 94 17 1
 -2 7 10 184 42 1
 -1 7 10 292 26 1
 0 7 10 105 27 1
 1 7 10 363 51 1
 2 7 10 539 62 1
 3 7 10 1245 121 1
 4 7 10 852 89 1
 5 7 10 342 65 1
 6 7 10 164 42 1
 7 7 10 87 43 1
 -17 8 10 185 38 1
 -16 8 10 863 69 1
 -15 8 10 576 39 1
 -14 8 10 341 20 1
 -13 8 10 59 10 1
 -12 8 10 2 6 1
 -11 8 10 7 8 1
 -10 8 10 525 79 1
 -9 8 10 405 22 1
 -8 8 10 796 186 1
 -7 8 10 3722 775 1
 -6 8 10 5954 252 1
 -5 8 10 3665 87 1
 -4 8 10 29 11 1
 -3 8 10 2250 93 1
 -2 8 10 1971 73 1
 -1 8 10 457 69 1
 0 8 10 202 23 1
 1 8 10 66 23 1
 2 8 10 31 24 1
 3 8 10 3 26 1
 4 8 10 0 23 1
 5 8 10 70 25 1
 6 8 10 359 53 1
 -15 9 10 849 60 1
 -14 9 10 477 23 1
 -13 9 10 49 8 1
 -12 9 10 52 9 1
 -11 9 10 149 16 1
 -8 9 10 4650 360 1
 -7 9 10 3832 150 1
 -6 9 10 792 32 1
 -5 9 10 2 16 1
 -3 9 10 2476 87 1
 -2 9 10 3228 98 1
 -1 9 10 1144 61 1
 0 9 10 226 31 1
 1 9 10 0 17 1
 2 9 10 168 30 1
 3 9 10 1 19 1
 4 9 10 58 24 1
 5 9 10 181 72 1
 -14 10 10 193 24 1
 -13 10 10 5 11 1
 -12 10 10 787 44 1
 -11 10 10 586 37 1
 -3 10 10 67 24 1
 -2 10 10 200 26 1
 -1 10 10 119 23 1
 0 10 10 22 16 1
 1 10 10 1 62 1
 2 10 10 2 19 1
 3 10 10 31 22 1
 4 10 10 4 28 1
 -14 11 10 77 18 1
 -13 11 10 759 56 1
 -12 11 10 228 31 1
 -4 11 10 3272 127 1
 -3 11 10 3205 140 1
 -2 11 10 1189 90 1
 -1 11 10 158 26 1
 0 11 10 0 27 1
 1 11 10 424 67 1
 2 11 10 321 59 1
 3 11 10 2 33 1
 4 11 10 176 53 1
 -12 12 10 444 38 1
 5 -19 11 0 30 1
 6 -19 11 0 33 1
 7 -19 11 138 50 1
 2 -18 11 61 41 1
 3 -18 11 103 42 1
 4 -18 11 172 55 1
 5 -18 11 5 28 1
 6 -18 11 0 45 1
 0 -17 11 0 44 1
 1 -17 11 756 69 1
 2 -17 11 2390 128 1
 3 -17 11 1888 108 1
 4 -17 11 636 66 1
 5 -17 11 467 110 1
 6 -17 11 623 94 1
 7 -17 11 528 91 1
 -2 -16 11 0 38 1
 -1 -16 11 1 42 1
 0 -16 11 105 28 1
 1 -16 11 182 38 1
 2 -16 11 182 34 1
 3 -16 11 1 25 1
 4 -16 11 369 51 1
 5 -16 11 487 82 1
 6 -16 11 2 35 1
 7 -16 11 434 77 1
 8 -16 11 301 73 1
 9 -16 11 0 44 1
 -4 -15 11 170 54 1
 -3 -15 11 285 69 1
 -2 -15 11 419 77 1
 -1 -15 11 53 35 1
 0 -15 11 54 52 1
 1 -15 11 477 53 1
 2 -15 11 1098 82 1
 3 -15 11 1074 79 1
 4 -15 11 717 93 1
 5 -15 11 327 66 1
 6 -15 11 378 72 1
 7 -15 11 472 80 1
 8 -15 11 556 85 1
 9 -15 11 0 36 1
 10 -15 11 0 38 1
 -5 -14 11 76 41 1
 -4 -14 11 17 38 1
 -3 -14 11 92 44 1
 -2 -14 11 108 39 1
 -1 -14 11 98 39 1
 0 -14 11 396 46 1
 1 -14 11 749 65 1
 2 -14 11 861 72 1
 3 -14 11 104 31 1
 4 -14 11 340 65 1
 5 -14 11 717 88 1
 6 -14 11 448 78 1
 7 -14 11 18 31 1
 8 -14 11 55 40 1
 9 -14 11 248 56 1
 10 -14 11 840 110 1
 11 -14 11 664 99 1
 -6 -13 11 924 117 1
 -5 -13 11 2386 176 1
 -4 -13 11 707 88 1
 -3 -13 11 164 57 1
 -2 -13 11 896 73 1
 -1 -13 11 856 63 1
 0 -13 11 440 60 1
 1 -13 11 281 43 1
 2 -13 11 74 30 1
 3 -13 11 83 34 1
 4 -13 11 684 86 1
 5 -13 11 22 34 1
 6 -13 11 145 53 1
 7 -13 11 375 63 1
 8 -13 11 545 81 1
 9 -13 11 178 58 1
 10 -13 11 65 32 1
 11 -13 11 71 44 1
 -7 -12 11 122 46 1
 -6 -12 11 95 53 1
 -5 -12 11 51 38 1
 -4 -12 11 1 33 1
 -3 -12 11 302 69 1
 -2 -12 11 652 60 1
 -1 -12 11 73 35 1
 0 -12 11 2 18 1
 1 -12 11 957 92 1
 2 -12 11 2741 169 1
 3 -12 11 996 93 1
 4 -12 11 32 35 1
 5 -12 11 0 24 1
 6 -12 11 51 26 1
 7 -12 11 382 68 1
 8 -12 11 618 86 1
 9 -12 11 408 69 1
 10 -12 11 0 34 1
 11 -12 11 4 33 1
 -8 -11 11 5 41 1
 -7 -11 11 97 32 1
 -6 -11 11 1129 123 1
 -5 -11 11 1537 134 1
 -4 -11 11 136 36 1
 -3 -11 11 669 68 1
 -2 -11 11 397 45 1
 -1 -11 11 132 26 1
 0 -11 11 238 44 1
 1 -11 11 138 36 1
 2 -11 11 17 24 1
 3 -11 11 31 29 1
 4 -11 11 54 29 1
 5 -11 11 39 26 1
 6 -11 11 3 31 1
 7 -11 11 92 34 1
 8 -11 11 298 62 1
 9 -11 11 171 49 1
 10 -11 11 25 30 1
 11 -11 11 2 30 1
 12 -11 11 0 49 1
 -10 -10 11 286 66 1
 -9 -10 11 0 42 1
 -8 -10 11 281 62 1
 -7 -10 11 434 82 1
 -6 -10 11 147 33 1
 -5 -10 11 177 54 1
 -4 -10 11 350 54 1
 -3 -10 11 3318 211 1
 -2 -10 11 1717 83 1
 -1 -10 11 57 18 1
 0 -10 11 2 30 1
 1 -10 11 516 66 1
 2 -10 11 2719 154 1
 3 -10 11 2595 152 1
 4 -10 11 1607 110 1
 5 -10 11 2533 155 1
 6 -10 11 2110 141 1
 7 -10 11 1829 134 1
 8 -10 11 851 95 1
 9 -10 11 12 29 1
 10 -10 11 103 41 1
 11 -10 11 198 58 1
 12 -10 11 0 39 1
 -11 -9 11 329 72 1
 -10 -9 11 1 36 1
 -9 -9 11 90 36 1
 -8 -9 11 156 54 1
 -7 -9 11 60 42 1
 -6 -9 11 236 43 1
 -5 -9 11 251 61 1
 -4 -9 11 240 59 1
 -3 -9 11 999 57 1
 -2 -9 11 1059 71 1
 -1 -9 11 35 24 1
 0 -9 11 627 68 1
 1 -9 11 1091 97 1
 2 -9 11 3337 169 1
 3 -9 11 1316 90 1
 4 -9 11 117 25 1
 5 -9 11 1613 117 1
 6 -9 11 1311 120 1
 7 -9 11 242 46 1
 8 -9 11 0 31 1
 9 -9 11 35 27 1
 10 -9 11 9 32 1
 11 -9 11 15 28 1
 -11 -8 11 64 36 1
 -10 -8 11 328 60 1
 -9 -8 11 76 42 1
 -8 -8 11 236 55 1
 -7 -8 11 46 40 1
 -6 -8 11 15 27 1
 -5 -8 11 1 31 1
 -4 -8 11 1101 102 1
 -3 -8 11 925 65 1
 -2 -8 11 97 29 1
 -1 -8 11 530 59 1
 0 -8 11 450 61 1
 1 -8 11 109 33 1
 2 -8 11 394 46 1
 3 -8 11 332 59 1
 4 -8 11 16 23 1
 5 -8 11 360 56 1
 6 -8 11 982 100 1
 7 -8 11 893 62 1
 8 -8 11 582 51 1
 9 -8 11 383 66 1
 10 -8 11 277 53 1
 11 -8 11 151 41 1
 -12 -7 11 280 71 1
 -11 -7 11 49 36 1
 -10 -7 11 89 45 1
 -9 -7 11 516 73 1
 -8 -7 11 1418 121 1
 -7 -7 11 998 100 1
 -6 -7 11 156 42 1
 -5 -7 11 34 29 1
 -4 -7 11 427 49 1
 -3 -7 11 1767 79 1
 -2 -7 11 288 45 1
 -1 -7 11 791 69 1
 0 -7 11 784 69 1
 1 -7 11 696 74 1
 2 -7 11 4 24 1
 3 -7 11 329 38 1
 4 -7 11 1496 70 1
 5 -7 11 1242 79 1
 6 -7 11 148 65 1
 7 -7 11 10 29 1
 8 -7 11 14 32 1
 9 -7 11 17 34 1
 10 -7 11 45 34 1
 11 -7 11 2 25 1
 -13 -6 11 0 32 1
 -12 -6 11 181 55 1
 -11 -6 11 382 74 1
 -10 -6 11 1333 121 1
 -9 -6 11 357 68 1
 -8 -6 11 3230 172 1
 -7 -6 11 1158 107 1
 -6 -6 11 1878 130 1
 -5 -6 11 5046 213 1
 -4 -6 11 2581 126 1
 -3 -6 11 73 22 1
 -2 -6 11 130 33 1
 -1 -6 11 60 27 1
 0 -6 11 18 24 1
 1 -6 11 701 48 1
 2 -6 11 12 20 1
 3 -6 11 651 44 1
 4 -6 11 152 39 1
 5 -6 11 140 19 1
 6 -6 11 0 32 1
 7 -6 11 170 29 1
 8 -6 11 2203 150 1
 9 -6 11 2353 145 1
 10 -6 11 621 75 1
 11 -6 11 250 61 1
 -15 -5 11 0 47 1
 -14 -5 11 0 48 1
 -13 -5 11 51 36 1
 -12 -5 11 366 66 1
 -11 -5 11 994 105 1
 -10 -5 11 566 79 1
 -9 -5 11 236 46 1
 -8 -5 11 140 40 1
 -7 -5 11 192 43 1
 -6 -5 11 437 66 1
 -5 -5 11 576 39 1
 -4 -5 11 595 43 1
 -3 -5 11 6516 195 1
 -2 -5 11 4041 154 1
 -1 -5 11 1034 54 1
 0 -5 11 1746 77 1
 1 -5 11 1905 73 1
 2 -5 11 804 52 1
 3 -5 11 1332 83 1
 4 -5 11 253 35 1
 5 -5 11 312 49 1
 6 -5 11 961 79 1
 7 -5 11 553 86 1
 8 -5 11 29 29 1
 9 -5 11 99 34 1
 10 -5 11 163 43 1
 11 -5 11 228 56 1
 -16 -4 11 337 69 1
 -15 -4 11 510 90 1
 -14 -4 11 185 37 1
 -13 -4 11 1 27 1
 -12 -4 11 0 36 1
 -11 -4 11 464 75 1
 -10 -4 11 134 36 1
 -9 -4 11 2228 136 1
 -8 -4 11 321 62 1
 -7 -4 11 928 93 1
 -6 -4 11 1343 95 1
 -5 -4 11 1243 50 1
 -4 -4 11 419 43 1
 -3 -4 11 447 52 1
 -2 -4 11 149 49 1
 -1 -4 11 544 41 1
 0 -4 11 1553 62 1
 1 -4 11 1229 66 1
 2 -4 11 3043 99 1
 3 -4 11 3875 172 1
 4 -4 11 84 38 1
 5 -4 11 546 75 1
 6 -4 11 164 34 1
 7 -4 11 161 39 1
 8 -4 11 413 64 1
 9 -4 11 0 31 1
 10 -4 11 0 29 1
 11 -4 11 0 27 1
 -16 -3 11 227 44 1
 -15 -3 11 1021 80 1
 -14 -3 11 501 54 1
 -13 -3 11 308 79 1
 -12 -3 11 152 37 1
 -11 -3 11 29 28 1
 -10 -3 11 78 26 1
 -9 -3 11 69 40 1
 -8 -3 11 1008 78 1
 -7 -3 11 2258 154 1
 -6 -3 11 1070 80 1
 -5 -3 11 990 37 1
 -4 -3 11 1363 46 1
 -3 -3 11 4726 125 1
 -2 -3 11 7067 147 1
 -1 -3 11 5412 205 1
 0 -3 11 2411 74 1
 1 -3 11 1420 70 1
 2 -3 11 137 40 1
 3 -3 11 1541 117 1
 4 -3 11 470 52 1
 5 -3 11 2 24 1
 6 -3 11 97 41 1
 7 -3 11 1 27 1
 8 -3 11 3 39 1
 9 -3 11 0 45 1
 10 -3 11 0 39 1
 11 -3 11 0 25 1
 -17 -2 11 341 69 1
 -16 -2 11 409 56 1
 -15 -2 11 28 23 1
 -14 -2 11 768 69 1
 -13 -2 11 1005 65 1
 -12 -2 11 265 39 1
 -11 -2 11 92 28 1
 -10 -2 11 161 60 1
 -9 -2 11 0 27 1
 -8 -2 11 70 18 1
 -7 -2 11 1 11 1
 -6 -2 11 833 30 1
 -5 -2 11 3182 80 1
 -4 -2 11 5451 335 1
 -3 -2 11 2747 90 1
 -2 -2 11 0 11 1
 -1 -2 11 1597 108 1
 0 -2 11 5999 133 1
 1 -2 11 3846 168 1
 2 -2 11 1637 115 1
 3 -2 11 290 41 1
 4 -2 11 8 26 1
 5 -2 11 65 38 1
 6 -2 11 46 33 1
 7 -2 11 136 47 1
 8 -2 11 99 53 1
 9 -2 11 220 36 1
 10 -2 11 133 33 1
 11 -2 11 56 32 1
 -18 -1 11 58 41 1
 -17 -1 11 0 27 1
 -16 -1 11 280 50 1
 -15 -1 11 212 37 1
 -14 -1 11 20 23 1
 -13 -1 11 33 18 1
 -12 -1 11 23 16 1
 -11 -1 11 4551 144 1
 -10 -1 11 1672 72 1
 -9 -1 11 1026 61 1
 -8 -1 11 6725 257 1
 -7 -1 11 3456 78 1
 -6 -1 11 42 9 1
 -5 -1 11 140 10 1
 -4 -1 11 557 35 1
 -3 -1 11 3771 93 1
 -2 -1 11 1214 54 1
 -1 -1 11 1291 53 1
 0 -1 11 0 27 1
 1 -1 11 733 76 1
 2 -1 11 489 65 1
 3 -1 11 2831 145 1
 4 -1 11 3699 181 1
 5 -1 11 1130 95 1
 6 -1 11 91 41 1
 7 -1 11 2 95 1
 8 -1 11 183 35 1
 9 -1 11 212 41 1
 10 -1 11 250 42 1
 -18 0 11 0 25 1
 -17 0 11 0 26 1
 -16 0 11 1 20 1
 -15 0 11 2 22 1
 -14 0 11 73 23 1
 -13 0 11 0 17 1
 -12 0 11 36 20 1
 -11 0 11 73 22 1
 -10 0 11 40 13 1
 -9 0 11 4 9 1
 -8 0 11 30 15 1
 -7 0 11 230 22 1
 -6 0 11 24 11 1
 -5 0 11 73 9 1
 -4 0 11 132 17 1
 -3 0 11 19 15 1
 -2 0 11 35 10 1
 -1 0 11 0 31 1
 0 0 11 222 44 1
 1 0 11 2 34 1
 2 0 11 0 30 1
 3 0 11 56 37 1
 4 0 11 114 40 1
 5 0 11 69 24 1
 6 0 11 22 21 1
 7 0 11 0 39 1
 8 0 11 14 24 1
 9 0 11 0 27 1
 10 0 11 4 29 1
 -19 1 11 0 29 1
 -18 1 11 1 44 1
 -17 1 11 231 80 1
 -16 1 11 210 52 1
 -15 1 11 13 38 1
 -14 1 11 70 40 1
 -13 1 11 47 15 1
 -12 1 11 4549 143 1
 -11 1 11 1670 43 1
 -10 1 11 850 46 1
 -9 1 11 7057 159 1
 -8 1 11 3387 165 1
 -7 1 11 160 21 1
 -6 1 11 14 21 1
 -5 1 11 477 19 1
 -4 1 11 3347 123 1
 -3 1 11 1031 61 1
 -2 1 11 1177 85 1
 -1 1 11 1 24 1
 0 1 11 1057 83 1
 1 1 11 328 54 1
 2 1 11 3022 152 1
 3 1 11 3383 177 1
 4 1 11 928 75 1
 5 1 11 163 33 1
 6 1 11 2 20 1
 7 1 11 181 35 1
 8 1 11 220 53 1
 9 1 11 281 46 1
 10 1 11 111 47 1
 -19 2 11 448 54 1
 -18 2 11 258 45 1
 -17 2 11 0 22 1
 -16 2 11 893 71 1
 -15 2 11 1198 63 1
 -14 2 11 304 38 1
 -13 2 11 162 26 1
 -12 2 11 99 36 1
 -11 2 11 3 9 1
 -10 2 11 30 14 1
 -9 2 11 9 7 1
 -8 2 11 538 31 1
 -7 2 11 3512 100 1
 -6 2 11 5521 190 1
 -5 2 11 3119 247 1
 -4 2 11 6 5 1
 -3 2 11 1936 114 1
 -2 2 11 6446 216 1
 -1 2 11 5561 212 1
 0 2 11 1772 124 1
 1 2 11 177 31 1
 2 2 11 8 34 1
 3 2 11 0 65 1
 4 2 11 35 62 1
 5 2 11 33 47 1
 6 2 11 86 26 1
 7 2 11 151 33 1
 8 2 11 162 37 1
 9 2 11 69 41 1
 10 2 11 31 33 1
 -20 3 11 58 40 1
 -19 3 11 108 73 1
 -18 3 11 737 66 1
 -17 3 11 414 46 1
 -16 3 11 480 44 1
 -15 3 11 402 45 1
 -14 3 11 195 29 1
 -13 3 11 186 20 1
 -12 3 11 131 31 1
 -11 3 11 704 22 1
 -10 3 11 2144 71 1
 -9 3 11 1439 65 1
 -8 3 11 1401 92 1
 -7 3 11 1836 102 1
 -6 3 11 3828 153 1
 -5 3 11 6120 233 1
 -4 3 11 5035 194 1
 -3 3 11 2336 120 1
 -2 3 11 1176 100 1
 -1 3 11 214 44 1
 0 3 11 1332 119 1
 1 3 11 321 44 1
 2 3 11 46 27 1
 3 3 11 136 39 1
 4 3 11 0 24 1
 5 3 11 33 21 1
 6 3 11 42 31 1
 7 3 11 0 24 1
 8 3 11 121 30 1
 9 3 11 29 37 1
 -20 4 11 205 61 1
 -19 4 11 346 64 1
 -18 4 11 106 29 1
 -17 4 11 13 23 1
 -16 4 11 12 19 1
 -15 4 11 382 40 1
 -14 4 11 90 20 1
 -13 4 11 1751 69 1
 -12 4 11 426 35 1
 -11 4 11 845 39 1
 -10 4 11 1220 51 1
 -9 4 11 1118 50 1
 -8 4 11 365 34 1
 -7 4 11 295 49 1
 -6 4 11 56 13 1
 -5 4 11 380 20 1
 -4 4 11 1392 78 1
 -3 4 11 1354 100 1
 1 4 11 340 56 1
 2 4 11 134 33 1
 3 4 11 217 44 1
 4 4 11 792 86 1
 5 4 11 210 60 1
 6 4 11 52 36 1
 7 4 11 1 63 1
 8 4 11 56 45 1
 -21 5 11 72 41 1
 -20 5 11 31 28 1
 -19 5 11 0 27 1
 -18 5 11 0 23 1
 -17 5 11 430 41 1
 -16 5 11 1157 155 1
 -15 5 11 849 54 1
 -14 5 11 354 29 1
 -13 5 11 195 21 1
 -12 5 11 360 32 1
 -11 5 11 408 33 1
 -10 5 11 298 25 1
 -9 5 11 744 42 1
 -8 5 11 7033 137 1
 -7 5 11 3650 239 1
 -6 5 11 827 44 1
 -5 5 11 1121 51 1
 -4 5 11 1564 76 1
 0 5 11 191 36 1
 1 5 11 1046 81 1
 2 5 11 691 90 1
 3 5 11 82 36 1
 4 5 11 111 47 1
 5 5 11 241 52 1
 6 5 11 118 45 1
 7 5 11 9 30 1
 -20 6 11 0 31 1
 -19 6 11 37 23 1
 -18 6 11 125 35 1
 -17 6 11 407 58 1
 -16 6 11 1062 61 1
 -15 6 11 179 27 1
 -14 6 11 2266 73 1
 -13 6 11 948 38 1
 -12 6 11 1792 45 1
 -11 6 11 4323 103 1
 -10 6 11 2019 66 1
 -9 6 11 46 14 1
 -8 6 11 33 12 1
 -7 6 11 146 25 1
 -6 6 11 40 9 1
 -5 6 11 518 22 1
 -4 6 11 48 12 1
 -3 6 11 691 44 1
 0 6 11 39 25 1
 1 6 11 188 32 1
 2 6 11 2343 152 1
 3 6 11 2368 152 1
 4 6 11 793 86 1
 5 6 11 295 67 1
 6 6 11 64 43 1
 -18 7 11 12 23 1
 -17 7 11 93 31 1
 -16 7 11 485 56 1
 -15 7 11 1554 65 1
 -14 7 11 1091 38 1
 -13 7 11 133 10 1
 -12 7 11 50 13 1
 -11 7 11 554 34 1
 -10 7 11 1971 60 1
 -9 7 11 303 19 1
 -8 7 11 713 53 1
 -7 7 11 632 45 1
 -6 7 11 771 35 1
 -5 7 11 4 19 1
 -4 7 11 477 27 1
 -3 7 11 1047 58 1
 -2 7 11 1134 77 1
 -1 7 11 162 25 1
 0 7 11 18 22 1
 1 7 11 36 25 1
 2 7 11 22 29 1
 3 7 11 64 32 1
 4 7 11 1 26 1
 5 7 11 42 37 1
 6 7 11 70 47 1
 -16 8 11 281 42 1
 -15 8 11 91 26 1
 -14 8 11 1 14 1
 -13 8 11 20 6 1
 -12 8 11 1203 77 1
 -11 8 11 1135 78 1
 -10 8 11 39 11 1
 -9 8 11 605 24 1
 -8 8 11 631 30 1
 -7 8 11 154 21 1
 -6 8 11 281 20 1
 -4 8 11 0 15 1
 -3 8 11 352 38 1
 -2 8 11 1432 87 1
 -1 8 11 902 55 1
 0 8 11 636 47 1
 1 8 11 435 46 1
 2 8 11 216 34 1
 3 8 11 236 35 1
 4 8 11 223 40 1
 5 8 11 193 55 1
 -14 9 11 557 52 1
 -13 9 11 378 46 1
 -12 9 11 1084 71 1
 -8 9 11 950 38 1
 -3 9 11 957 70 1
 -2 9 11 184 24 1
 -1 9 11 0 15 1
 0 9 11 4 14 1
 1 9 11 4 16 1
 2 9 11 34 36 1
 3 9 11 5 31 1
 4 9 11 34 38 1
 -14 10 11 211 31 1
 -13 10 11 3218 144 1
 -2 10 11 832 74 1
 -1 10 11 65 32 1
 0 10 11 110 38 1
 1 10 11 223 49 1
 2 10 11 27 27 1
 3 10 11 51 29 1
 4 10 11 353 71 1
 -14 11 11 531 59 1
 -3 11 11 298 45 1
 -2 11 11 234 41 1
 -1 11 11 31 20 1
 0 11 11 0 23 1
 1 11 11 0 34 1
 2 11 11 2 30 1
 3 11 11 44 35 1
 4 -18 12 191 56 1
 5 -18 12 198 60 1
 1 -17 12 23 33 1
 2 -17 12 5 31 1
 3 -17 12 222 43 1
 4 -17 12 326 48 1
 5 -17 12 25 39 1
 -1 -16 12 245 64 1
 0 -16 12 50 21 1
 1 -16 12 899 102 1
 2 -16 12 1873 151 1
 3 -16 12 1322 92 1
 4 -16 12 506 82 1
 5 -16 12 773 103 1
 6 -16 12 1503 139 1
 7 -16 12 1001 121 1
 8 -16 12 326 72 1
 -3 -15 12 313 68 1
 -2 -15 12 126 51 1
 -1 -15 12 4 25 1
 0 -15 12 42 22 1
 1 -15 12 2 20 1
 2 -15 12 6 23 1
 3 -15 12 0 41 1
 4 -15 12 397 74 1
 5 -15 12 703 100 1
 6 -15 12 226 53 1
 7 -15 12 68 42 1
 8 -15 12 298 68 1
 9 -15 12 3 33 1
 -4 -14 12 1 32 1
 -3 -14 12 167 55 1
 -2 -14 12 11 22 1
 -1 -14 12 441 53 1
 0 -14 12 411 53 1
 1 -14 12 254 38 1
 2 -14 12 15 31 1
 3 -14 12 8 37 1
 4 -14 12 68 37 1
 5 -14 12 172 58 1
 6 -14 12 609 81 1
 7 -14 12 398 73 1
 8 -14 12 60 36 1
 9 -14 12 153 49 1
 10 -14 12 219 63 1
 -6 -13 12 228 69 1
 -5 -13 12 229 59 1
 -4 -13 12 67 47 1
 -3 -13 12 198 58 1
 -2 -13 12 447 52 1
 -1 -13 12 20 21 1
 0 -13 12 0 24 1
 1 -13 12 216 39 1
 2 -13 12 9 34 1
 3 -13 12 438 64 1
 4 -13 12 1705 135 1
 5 -13 12 1278 126 1
 6 -13 12 173 50 1
 7 -13 12 0 38 1
 8 -13 12 6 31 1
 9 -13 12 492 84 1
 10 -13 12 285 65 1
 -7 -12 12 359 78 1
 -6 -12 12 873 107 1
 -5 -12 12 519 76 1
 -4 -12 12 45 37 1
 -3 -12 12 266 38 1
 -2 -12 12 768 64 1
 -1 -12 12 271 42 1
 0 -12 12 6 21 1
 1 -12 12 138 42 1
 2 -12 12 451 65 1
 3 -12 12 842 97 1
 4 -12 12 492 76 1
 5 -12 12 78 41 1
 6 -12 12 662 85 1
 7 -12 12 909 101 1
 8 -12 12 756 96 1
 9 -12 12 517 78 1
 10 -12 12 182 61 1
 11 -12 12 109 48 1
 -8 -11 12 133 47 1
 -7 -11 12 3 31 1
 -6 -11 12 1 29 1
 -5 -11 12 248 57 1
 -4 -11 12 1378 132 1
 -3 -11 12 2121 101 1
 -2 -11 12 2052 103 1
 -1 -11 12 246 37 1
 0 -11 12 40 29 1
 1 -11 12 71 33 1
 2 -11 12 31 32 1
 3 -11 12 29 36 1
 4 -11 12 16 27 1
 5 -11 12 3 30 1
 6 -11 12 218 47 1
 7 -11 12 98 44 1
 8 -11 12 0 30 1
 9 -11 12 52 35 1
 10 -11 12 234 63 1
 11 -11 12 202 58 1
 -9 -10 12 82 40 1
 -8 -10 12 84 46 1
 -7 -10 12 5 36 1
 -6 -10 12 102 37 1
 -5 -10 12 7 35 1
 -4 -10 12 7 32 1
 -3 -10 12 2 24 1
 -2 -10 12 652 59 1
 -1 -10 12 117 42 1
 0 -10 12 249 52 1
 1 -10 12 1476 120 1
 2 -10 12 735 72 1
 3 -10 12 77 40 1
 4 -10 12 13 24 1
 5 -10 12 144 51 1
 6 -10 12 0 39 1
 7 -10 12 197 47 1
 8 -10 12 1 30 1
 9 -10 12 15 33 1
 10 -10 12 35 34 1
 11 -10 12 35 39 1
 -10 -9 12 384 80 1
 -9 -9 12 11 30 1
 -8 -9 12 285 65 1
 -7 -9 12 371 62 1
 -6 -9 12 378 62 1
 -5 -9 12 1127 109 1
 -4 -9 12 1926 95 1
 -3 -9 12 4895 148 1
 -2 -9 12 3079 118 1
 -1 -9 12 2495 137 1
 0 -9 12 413 64 1
 1 -9 12 10 21 1
 2 -9 12 0 23 1
 3 -9 12 10 31 1
 4 -9 12 28 26 1
 5 -9 12 202 57 1
 6 -9 12 725 73 1
 7 -9 12 104 43 1
 8 -9 12 99 39 1
 9 -9 12 295 68 1
 10 -9 12 1 31 1
 11 -9 12 54 39 1
 -11 -8 12 98 46 1
 -10 -8 12 96 41 1
 -9 -8 12 262 62 1
 -8 -8 12 124 47 1
 -7 -8 12 78 37 1
 -6 -8 12 567 80 1
 -5 -8 12 597 78 1
 -4 -8 12 16 45 1
 -3 -8 12 67 19 1
 -2 -8 12 95 31 1
 -1 -8 12 256 39 1
 0 -8 12 1034 102 1
 1 -8 12 679 66 1
 2 -8 12 57 25 1
 3 -8 12 260 33 1
 4 -8 12 2089 141 1
 5 -8 12 2788 163 1
 6 -8 12 266 56 1
 7 -8 12 335 48 1
 8 -8 12 191 35 1
 9 -8 12 143 50 1
 10 -8 12 82 38 1
 11 -8 12 0 32 1
 -12 -7 12 160 53 1
 -11 -7 12 248 59 1
 -10 -7 12 301 64 1
 -9 -7 12 1003 103 1
 -8 -7 12 578 80 1
 -7 -7 12 2077 148 1
 -6 -7 12 28 26 1
 -5 -7 12 132 45 1
 -4 -7 12 328 34 1
 -3 -7 12 146 42 1
 -2 -7 12 7 17 1
 -1 -7 12 426 42 1
 0 -7 12 231 57 1
 1 -7 12 156 37 1
 2 -7 12 155 22 1
 3 -7 12 721 69 1
 4 -7 12 322 55 1
 5 -7 12 166 45 1
 6 -7 12 20 24 1
 7 -7 12 117 48 1
 8 -7 12 588 81 1
 9 -7 12 894 91 1
 10 -7 12 494 79 1
 11 -7 12 78 34 1
 -13 -6 12 58 41 1
 -12 -6 12 0 29 1
 -11 -6 12 209 60 1
 -10 -6 12 8 36 1
 -9 -6 12 122 41 1
 -8 -6 12 175 47 1
 -7 -6 12 139 45 1
 -6 -6 12 1 31 1
 -5 -6 12 638 47 1
 -4 -6 12 1624 77 1
 -3 -6 12 1466 93 1
 -2 -6 12 4 23 1
 -1 -6 12 47 17 1
 0 -6 12 283 47 1
 1 -6 12 85 26 1
 2 -6 12 457 47 1
 3 -6 12 2682 205 1
 4 -6 12 1553 92 1
 5 -6 12 93 26 1
 6 -6 12 1 24 1
 7 -6 12 151 50 1
 8 -6 12 20 32 1
 9 -6 12 166 44 1
 10 -6 12 36 34 1
 11 -6 12 12 26 1
 -14 -5 12 0 28 1
 -13 -5 12 98 38 1
 -12 -5 12 82 37 1
 -11 -5 12 1522 127 1
 -10 -5 12 2779 174 1
 -9 -5 12 2502 151 1
 -8 -5 12 1774 133 1
 -7 -5 12 155 41 1
 -6 -5 12 328 61 1
 -5 -5 12 106 31 1
 -4 -5 12 633 64 1
 -3 -5 12 974 67 1
 -2 -5 12 189 32 1
 -1 -5 12 164 30 1
 0 -5 12 23 37 1
 1 -5 12 112 26 1
 2 -5 12 2 31 1
 3 -5 12 1080 123 1
 4 -5 12 534 42 1
 5 -5 12 183 55 1
 6 -5 12 1 29 1
 7 -5 12 815 86 1
 8 -5 12 1354 115 1
 9 -5 12 343 63 1
 10 -5 12 20 28 1
 11 -5 12 32 32 1
 -15 -4 12 14 29 1
 -14 -4 12 257 58 1
 -13 -4 12 187 56 1
 -12 -4 12 346 64 1
 -11 -4 12 175 48 1
 -10 -4 12 1 38 1
 -9 -4 12 103 42 1
 -8 -4 12 759 88 1
 -7 -4 12 923 93 1
 -6 -4 12 4 22 1
 -5 -4 12 319 41 1
 -4 -4 12 3588 115 1
 -3 -4 12 3794 124 1
 -2 -4 12 2458 92 1
 -1 -4 12 3663 102 1
 0 -4 12 3073 97 1
 1 -4 12 1854 90 1
 2 -4 12 4 20 1
 3 -4 12 0 24 1
 4 -4 12 31 35 1
 5 -4 12 371 71 1
 6 -4 12 149 42 1
 7 -4 12 1 34 1
 8 -4 12 98 38 1
 9 -4 12 432 67 1
 10 -4 12 406 69 1
 11 -4 12 281 61 1
 -16 -3 12 946 82 1
 -15 -3 12 54 38 1
 -14 -3 12 2 28 1
 -13 -3 12 120 41 1
 -12 -3 12 1 39 1
 -11 -3 12 104 35 1
 -10 -3 12 1 24 1
 -9 -3 12 1241 96 1
 -8 -3 12 36 28 1
 -7 -3 12 47 13 1
 -6 -3 12 544 32 1
 -5 -3 12 1270 51 1
 -4 -3 12 3539 101 1
 -3 -3 12 753 80 1
 -2 -3 12 232 27 1
 -1 -3 12 903 59 1
 0 -3 12 229 23 1
 1 -3 12 75 30 1
 2 -3 12 2 26 1
 3 -3 12 54 26 1
 4 -3 12 288 45 1
 5 -3 12 4 28 1
 6 -3 12 20 27 1
 7 -3 12 71 37 1
 8 -3 12 1 31 1
 9 -3 12 78 39 1
 10 -3 12 72 34 1
 -17 -2 12 0 50 1
 -16 -2 12 123 63 1
 -15 -2 12 185 47 1
 -14 -2 12 23 28 1
 -13 -2 12 327 63 1
 -12 -2 12 3 23 1
 -11 -2 12 15 27 1
 -10 -2 12 1433 107 1
 -9 -2 12 96 17 1
 -8 -2 12 955 81 1
 -7 -2 12 1328 52 1
 -6 -2 12 58 9 1
 -5 -2 12 55 14 1
 -4 -2 12 2147 70 1
 -3 -2 12 5056 157 1
 -2 -2 12 5088 125 1
 -1 -2 12 1167 56 1
 0 -2 12 117 22 1
 1 -2 12 282 54 1
 2 -2 12 182 47 1
 3 -2 12 1714 116 1
 4 -2 12 3000 159 1
 5 -2 12 1717 129 1
 6 -2 12 309 61 1
 7 -2 12 25 30 1
 8 -2 12 6 27 1
 9 -2 12 0 32 1
 10 -2 12 90 41 1
 -18 -1 12 209 63 1
 -17 -1 12 260 73 1
 -16 -1 12 61 22 1
 -15 -1 12 158 29 1
 -14 -1 12 364 46 1
 -13 -1 12 324 49 1
 -12 -1 12 159 35 1
 -11 -1 12 887 88 1
 -10 -1 12 251 37 1
 -9 -1 12 117 15 1
 -8 -1 12 37 16 1
 -7 -1 12 476 48 1
 -6 -1 12 1229 56 1
 -5 -1 12 2819 63 1
 -4 -1 12 2037 79 1
 -3 -1 12 0 15 1
 -2 -1 12 265 27 1
 -1 -1 12 205 21 1
 0 -1 12 128 35 1
 1 -1 12 1950 122 1
 2 -1 12 1050 90 1
 3 -1 12 75 39 1
 4 -1 12 90 43 1
 5 -1 12 0 30 1
 6 -1 12 97 42 1
 7 -1 12 68 30 1
 8 -1 12 126 44 1
 9 -1 12 111 32 1
 10 -1 12 90 41 1
 -18 0 12 30 22 1
 -17 0 12 2 23 1
 -16 0 12 23 54 1
 -15 0 12 281 44 1
 -14 0 12 488 51 1
 -13 0 12 13 32 1
 -12 0 12 878 75 1
 -11 0 12 180 34 1
 -10 0 12 232 29 1
 -9 0 12 352 18 1
 -8 0 12 2674 141 1
 -7 0 12 5 10 1
 -6 0 12 171 22 1
 -5 0 12 72 9 1
 -4 0 12 2271 68 1
 -3 0 12 1360 50 1
 -2 0 12 74 32 1
 -1 0 12 876 76 1
 0 0 12 1866 123 1
 1 0 12 695 79 1
 2 0 12 2068 124 1
 3 0 12 5510 235 1
 4 0 12 3113 172 1
 5 0 12 487 71 1
 6 0 12 112 39 1
 7 0 12 38 20 1
 8 0 12 178 36 1
 9 0 12 100 40 1
 10 0 12 30 39 1
 -18 1 12 259 42 1
 -17 1 12 64 22 1
 -16 1 12 284 32 1
 -15 1 12 587 57 1
 -14 1 12 408 46 1
 -13 1 12 67 14 1
 -12 1 12 827 85 1
 -11 1 12 159 42 1
 -10 1 12 100 15 1
 -9 1 12 26 28 1
 -8 1 12 313 32 1
 -7 1 12 1226 61 1
 -6 1 12 3856 215 1
 -5 1 12 2377 215 1
 -4 1 12 3 22 1
 -3 1 12 414 30 1
 -2 1 12 206 42 1
 -1 1 12 200 44 1
 0 1 12 2371 137 1
 1 1 12 595 68 1
 2 1 12 216 49 1
 3 1 12 18 30 1
 4 1 12 0 35 1
 5 1 12 8 20 1
 6 1 12 28 41 1
 7 1 12 118 31 1
 8 1 12 104 33 1
 9 1 12 0 33 1
 10 1 12 181 57 1
 -19 2 12 34 33 1
 -18 2 12 74 26 1
 -17 2 12 115 27 1
 -16 2 12 12 20 1
 -15 2 12 155 32 1
 -14 2 12 23 34 1
 -13 2 12 3 13 1
 -12 2 12 1496 97 1
 -11 2 12 71 30 1
 -10 2 12 772 70 1
 -9 2 12 1683 64 1
 -8 2 12 32 13 1
 -7 2 12 71 31 1
 -6 2 12 1822 114 1
 -5 2 12 3261 564 1
 -4 2 12 4831 234 1
 -3 2 12 1146 96 1
 -2 2 12 208 38 1
 -1 2 12 570 67 1
 0 2 12 145 49 1
 1 2 12 2241 139 1
 2 2 12 2537 154 1
 3 2 12 1107 111 1
 4 2 12 265 37 1
 5 2 12 47 81 1
 6 2 12 2 35 1
 7 2 12 1 22 1
 8 2 12 81 30 1
 9 2 12 34 39 1
 -20 3 12 172 56 1
 -19 3 12 920 106 1
 -18 3 12 44 27 1
 -17 3 12 18 19 1
 -16 3 12 157 31 1
 -15 3 12 1 16 1
 -14 3 12 85 20 1
 -13 3 12 11 17 1
 -12 3 12 748 61 1
 -11 3 12 7 13 1
 -10 3 12 90 15 1
 -9 3 12 342 27 1
 -8 3 12 1315 58 1
 -7 3 12 3409 153 1
 -6 3 12 835 74 1
 -5 3 12 97 11 1
 -4 3 12 1241 94 1
 -3 3 12 281 41 1
 -2 3 12 4 27 1
 -1 3 12 0 29 1
 0 3 12 83 34 1
 1 3 12 154 31 1
 2 3 12 0 53 1
 3 3 12 63 59 1
 4 3 12 221 71 1
 5 3 12 2 21 1
 6 3 12 92 49 1
 7 3 12 0 22 1
 8 3 12 53 42 1
 -20 4 12 0 31 1
 -19 4 12 61 39 1
 -18 4 12 90 34 1
 -17 4 12 221 52 1
 -16 4 12 643 71 1
 -15 4 12 316 33 1
 -14 4 12 1 16 1
 -13 4 12 49 30 1
 -12 4 12 1094 57 1
 -11 4 12 967 53 1
 -10 4 12 22 20 1
 -9 4 12 449 37 1
 -8 4 12 4223 141 1
 -7 4 12 3643 158 1
 -6 4 12 1944 125 1
 -5 4 12 2763 233 1
 -4 4 12 3340 156 1
 -3 4 12 2220 150 1
 -2 4 12 16 34 1
 -1 4 12 106 44 1
 2 4 12 332 56 1
 3 4 12 1 33 1
 4 4 12 123 31 1
 5 4 12 467 54 1
 6 4 12 282 44 1
 7 4 12 281 45 1
 -20 5 12 147 49 1
 -19 5 12 5 26 1
 -18 5 12 95 32 1
 -17 5 12 84 34 1
 -16 5 12 1299 102 1
 -15 5 12 1988 82 1
 -14 5 12 2163 118 1
 -13 5 12 1542 49 1
 -12 5 12 71 14 1
 -11 5 12 241 29 1
 -10 5 12 141 19 1
 -9 5 12 597 44 1
 -8 5 12 559 34 1
 -7 5 12 111 43 1
 -6 5 12 223 31 1
 -5 5 12 13 9 1
 -4 5 12 48 35 1
 1 5 12 36 28 1
 2 5 12 612 73 1
 3 5 12 1450 122 1
 4 5 12 457 78 1
 5 5 12 86 41 1
 6 5 12 0 27 1
 -19 6 12 57 29 1
 -18 6 12 0 28 1
 -17 6 12 129 37 1
 -16 6 12 26 27 1
 -14 6 12 154 17 1
 -13 6 12 109 15 1
 -12 6 12 15 12 1
 -11 6 12 1050 47 1
 -10 6 12 1675 80 1
 -9 6 12 1480 63 1
 -8 6 12 27 15 1
 -7 6 12 148 44 1
 -6 6 12 325 25 1
 -5 6 12 116 21 1
 -4 6 12 431 36 1
 1 6 12 156 47 1
 2 6 12 19 35 1
 3 6 12 200 51 1
 4 6 12 58 38 1
 5 6 12 1 30 1
 -17 7 12 200 43 1
 -16 7 12 536 59 1
 -15 7 12 358 48 1
 -14 7 12 1856 66 1
 -13 7 12 94 37 1
 -12 7 12 118 20 1
 -11 7 12 394 26 1
 -10 7 12 108 19 1
 -9 7 12 23 9 1
 -8 7 12 197 17 1
 -7 7 12 144 45 1
 -6 7 12 191 29 1
 -4 7 12 1004 60 1
 -3 7 12 226 28 1
 -2 7 12 7 22 1
 -1 7 12 13 23 1
 0 7 12 193 43 1
 1 7 12 544 78 1
 2 7 12 847 86 1
 3 7 12 546 82 1
 4 7 12 106 48 1
 5 7 12 29 31 1
 -14 8 12 546 37 1
 -13 8 12 725 59 1
 -12 8 12 80 15 1
 -11 8 12 44 11 1
 -10 8 12 138 16 1
 -9 8 12 159 17 1
 -4 8 12 1764 79 1
 -3 8 12 2062 100 1
 -2 8 12 141 21 1
 -1 8 12 226 44 1
 0 8 12 75 22 1
 1 8 12 58 23 1
 2 8 12 71 41 1
 3 8 12 0 28 1
 4 8 12 69 43 1
 -14 9 12 858 67 1
 -13 9 12 1703 98 1
 -12 9 12 4790 179 1
 -11 9 12 2890 146 1
 -1 9 12 76 26 1
 0 9 12 231 52 1
 1 9 12 3 31 1
 2 9 12 0 23 1
 3 9 12 22 32 1
 4 9 12 169 53 1
 -14 10 12 11 19 1
 -13 10 12 4 21 1
 -12 10 12 379 49 1
 -1 10 12 52 28 1
 0 10 12 47 26 1
 1 10 12 25 24 1
 2 10 12 0 25 1
 3 10 12 0 38 1
 -14 11 12 1665 101 1
 -13 11 12 2074 120 1
 -14 12 12 979 81 1
 4 -17 13 5 33 1
 0 -16 13 4 22 1
 1 -16 13 5 41 1
 2 -16 13 247 42 1
 3 -16 13 377 53 1
 4 -16 13 516 91 1
 5 -16 13 95 36 1
 6 -16 13 39 45 1
 -2 -15 13 448 81 1
 -1 -15 13 0 23 1
 0 -15 13 212 40 1
 1 -15 13 60 41 1
 2 -15 13 11 25 1
 3 -15 13 42 32 1
 4 -15 13 102 55 1
 5 -15 13 546 80 1
 6 -15 13 649 98 1
 7 -15 13 561 91 1
 8 -15 13 45 39 1
 -4 -14 13 641 95 1
 -3 -14 13 468 80 1
 -2 -14 13 343 50 1
 -1 -14 13 58 24 1
 0 -14 13 24 30 1
 1 -14 13 31 21 1
 2 -14 13 2 30 1
 3 -14 13 471 77 1
 4 -14 13 1133 121 1
 5 -14 13 1299 125 1
 6 -14 13 894 109 1
 7 -14 13 558 85 1
 8 -14 13 227 57 1
 9 -14 13 96 46 1
 -5 -13 13 5 38 1
 -4 -13 13 0 32 1
 -3 -13 13 263 58 1
 -2 -13 13 1033 80 1
 -1 -13 13 598 61 1
 0 -13 13 0 25 1
 1 -13 13 0 39 1
 2 -13 13 272 61 1
 3 -13 13 351 66 1
 4 -13 13 64 40 1
 5 -13 13 92 43 1
 6 -13 13 510 87 1
 7 -13 13 307 62 1
 8 -13 13 416 78 1
 9 -13 13 225 63 1
 -6 -12 13 0 35 1
 -5 -12 13 338 71 1
 -4 -12 13 707 96 1
 -3 -12 13 656 61 1
 -2 -12 13 105 30 1
 -1 -12 13 146 35 1
 0 -12 13 24 26 1
 1 -12 13 41 28 1
 2 -12 13 254 54 1
 3 -12 13 1270 122 1
 4 -12 13 1123 107 1
 5 -12 13 226 55 1
 6 -12 13 30 31 1
 7 -12 13 9 32 1
 8 -12 13 85 53 1
 9 -12 13 158 53 1
 10 -12 13 446 81 1
 -8 -11 13 66 44 1
 -7 -11 13 18 33 1
 -6 -11 13 105 42 1
 -5 -11 13 19 30 1
 -4 -11 13 17 36 1
 -3 -11 13 464 52 1
 -2 -11 13 64 21 1
 -1 -11 13 230 33 1
 0 -11 13 0 25 1
 1 -11 13 263 56 1
 2 -11 13 208 52 1
 3 -11 13 426 63 1
 4 -11 13 291 63 1
 5 -11 13 1 26 1
 6 -11 13 120 47 1
 7 -11 13 366 58 1
 8 -11 13 591 95 1
 9 -11 13 106 42 1
 10 -11 13 26 43 1
 -9 -10 13 183 58 1
 -8 -10 13 346 69 1
 -7 -10 13 222 56 1
 -6 -10 13 70 44 1
 -5 -10 13 2358 163 1
 -4 -10 13 3417 136 1
 -3 -10 13 2755 115 1
 -2 -10 13 1929 96 1
 -1 -10 13 1638 130 1
 0 -10 13 303 45 1
 1 -10 13 408 62 1
 2 -10 13 882 95 1
 3 -10 13 425 64 1
 4 -10 13 1 27 1
 5 -10 13 63 27 1
 6 -10 13 58 32 1
 7 -10 13 89 38 1
 8 -10 13 184 58 1
 9 -10 13 733 95 1
 10 -10 13 664 98 1
 -10 -9 13 0 34 1
 -9 -9 13 33 28 1
 -8 -9 13 0 33 1
 -7 -9 13 153 43 1
 -6 -9 13 81 43 1
 -5 -9 13 662 94 1
 -4 -9 13 441 42 1
 -3 -9 13 459 51 1
 -2 -9 13 86 39 1
 -1 -9 13 9 33 1
 0 -9 13 1298 92 1
 1 -9 13 1561 108 1
 2 -9 13 40 35 1
 3 -9 13 222 54 1
 4 -9 13 385 60 1
 5 -9 13 69 29 1
 6 -9 13 169 37 1
 7 -9 13 23 26 1
 8 -9 13 1 35 1
 9 -9 13 20 39 1
 10 -9 13 9 35 1
 -11 -8 13 160 51 1
 -10 -8 13 12 30 1
 -9 -8 13 59 33 1
 -8 -8 13 41 37 1
 -7 -8 13 47 28 1
 -6 -8 13 803 98 1
 -5 -8 13 1414 112 1
 -4 -8 13 4313 146 1
 -3 -8 13 2688 157 1
 -2 -8 13 298 37 1
 -1 -8 13 374 69 1
 0 -8 13 595 64 1
 1 -8 13 1311 95 1
 2 -8 13 1040 106 1
 3 -8 13 544 56 1
 4 -8 13 368 62 1
 5 -8 13 160 42 1
 6 -8 13 136 59 1
 7 -8 13 222 39 1
 8 -8 13 98 31 1
 9 -8 13 1 30 1
 10 -8 13 0 28 1
 11 -8 13 0 37 1
 -12 -7 13 230 60 1
 -11 -7 13 40 34 1
 -10 -7 13 32 33 1
 -9 -7 13 108 41 1
 -8 -7 13 157 55 1
 -7 -7 13 40 33 1
 -6 -7 13 165 48 1
 -5 -7 13 0 18 1
 -4 -7 13 6 18 1
 -3 -7 13 85 26 1
 -2 -7 13 434 54 1
 -1 -7 13 1910 123 1
 0 -7 13 1255 86 1
 1 -7 13 0 24 1
 2 -7 13 532 40 1
 3 -7 13 1555 103 1
 4 -7 13 594 60 1
 5 -7 13 124 25 1
 6 -7 13 53 25 1
 7 -7 13 223 35 1
 8 -7 13 237 55 1
 9 -7 13 65 36 1
 10 -7 13 30 33 1
 11 -7 13 25 33 1
 -13 -6 13 0 30 1
 -12 -6 13 366 72 1
 -11 -6 13 648 94 1
 -10 -6 13 2044 156 1
 -9 -6 13 2530 160 1
 -8 -6 13 1574 135 1
 -7 -6 13 240 52 1
 -6 -6 13 760 92 1
 -5 -6 13 3 16 1
 -4 -6 13 129 37 1
 -3 -6 13 4 26 1
 -2 -6 13 1230 92 1
 -1 -6 13 633 74 1
 0 -6 13 144 20 1
 1 -6 13 295 59 1
 2 -6 13 1624 88 1
 3 -6 13 3579 113 1
 4 -6 13 1768 199 1
 5 -6 13 406 47 1
 6 -6 13 113 42 1
 7 -6 13 169 43 1
 8 -6 13 300 59 1
 9 -6 13 539 77 1
 10 -6 13 31 30 1
 -14 -5 13 0 29 1
 -13 -5 13 0 34 1
 -12 -5 13 135 53 1
 -11 -5 13 6 29 1
 -10 -5 13 429 74 1
 -9 -5 13 667 80 1
 -8 -5 13 100 39 1
 -7 -5 13 88 40 1
 -6 -5 13 85 31 1
 -5 -5 13 78 21 1
 -4 -5 13 70 18 1
 -3 -5 13 154 25 1
 -2 -5 13 39 55 1
 -1 -5 13 351 27 1
 0 -5 13 364 46 1
 1 -5 13 199 31 1
 2 -5 13 508 50 1
 3 -5 13 275 45 1
 4 -5 13 54 19 1
 5 -5 13 218 56 1
 6 -5 13 99 36 1
 7 -5 13 112 45 1
 8 -5 13 312 63 1
 9 -5 13 234 56 1
 10 -5 13 154 50 1
 -15 -4 13 0 28 1
 -14 -4 13 1 36 1
 -13 -4 13 34 28 1
 -12 -4 13 361 63 1
 -11 -4 13 1121 113 1
 -10 -4 13 473 70 1
 -9 -4 13 1 26 1
 -8 -4 13 26 26 1
 -7 -4 13 672 79 1
 -6 -4 13 118 40 1
 -5 -4 13 1178 71 1
 -4 -4 13 1091 74 1
 -3 -4 13 190 30 1
 -2 -4 13 13 16 1
 -1 -4 13 0 31 1
 0 -4 13 612 47 1
 1 -4 13 1976 111 1
 2 -4 13 1689 86 1
 3 -4 13 214 31 1
 4 -4 13 108 34 1
 5 -4 13 56 34 1
 6 -4 13 95 40 1
 7 -4 13 0 34 1
 8 -4 13 0 31 1
 9 -4 13 92 42 1
 10 -4 13 151 46 1
 -15 -3 13 69 46 1
 -14 -3 13 125 44 1
 -13 -3 13 143 48 1
 -12 -3 13 83 33 1
 -11 -3 13 102 39 1
 -10 -3 13 2 23 1
 -9 -3 13 877 95 1
 -8 -3 13 1219 103 1
 -7 -3 13 349 40 1
 -6 -3 13 76 29 1
 -5 -3 13 50 18 1
 -4 -3 13 259 35 1
 -3 -3 13 852 43 1
 -2 -3 13 638 45 1
 -1 -3 13 183 23 1
 0 -3 13 472 42 1
 1 -3 13 211 29 1
 2 -3 13 1 36 1
 3 -3 13 0 48 1
 4 -3 13 103 29 1
 5 -3 13 243 57 1
 6 -3 13 48 29 1
 7 -3 13 118 44 1
 8 -3 13 341 62 1
 9 -3 13 145 47 1
 10 -3 13 269 67 1
 -17 -2 13 151 50 1
 -16 -2 13 89 48 1
 -15 -2 13 160 52 1
 -14 -2 13 454 79 1
 -13 -2 13 269 53 1
 -12 -2 13 1 27 1
 -11 -2 13 82 35 1
 -10 -2 13 461 61 1
 -9 -2 13 91 35 1
 -8 -2 13 83 29 1
 -7 -2 13 478 52 1
 -6 -2 13 3418 158 1
 -5 -2 13 5023 146 1
 -4 -2 13 2496 74 1
 -3 -2 13 5 15 1
 -2 -2 13 265 25 1
 -1 -2 13 1381 88 1
 0 -2 13 544 47 1
 1 -2 13 98 28 1
 2 -2 13 18 39 1
 3 -2 13 71 32 1
 4 -2 13 0 30 1
 5 -2 13 1 25 1
 6 -2 13 60 33 1
 7 -2 13 9 28 1
 8 -2 13 307 67 1
 9 -2 13 5 34 1
 10 -2 13 0 37 1
 -17 -1 13 2 22 1
 -16 -1 13 34 20 1
 -15 -1 13 457 79 1
 -14 -1 13 1919 135 1
 -13 -1 13 622 88 1
 -12 -1 13 25 25 1
 -11 -1 13 12 24 1
 -10 -1 13 38 35 1
 -9 -1 13 1085 92 1
 -8 -1 13 75 24 1
 -7 -1 13 59 13 1
 -6 -1 13 986 49 1
 -5 -1 13 65 10 1
 -4 -1 13 384 30 1
 -3 -1 13 231 40 1
 -2 -1 13 96 20 1
 -1 -1 13 41 17 1
 0 -1 13 4 28 1
 1 -1 13 0 35 1
 2 -1 13 3089 158 1
 3 -1 13 3584 192 1
 4 -1 13 1440 121 1
 5 -1 13 228 49 1
 6 -1 13 14 30 1
 7 -1 13 9 30 1
 8 -1 13 29 34 1
 9 -1 13 43 41 1
 10 -1 13 6 30 1
 -18 0 13 0 48 1
 -17 0 13 0 22 1
 -16 0 13 92 28 1
 -15 0 13 118 30 1
 -14 0 13 27 35 1
 -13 0 13 2 23 1
 -12 0 13 13 21 1
 -11 0 13 2 23 1
 -10 0 13 45 32 1
 -9 0 13 41 27 1
 -8 0 13 51 27 1
 -7 0 13 15 11 1
 -6 0 13 143 20 1
 -5 0 13 88 15 1
 -4 0 13 0 19 1
 -3 0 13 2 10 1
 -2 0 13 14 17 1
 -1 0 13 75 36 1
 0 0 13 3 25 1
 1 0 13 179 57 1
 2 0 13 101 49 1
 3 0 13 1 35 1
 4 0 13 1 27 1
 5 0 13 35 34 1
 6 0 13 18 41 1
 7 0 13 0 30 1
 8 0 13 2 29 1
 9 0 13 1 32 1
 -18 1 13 26 32 1
 -17 1 13 61 33 1
 -16 1 13 385 48 1
 -15 1 13 1656 84 1
 -14 1 13 498 70 1
 -13 1 13 22 25 1
 -12 1 13 30 24 1
 -11 1 13 6 29 1
 -10 1 13 1090 92 1
 -9 1 13 135 26 1
 -8 1 13 55 18 1
 -7 1 13 804 58 1
 -6 1 13 27 9 1
 -5 1 13 189 33 1
 -4 1 13 128 19 1
 -3 1 13 146 43 1
 -2 1 13 3 24 1
 -1 1 13 2 31 1
 0 1 13 25 26 1
 1 1 13 2815 160 1
 2 1 13 3418 193 1
 3 1 13 1500 119 1
 4 1 13 255 54 1
 5 1 13 0 35 1
 6 1 13 0 29 1
 7 1 13 16 29 1
 8 1 13 1 42 1
 9 1 13 20 33 1
 -19 2 13 183 50 1
 -18 2 13 37 34 1
 -17 2 13 349 58 1
 -16 2 13 591 57 1
 -15 2 13 290 34 1
 -14 2 13 58 30 1
 -13 2 13 115 34 1
 -12 2 13 360 49 1
 -11 2 13 32 25 1
 -10 2 13 16 14 1
 -9 2 13 292 27 1
 -8 2 13 2908 98 1
 -7 2 13 5669 215 1
 -6 2 13 2519 77 1
 -5 2 13 1 4 1
 -4 2 13 297 40 1
 -3 2 13 1430 110 1
 -2 2 13 385 63 1
 -1 2 13 46 26 1
 0 2 13 174 47 1
 1 2 13 219 48 1
 2 2 13 45 31 1
 3 2 13 15 27 1
 4 2 13 8 27 1
 5 2 13 1 32 1
 6 2 13 300 63 1
 7 2 13 68 29 1
 8 2 13 1 32 1
 -20 3 13 21 40 1
 -19 3 13 90 45 1
 -18 3 13 10 33 1
 -17 3 13 112 29 1
 -16 3 13 40 34 1
 -15 3 13 10 18 1
 -14 3 13 210 46 1
 -13 3 13 72 25 1
 -12 3 13 981 88 1
 -11 3 13 1550 70 1
 -10 3 13 201 30 1
 -9 3 13 4 21 1
 -8 3 13 31 19 1
 -7 3 13 205 55 1
 -6 3 13 385 34 1
 -5 3 13 443 51 1
 -4 3 13 61 27 1
 -3 3 13 369 63 1
 -2 3 13 269 49 1
 -1 3 13 70 33 1
 0 3 13 2 29 1
 1 3 13 10 29 1
 2 3 13 98 45 1
 3 3 13 48 34 1
 4 3 13 90 43 1
 5 3 13 247 41 1
 6 3 13 39 42 1
 7 3 13 318 80 1
 -20 4 13 16 29 1
 -19 4 13 27 34 1
 -18 4 13 4 33 1
 -17 4 13 4 22 1
 -16 4 13 135 43 1
 -15 4 13 895 84 1
 -14 4 13 589 62 1
 -13 4 13 1 22 1
 -12 4 13 30 16 1
 -11 4 13 476 41 1
 -10 4 13 157 28 1
 -9 4 13 1063 50 1
 -8 4 13 942 81 1
 -7 4 13 187 46 1
 -6 4 13 3 26 1
 -5 4 13 8 4 1
 -4 4 13 541 72 1
 -3 4 13 2366 133 1
 -2 4 13 2241 155 1
 -1 4 13 392 66 1
 0 4 13 290 54 1
 1 4 13 167 55 1
 2 4 13 165 50 1
 3 4 13 3 33 1
 4 4 13 0 22 1
 5 4 13 99 30 1
 6 4 13 229 43 1
 -19 5 13 30 34 1
 -18 5 13 1 28 1
 -17 5 13 136 39 1
 -16 5 13 113 38 1
 -15 5 13 487 62 1
 -14 5 13 753 70 1
 -13 5 13 202 27 1
 -12 5 13 214 26 1
 -11 5 13 28 12 1
 -10 5 13 131 23 1
 -9 5 13 61 12 1
 -8 5 13 89 23 1
 -7 5 13 2 26 1
 -6 5 13 244 37 1
 -5 5 13 375 200 1
 -4 5 13 371 64 1
 -3 5 13 535 64 1
 -2 5 13 175 59 1
 3 5 13 221 40 1
 4 5 13 223 42 1
 5 5 13 88 31 1
 -18 6 13 401 62 1
 -17 6 13 500 65 1
 -15 6 13 1612 97 1
 -14 6 13 1439 78 1
 -13 6 13 327 29 1
 -12 6 13 664 51 1
 -11 6 13 1 12 1
 -10 6 13 98 22 1
 -9 6 13 24 24 1
 -8 6 13 1020 94 1
 -7 6 13 1002 99 1
 -6 6 13 196 38 1
 -5 6 13 492 74 1
 -4 6 13 1805 72 1
 2 6 13 251 57 1
 3 6 13 422 72 1
 4 6 13 10 32 1
 5 6 13 2 36 1
 -16 7 13 91 29 1
 -14 7 13 25 13 1
 -13 7 13 129 32 1
 -12 7 13 40 17 1
 -11 7 13 6 15 1
 -10 7 13 152 17 1
 -9 7 13 276 50 1
 -8 7 13 1821 123 1
 -7 7 13 1354 103 1
 2 7 13 99 43 1
 3 7 13 11 26 1
 4 7 13 3 37 1
 -14 8 13 949 73 1
 -13 8 13 1395 86 1
 -12 8 13 4290 178 1
 -11 8 13 2684 137 1
 -10 8 13 223 19 1
 -9 8 13 223 27 1
 1 8 13 0 35 1
 2 8 13 6 24 1
 3 8 13 2 29 1
 4 8 13 1 34 1
 -14 9 13 552 61 1
 -13 9 13 411 44 1
 -12 9 13 220 46 1
 -11 9 13 98 39 1
 -10 9 13 50 36 1
 1 9 13 9 24 1
 2 9 13 104 42 1
 3 9 13 0 30 1
 -14 10 13 2839 138 1
 -13 10 13 2442 129 1
 -12 10 13 2098 126 1
 0 10 13 641 84 1
 1 10 13 566 77 1
 -14 11 13 593 66 1
 -13 11 13 284 47 1
 -14 12 13 136 35 1
 1 -16 14 68 45 1
 2 -16 14 64 45 1
 3 -16 14 52 42 1
 -1 -15 14 5 33 1
 0 -15 14 0 28 1
 1 -15 14 91 30 1
 2 -15 14 99 37 1
 3 -15 14 338 64 1
 4 -15 14 365 72 1
 5 -15 14 178 62 1
 6 -15 14 323 70 1
 -3 -14 14 5 30 1
 -2 -14 14 270 46 1
 -1 -14 14 469 59 1
 0 -14 14 0 35 1
 1 -14 14 364 53 1
 2 -14 14 249 51 1
 3 -14 14 413 80 1
 4 -14 14 46 36 1
 5 -14 14 26 39 1
 6 -14 14 2 32 1
 7 -14 14 5 33 1
 -4 -13 14 1315 136 1
 -3 -13 14 1010 117 1
 -2 -13 14 1 25 1
 -1 -13 14 536 69 1
 0 -13 14 74 27 1
 1 -13 14 2 39 1
 2 -13 14 60 38 1
 3 -13 14 1085 113 1
 4 -13 14 1496 129 1
 5 -13 14 988 117 1
 6 -13 14 572 80 1
 7 -13 14 390 77 1
 8 -13 14 154 49 1
 -6 -12 14 1 47 1
 -5 -12 14 116 53 1
 -4 -12 14 198 56 1
 -3 -12 14 923 72 1
 -2 -12 14 1732 105 1
 -1 -12 14 100 51 1
 0 -12 14 330 61 1
 1 -12 14 919 101 1
 2 -12 14 1028 107 1
 3 -12 14 754 94 1
 4 -12 14 155 49 1
 5 -12 14 37 32 1
 6 -12 14 127 37 1
 7 -12 14 151 54 1
 8 -12 14 260 59 1
 9 -12 14 42 32 1
 -7 -11 14 258 63 1
 -6 -11 14 4 29 1
 -5 -11 14 172 57 1
 -4 -11 14 641 89 1
 -3 -11 14 201 32 1
 -2 -11 14 97 36 1
 -1 -11 14 253 45 1
 0 -11 14 282 53 1
 1 -11 14 662 90 1
 2 -11 14 789 88 1
 3 -11 14 624 81 1
 4 -11 14 1 38 1
 5 -11 14 151 49 1
 6 -11 14 62 29 1
 7 -11 14 435 76 1
 8 -11 14 1066 116 1
 9 -11 14 1612 146 1
 -8 -10 14 1 32 1
 -7 -10 14 112 45 1
 -6 -10 14 33 32 1
 -5 -10 14 206 63 1
 -4 -10 14 150 33 1
 -3 -10 14 279 41 1
 -2 -10 14 18 24 1
 -1 -10 14 0 26 1
 0 -10 14 74 30 1
 1 -10 14 303 67 1
 2 -10 14 75 31 1
 3 -10 14 328 61 1
 4 -10 14 127 36 1
 5 -10 14 2 28 1
 6 -10 14 377 68 1
 7 -10 14 317 67 1
 8 -10 14 46 30 1
 9 -10 14 0 45 1
 -10 -9 14 69 37 1
 -9 -9 14 507 88 1
 -8 -9 14 206 54 1
 -7 -9 14 25 33 1
 -6 -9 14 368 68 1
 -5 -9 14 731 99 1
 -4 -9 14 605 52 1
 -3 -9 14 989 68 1
 -2 -9 14 219 55 1
 -1 -9 14 42 22 1
 0 -9 14 851 85 1
 1 -9 14 819 94 1
 2 -9 14 667 77 1
 3 -9 14 103 35 1
 4 -9 14 71 31 1
 5 -9 14 13 30 1
 6 -9 14 0 31 1
 7 -9 14 358 70 1
 8 -9 14 876 104 1
 9 -9 14 725 100 1
 -11 -8 14 274 68 1
 -10 -8 14 52 39 1
 -9 -8 14 399 74 1
 -8 -8 14 686 98 1
 -7 -8 14 111 52 1
 -6 -8 14 1735 137 1
 -5 -8 14 1887 134 1
 -4 -8 14 476 56 1
 -3 -8 14 159 36 1
 -2 -8 14 691 81 1
 -1 -8 14 3415 154 1
 0 -8 14 1806 124 1
 1 -8 14 731 85 1
 2 -8 14 7 28 1
 3 -8 14 175 43 1
 4 -8 14 10 23 1
 5 -8 14 32 19 1
 6 -8 14 18 22 1
 7 -8 14 13 21 1
 8 -8 14 155 33 1
 9 -8 14 0 26 1
 10 -8 14 0 42 1
 -12 -7 14 42 39 1
 -11 -7 14 55 42 1
 -10 -7 14 637 86 1
 -9 -7 14 1002 108 1
 -8 -7 14 128 54 1
 -7 -7 14 1 28 1
 -6 -7 14 42 32 1
 -5 -7 14 97 30 1
 -4 -7 14 985 55 1
 -3 -7 14 648 70 1
 -2 -7 14 110 42 1
 -1 -7 14 148 29 1
 0 -7 14 577 68 1
 1 -7 14 853 85 1
 2 -7 14 1335 73 1
 3 -7 14 2142 100 1
 4 -7 14 722 65 1
 5 -7 14 179 31 1
 6 -7 14 222 38 1
 7 -7 14 18 26 1
 8 -7 14 39 24 1
 9 -7 14 0 34 1
 10 -7 14 48 39 1
 -13 -6 14 21 35 1
 -12 -6 14 72 42 1
 -11 -6 14 66 42 1
 -10 -6 14 804 97 1
 -9 -6 14 1806 143 1
 -8 -6 14 1137 113 1
 -7 -6 14 546 77 1
 -6 -6 14 31 26 1
 -5 -6 14 29 17 1
 -4 -6 14 145 32 1
 -3 -6 14 586 61 1
 -2 -6 14 629 68 1
 -1 -6 14 591 61 1
 0 -6 14 19 20 1
 1 -6 14 59 21 1
 2 -6 14 59 22 1
 3 -6 14 23 22 1
 4 -6 14 34 22 1
 5 -6 14 279 41 1
 6 -6 14 48 25 1
 7 -6 14 75 44 1
 8 -6 14 36 31 1
 9 -6 14 46 32 1
 10 -6 14 0 41 1
 -14 -5 14 245 62 1
 -13 -5 14 0 32 1
 -12 -5 14 618 91 1
 -11 -5 14 2019 149 1
 -10 -5 14 2522 169 1
 -9 -5 14 800 99 1
 -8 -5 14 76 30 1
 -7 -5 14 451 62 1
 -6 -5 14 408 61 1
 -5 -5 14 94 17 1
 -4 -5 14 98 24 1
 -3 -5 14 188 31 1
 -2 -5 14 8 36 1
 -1 -5 14 68 19 1
 0 -5 14 147 27 1
 1 -5 14 1611 223 1
 2 -5 14 3742 129 1
 3 -5 14 1700 181 1
 4 -5 14 603 57 1
 5 -5 14 176 50 1
 6 -5 14 22 31 1
 7 -5 14 80 43 1
 8 -5 14 0 33 1
 9 -5 14 26 34 1
 10 -5 14 176 60 1
 -14 -4 14 31 32 1
 -13 -4 14 40 37 1
 -12 -4 14 285 63 1
 -11 -4 14 573 77 1
 -10 -4 14 1507 122 1
 -9 -4 14 1911 151 1
 -8 -4 14 1084 93 1
 -7 -4 14 967 92 1
 -6 -4 14 136 49 1
 -5 -4 14 96 19 1
 -4 -4 14 632 41 1
 -3 -4 14 214 46 1
 -2 -4 14 193 24 1
 -1 -4 14 29 13 1
 0 -4 14 311 40 1
 1 -4 14 355 39 1
 2 -4 14 3 18 1
 3 -4 14 66 22 1
 4 -4 14 190 55 1
 5 -4 14 264 53 1
 6 -4 14 52 35 1
 7 -4 14 0 31 1
 8 -4 14 75 36 1
 9 -4 14 199 66 1
 10 -4 14 155 51 1
 -15 -3 14 120 52 1
 -14 -3 14 258 59 1
 -13 -3 14 1 34 1
 -12 -3 14 60 31 1
 -11 -3 14 18 26 1
 -10 -3 14 11 27 1
 -9 -3 14 72 27 1
 -8 -3 14 0 27 1
 -7 -3 14 12 25 1
 -6 -3 14 2054 137 1
 -5 -3 14 1106 60 1
 -4 -3 14 421 42 1
 -3 -3 14 37 20 1
 -2 -3 14 465 37 1
 -1 -3 14 56 23 1
 0 -3 14 101 27 1
 1 -3 14 376 45 1
 2 -3 14 523 44 1
 3 -3 14 139 38 1
 4 -3 14 4 37 1
 5 -3 14 36 38 1
 6 -3 14 78 39 1
 7 -3 14 247 60 1
 8 -3 14 290 66 1
 9 -3 14 174 56 1
 10 -3 14 0 34 1
 -16 -2 14 77 42 1
 -15 -2 14 125 47 1
 -14 -2 14 597 87 1
 -13 -2 14 665 86 1
 -12 -2 14 47 28 1
 -11 -2 14 88 40 1
 -10 -2 14 25 25 1
 -9 -2 14 683 72 1
 -8 -2 14 1687 126 1
 -7 -2 14 868 84 1
 -6 -2 14 1659 106 1
 -5 -2 14 1091 94 1
 -4 -2 14 33 15 1
 -3 -2 14 17 13 1
 -2 -2 14 20 33 1
 -1 -2 14 1192 57 1
 0 -2 14 1456 72 1
 1 -2 14 203 48 1
 2 -2 14 0 47 1
 3 -2 14 236 51 1
 4 -2 14 33 27 1
 5 -2 14 21 27 1
 6 -2 14 118 45 1
 7 -2 14 121 52 1
 8 -2 14 1 33 1
 9 -2 14 29 34 1
 -17 -1 14 0 41 1
 -16 -1 14 261 67 1
 -15 -1 14 478 78 1
 -14 -1 14 175 53 1
 -13 -1 14 171 48 1
 -12 -1 14 66 26 1
 -11 -1 14 49 28 1
 -10 -1 14 36 36 1
 -9 -1 14 38 23 1
 -8 -1 14 0 17 1
 -7 -1 14 818 84 1
 -6 -1 14 1151 53 1
 -5 -1 14 469 32 1
 -4 -1 14 51 13 1
 -3 -1 14 202 32 1
 -2 -1 14 1 14 1
 -1 -1 14 72 16 1
 0 -1 14 8 34 1
 1 -1 14 201 41 1
 2 -1 14 72 38 1
 3 -1 14 41 40 1
 4 -1 14 32 33 1
 5 -1 14 8 30 1
 6 -1 14 136 49 1
 7 -1 14 185 56 1
 8 -1 14 119 51 1
 9 -1 14 104 36 1
 -18 0 14 388 78 1
 -17 0 14 1753 150 1
 -16 0 14 2237 159 1
 -15 0 14 3232 189 1
 -14 0 14 2768 168 1
 -13 0 14 1 23 1
 -12 0 14 650 75 1
 -11 0 14 328 63 1
 -10 0 14 1176 107 1
 -9 0 14 1230 67 1
 -8 0 14 178 45 1
 -7 0 14 916 52 1
 -6 0 14 97 17 1
 -5 0 14 25 27 1
 -4 0 14 1144 87 1
 -3 0 14 3158 92 1
 -2 0 14 2544 89 1
 -1 0 14 369 54 1
 0 0 14 152 53 1
 1 0 14 632 83 1
 2 0 14 1398 125 1
 3 0 14 362 62 1
 4 0 14 97 39 1
 5 0 14 158 50 1
 6 0 14 8 31 1
 7 0 14 0 42 1
 8 0 14 0 34 1
 -18 1 14 81 42 1
 -17 1 14 422 75 1
 -16 1 14 629 84 1
 -15 1 14 116 44 1
 -14 1 14 35 42 1
 -13 1 14 111 35 1
 -12 1 14 3 21 1
 -11 1 14 125 26 1
 -10 1 14 104 22 1
 -9 1 14 2 16 1
 -8 1 14 702 55 1
 -7 1 14 1639 122 1
 -6 1 14 629 38 1
 -5 1 14 67 21 1
 -4 1 14 366 29 1
 -3 1 14 5 14 1
 -2 1 14 5 38 1
 -1 1 14 89 43 1
 0 1 14 467 68 1
 1 1 14 202 51 1
 2 1 14 0 29 1
 3 1 14 63 37 1
 4 1 14 0 29 1
 5 1 14 351 68 1
 6 1 14 137 52 1
 7 1 14 122 46 1
 -19 2 14 41 41 1
 -18 2 14 296 66 1
 -17 2 14 16 26 1
 -16 2 14 296 60 1
 -15 2 14 626 81 1
 -14 2 14 97 33 1
 -13 2 14 44 29 1
 -12 2 14 45 26 1
 -11 2 14 665 48 1
 -10 2 14 1709 78 1
 -9 2 14 428 39 1
 -8 2 14 1487 66 1
 -7 2 14 1270 111 1
 -6 2 14 106 14 1
 -5 2 14 10 11 1
 -4 2 14 8 12 1
 -3 2 14 1071 88 1
 -2 2 14 1160 104 1
 -1 2 14 267 61 1
 0 2 14 33 29 1
 1 2 14 347 65 1
 2 2 14 3 27 1
 3 2 14 51 37 1
 4 2 14 0 35 1
 5 2 14 2 34 1
 6 2 14 0 32 1
 7 2 14 72 47 1
 -20 3 14 56 39 1
 -19 3 14 180 53 1
 -18 3 14 112 47 1
 -17 3 14 230 50 1
 -16 3 14 0 34 1
 -15 3 14 55 28 1
 -14 3 14 38 21 1
 -13 3 14 100 39 1
 -12 3 14 76 22 1
 -11 3 14 0 25 1
 -10 3 14 8 33 1
 -9 3 14 1536 74 1
 -8 3 14 1061 93 1
 -7 3 14 625 56 1
 -6 3 14 37 12 1
 -5 3 14 322 57 1
 -4 3 14 95 40 1
 -3 3 14 125 43 1
 -2 3 14 665 83 1
 -1 3 14 712 80 1
 0 3 14 298 59 1
 1 3 14 0 35 1
 2 3 14 75 44 1
 3 3 14 49 37 1
 4 3 14 218 56 1
 5 3 14 247 65 1
 6 3 14 382 74 1
 -20 4 14 106 42 1
 -19 4 14 98 40 1
 -18 4 14 11 29 1
 -17 4 14 43 30 1
 -16 4 14 162 42 1
 -15 4 14 476 63 1
 -14 4 14 2006 114 1
 -13 4 14 2118 92 1
 -12 4 14 1252 57 1
 -11 4 14 841 52 1
 -10 4 14 1 19 1
 -9 4 14 100 19 1
 -8 4 14 634 65 1
 -7 4 14 269 63 1
 -6 4 14 240 38 1
 -5 4 14 6 6 1
 -4 4 14 112 41 1
 -3 4 14 173 45 1
 -2 4 14 1 37 1
 -1 4 14 263 54 1
 0 4 14 399 72 1
 1 4 14 244 62 1
 2 4 14 1 32 1
 3 4 14 0 46 1
 4 4 14 14 46 1
 5 4 14 165 67 1
 -18 5 14 0 24 1
 -17 5 14 336 57 1
 -16 5 14 1295 100 1
 -15 5 14 1871 115 1
 -14 5 14 757 53 1
 -13 5 14 42 13 1
 -12 5 14 286 27 1
 -11 5 14 293 30 1
 -10 5 14 83 15 1
 -9 5 14 201 23 1
 -8 5 14 161 33 1
 -7 5 14 52 35 1
 -6 5 14 8 24 1
 -5 5 14 291 51 1
 -4 5 14 1621 121 1
 -3 5 14 4322 223 1
 -2 5 14 1776 128 1
 -1 5 14 577 87 1
 0 5 14 241 63 1
 1 5 14 3 43 1
 2 5 14 100 49 1
 3 5 14 2 52 1
 4 5 14 22 40 1
 -17 6 14 14 27 1
 -16 6 14 292 46 1
 -15 6 14 1996 114 1
 -14 6 14 1682 69 1
 -13 6 14 725 47 1
 -12 6 14 1 13 1
 -11 6 14 27 14 1
 -10 6 14 277 31 1
 -9 6 14 624 41 1
 -8 6 14 703 75 1
 -7 6 14 589 76 1
 -6 6 14 3 29 1
 -5 6 14 64 30 1
 -4 6 14 222 52 1
 -3 6 14 39 37 1
 -2 6 14 21 37 1
 1 6 14 0 42 1
 2 6 14 1 40 1
 3 6 14 5 40 1
 -14 7 14 20 24 1
 -13 7 14 116 19 1
 -12 7 14 57 18 1
 -11 7 14 697 40 1
 -10 7 14 506 66 1
 -9 7 14 137 25 1
 -8 7 14 191 37 1
 -7 7 14 978 94 1
 -6 7 14 1544 127 1
 -14 8 14 1453 94 1
 -13 8 14 1739 103 1
 -12 8 14 702 78 1
 -11 8 14 70 26 1
 -10 8 14 783 88 1
 -9 8 14 2855 150 1
 -8 8 14 1554 125 1
 -14 9 14 798 76 1
 -13 9 14 502 59 1
 -12 9 14 1107 89 1
 -11 9 14 205 53 1
 -10 9 14 2 25 1
 -9 9 14 576 78 1
 -14 10 14 229 44 1
 -13 10 14 301 47 1
 -12 10 14 9 27 1
 -11 10 14 64 35 1
 -14 11 14 82 28 1
 -13 11 14 327 63 1
 -12 11 14 236 46 1
 -14 12 14 2017 133 1
 -13 12 14 164 41 1
 -14 13 14 311 60 1
 -2 -15 15 0 33 1
 -1 -15 15 0 45 1
 0 -15 15 0 39 1
 1 -15 15 7 28 1
 2 -15 15 128 48 1
 3 -15 15 0 46 1
 4 -15 15 21 31 1
 -2 -14 15 0 49 1
 -1 -14 15 402 56 1
 0 -14 15 428 56 1
 1 -14 15 37 29 1
 2 -14 15 0 28 1
 3 -14 15 119 49 1
 4 -14 15 461 83 1
 5 -14 15 326 70 1
 6 -14 15 190 59 1
 -3 -13 15 953 80 1
 -2 -13 15 504 58 1
 -1 -13 15 109 27 1
 0 -13 15 265 40 1
 1 -13 15 1057 114 1
 2 -13 15 791 99 1
 3 -13 15 277 60 1
 4 -13 15 11 34 1
 5 -13 15 38 34 1
 6 -13 15 78 39 1
 7 -13 15 0 29 1
 -5 -12 15 239 59 1
 -4 -12 15 239 64 1
 -3 -12 15 26 30 1
 -2 -12 15 507 58 1
 -1 -12 15 300 47 1
 0 -12 15 59 28 1
 1 -12 15 14 30 1
 2 -12 15 598 84 1
 3 -12 15 508 80 1
 4 -12 15 59 37 1
 5 -12 15 0 38 1
 6 -12 15 144 52 1
 7 -12 15 0 56 1
 8 -12 15 37 32 1
 -6 -11 15 228 70 1
 -5 -11 15 2 38 1
 -4 -11 15 405 52 1
 -3 -11 15 720 69 1
 -2 -11 15 157 31 1
 -1 -11 15 379 63 1
 0 -11 15 269 53 1
 1 -11 15 34 34 1
 2 -11 15 178 47 1
 3 -11 15 71 31 1
 4 -11 15 101 44 1
 5 -11 15 1 30 1
 6 -11 15 498 82 1
 7 -11 15 547 86 1
 8 -11 15 180 61 1
 -8 -10 15 1034 126 1
 -7 -10 15 361 74 1
 -6 -10 15 9 39 1
 -5 -10 15 619 81 1
 -4 -10 15 40 23 1
 -3 -10 15 2 22 1
 -2 -10 15 6 27 1
 -1 -10 15 247 53 1
 0 -10 15 304 59 1
 1 -10 15 601 76 1
 2 -10 15 342 62 1
 3 -10 15 9 25 1
 4 -10 15 325 63 1
 5 -10 15 89 37 1
 6 -10 15 29 35 1
 7 -10 15 247 57 1
 8 -10 15 596 95 1
 -9 -9 15 6 39 1
 -8 -9 15 6 31 1
 -7 -9 15 68 41 1
 -6 -9 15 110 38 1
 -5 -9 15 518 95 1
 -4 -9 15 3 19 1
 -3 -9 15 205 38 1
 -2 -9 15 253 43 1
 -1 -9 15 1342 111 1
 0 -9 15 1478 117 1
 1 -9 15 552 73 1
 2 -9 15 21 23 1
 3 -9 15 56 31 1
 4 -9 15 75 32 1
 5 -9 15 299 58 1
 6 -9 15 260 62 1
 7 -9 15 62 44 1
 8 -9 15 233 65 1
 9 -9 15 223 67 1
 -10 -8 15 128 49 1
 -9 -8 15 45 45 1
 -8 -8 15 7 44 1
 -7 -8 15 0 29 1
 -6 -8 15 2 32 1
 -5 -8 15 40 21 1
 -4 -8 15 30 20 1
 -3 -8 15 9 25 1
 -2 -8 15 92 36 1
 -1 -8 15 22 33 1
 0 -8 15 376 55 1
 1 -8 15 378 65 1
 2 -8 15 71 27 1
 3 -8 15 0 28 1
 4 -8 15 205 48 1
 5 -8 15 169 36 1
 6 -8 15 0 22 1
 7 -8 15 307 46 1
 8 -8 15 360 55 1
 9 -8 15 193 40 1
 10 -8 15 135 47 1
 -11 -7 15 203 56 1
 -10 -7 15 805 103 1
 -9 -7 15 742 101 1
 -8 -7 15 570 80 1
 -7 -7 15 46 27 1
 -6 -7 15 381 65 1
 -5 -7 15 200 38 1
 -4 -7 15 2 25 1
 -3 -7 15 620 67 1
 -2 -7 15 2393 132 1
 -1 -7 15 995 91 1
 0 -7 15 334 48 1
 1 -7 15 2 27 1
 2 -7 15 2 25 1
 3 -7 15 1 25 1
 4 -7 15 95 26 1
 5 -7 15 237 37 1
 6 -7 15 10 23 1
 7 -7 15 26 23 1
 8 -7 15 60 23 1
 9 -7 15 0 46 1
 10 -7 15 68 42 1
 -12 -6 15 122 50 1
 -11 -6 15 795 99 1
 -10 -6 15 1273 129 1
 -9 -6 15 989 109 1
 -8 -6 15 64 46 1
 -7 -6 15 968 94 1
 -6 -6 15 636 84 1
 -5 -6 15 302 39 1
 -4 -6 15 87 23 1
 -3 -6 15 596 66 1
 -2 -6 15 411 58 1
 -1 -6 15 0 21 1
 0 -6 15 2 24 1
 1 -6 15 463 49 1
 2 -6 15 962 61 1
 3 -6 15 686 61 1
 4 -6 15 366 49 1
 5 -6 15 35 53 1
 6 -6 15 5 21 1
 7 -6 15 54 27 1
 8 -6 15 57 40 1
 9 -6 15 160 55 1
 10 -6 15 151 53 1
 -13 -5 15 230 62 1
 -12 -5 15 44 32 1
 -11 -5 15 424 66 1
 -10 -5 15 2248 164 1
 -9 -5 15 2800 183 1
 -8 -5 15 1886 134 1
 -7 -5 15 658 89 1
 -6 -5 15 9 29 1
 -5 -5 15 7 19 1
 -4 -5 15 289 45 1
 -3 -5 15 1474 98 1
 -2 -5 15 449 39 1
 -1 -5 15 21 16 1
 0 -5 15 207 31 1
 1 -5 15 234 38 1
 2 -5 15 235 38 1
 3 -5 15 683 71 1
 4 -5 15 1020 75 1
 5 -5 15 480 47 1
 6 -5 15 207 63 1
 7 -5 15 0 37 1
 8 -5 15 8 33 1
 9 -5 15 60 38 1
 -14 -4 15 321 69 1
 -13 -4 15 44 31 1
 -12 -4 15 708 99 1
 -11 -4 15 313 63 1
 -10 -4 15 3 33 1
 -9 -4 15 497 70 1
 -8 -4 15 482 69 1
 -7 -4 15 1 29 1
 -6 -4 15 592 80 1
 -5 -4 15 1436 86 1
 -4 -4 15 13 22 1
 -3 -4 15 665 44 1
 -2 -4 15 995 75 1
 -1 -4 15 20 17 1
 0 -4 15 304 37 1
 1 -4 15 704 54 1
 2 -4 15 1013 65 1
 3 -4 15 390 50 1
 4 -4 15 29 34 1
 5 -4 15 46 39 1
 6 -4 15 2 30 1
 7 -4 15 1 41 1
 8 -4 15 120 46 1
 9 -4 15 152 56 1
 -15 -3 15 81 45 1
 -14 -3 15 86 45 1
 -13 -3 15 397 67 1
 -12 -3 15 341 63 1
 -11 -3 15 231 58 1
 -10 -3 15 87 36 1
 -9 -3 15 740 79 1
 -8 -3 15 2005 153 1
 -7 -3 15 2151 133 1
 -6 -3 15 1250 71 1
 -5 -3 15 868 82 1
 -4 -3 15 22 16 1
 -3 -3 15 38 35 1
 -2 -3 15 260 51 1
 -1 -3 15 575 45 1
 0 -3 15 820 60 1
 1 -3 15 689 69 1
 2 -3 15 390 43 1
 3 -3 15 84 38 1
 4 -3 15 467 73 1
 5 -3 15 487 78 1
 6 -3 15 224 62 1
 7 -3 15 180 51 1
 8 -3 15 66 42 1
 9 -3 15 84 43 1
 -16 -2 15 211 61 1
 -15 -2 15 941 113 1
 -14 -2 15 219 54 1
 -13 -2 15 187 52 1
 -12 -2 15 611 86 1
 -11 -2 15 1105 101 1
 -10 -2 15 447 60 1
 -9 -2 15 70 46 1
 -8 -2 15 16 31 1
 -7 -2 15 1546 162 1
 -6 -2 15 1901 146 1
 -5 -2 15 262 28 1
 -4 -2 15 266 30 1
 -3 -2 15 44 18 1
 -2 -2 15 555 46 1
 -1 -2 15 355 37 1
 0 -2 15 55 27 1
 1 -2 15 46 28 1
 2 -2 15 0 45 1
 3 -2 15 3 41 1
 4 -2 15 114 50 1
 5 -2 15 18 34 1
 6 -2 15 253 64 1
 7 -2 15 178 62 1
 8 -2 15 129 49 1
 -17 -1 15 623 93 1
 -16 -1 15 1868 157 1
 -15 -1 15 1859 146 1
 -14 -1 15 1584 137 1
 -13 -1 15 375 65 1
 -12 -1 15 176 48 1
 -11 -1 15 26 31 1
 -10 -1 15 99 40 1
 -9 -1 15 663 72 1
 -8 -1 15 1505 77 1
 -7 -1 15 473 50 1
 -6 -1 15 1076 38 1
 -5 -1 15 977 46 1
 -4 -1 15 707 68 1
 -3 -1 15 1781 118 1
 -2 -1 15 2093 111 1
 -1 -1 15 2631 96 1
 0 -1 15 164 59 1
 1 -1 15 143 47 1
 2 -1 15 100 40 1
 3 -1 15 19 33 1
 4 -1 15 541 82 1
 5 -1 15 761 96 1
 6 -1 15 197 60 1
 7 -1 15 0 41 1
 -18 0 15 33 32 1
 -17 0 15 149 58 1
 -16 0 15 91 48 1
 -15 0 15 37 32 1
 -14 0 15 72 39 1
 -13 0 15 134 44 1
 -12 0 15 1 32 1
 -11 0 15 0 31 1
 -10 0 15 27 21 1
 -9 0 15 1 18 1
 -8 0 15 13 30 1
 -7 0 15 0 38 1
 -6 0 15 41 19 1
 -5 0 15 0 11 1
 -4 0 15 31 14 1
 -3 0 15 0 15 1
 -2 0 15 0 16 1
 -1 0 15 38 17 1
 0 0 15 122 45 1
 1 0 15 6 28 1
 2 0 15 1 40 1
 3 0 15 71 45 1
 4 0 15 0 34 1
 5 0 15 21 38 1
 6 0 15 0 38 1
 7 0 15 0 38 1
 -18 1 15 658 92 1
 -17 1 15 1906 152 1
 -16 1 15 1704 138 1
 -15 1 15 1668 128 1
 -14 1 15 566 81 1
 -13 1 15 83 38 1
 -12 1 15 22 28 1
 -11 1 15 65 36 1
 -10 1 15 580 41 1
 -9 1 15 1176 67 1
 -8 1 15 495 48 1
 -7 1 15 1311 100 1
 -6 1 15 969 87 1
 -5 1 15 851 100 1
 -4 1 15 1755 82 1
 -3 1 15 2049 74 1
 -2 1 15 2156 84 1
 -1 1 15 86 41 1
 0 1 15 49 36 1
 1 1 15 100 38 1
 2 1 15 14 31 1
 3 1 15 469 76 1
 4 1 15 518 86 1
 5 1 15 139 50 1
 6 1 15 0 41 1
 -19 2 15 0 33 1
 -18 2 15 286 57 1
 -17 2 15 911 106 1
 -16 2 15 182 43 1
 -15 2 15 111 35 1
 -14 2 15 300 62 1
 -13 2 15 1113 95 1
 -12 2 15 546 59 1
 -11 2 15 146 39 1
 -10 2 15 41 19 1
 -9 2 15 1524 77 1
 -8 2 15 1758 112 1
 -7 2 15 383 61 1
 -6 2 15 248 52 1
 -5 2 15 161 44 1
 -4 2 15 657 62 1
 -3 2 15 386 33 1
 -2 2 15 84 36 1
 -1 2 15 249 49 1
 0 2 15 11 31 1
 1 2 15 28 36 1
 2 2 15 141 55 1
 3 2 15 0 45 1
 4 2 15 351 74 1
 5 2 15 357 75 1
 -20 3 15 36 38 1
 -19 3 15 91 41 1
 -18 3 15 108 42 1
 -17 3 15 13 29 1
 -16 3 15 236 47 1
 -15 3 15 540 68 1
 -14 3 15 330 61 1
 -13 3 15 209 44 1
 -12 3 15 688 46 1
 -11 3 15 1700 84 1
 -10 3 15 1288 65 1
 -9 3 15 1100 62 1
 -8 3 15 1362 115 1
 -7 3 15 6 31 1
 -6 3 15 2 27 1
 -5 3 15 196 45 1
 -4 3 15 290 56 1
 -3 3 15 385 70 1
 -2 3 15 520 74 1
 -1 3 15 474 72 1
 0 3 15 241 64 1
 1 3 15 443 72 1
 2 3 15 412 73 1
 3 3 15 107 47 1
 4 3 15 31 35 1
 -19 4 15 271 63 1
 -18 4 15 167 42 1
 -17 4 15 5 28 1
 -16 4 15 415 66 1
 -15 4 15 290 51 1
 -14 4 15 10 21 1
 -13 4 15 420 37 1
 -12 4 15 425 38 1
 -11 4 15 5 16 1
 -10 4 15 435 66 1
 -9 4 15 1003 58 1
 -8 4 15 6 25 1
 -7 4 15 501 60 1
 -6 4 15 992 99 1
 -5 4 15 28 32 1
 -4 4 15 241 58 1
 -3 4 15 838 96 1
 -2 4 15 1021 101 1
 -1 4 15 503 87 1
 0 4 15 6 31 1
 1 4 15 65 46 1
 2 4 15 1 42 1
 3 4 15 21 34 1
 -17 5 15 4 27 1
 -16 5 15 301 45 1
 -15 5 15 2342 133 1
 -14 5 15 3967 123 1
 -13 5 15 2026 91 1
 -12 5 15 628 47 1
 -11 5 15 51 17 1
 -10 5 15 39 25 1
 -9 5 15 458 41 1
 -8 5 15 1375 115 1
 -7 5 15 452 57 1
 -6 5 15 20 28 1
 -5 5 15 69 40 1
 -4 5 15 64 42 1
 -3 5 15 131 43 1
 -2 5 15 885 108 1
 -1 5 15 1193 123 1
 0 5 15 446 72 1
 1 5 15 145 53 1
 2 5 15 1 35 1
 3 5 15 0 39 1
 -14 6 15 16 19 1
 -13 6 15 536 37 1
 -12 6 15 462 38 1
 -11 6 15 319 40 1
 -10 6 15 219 32 1
 -9 6 15 862 52 1
 -8 6 15 181 51 1
 -7 6 15 6 25 1
 -6 6 15 39 39 1
 -5 6 15 603 83 1
 -4 6 15 958 98 1
 -3 6 15 622 91 1
 -2 6 15 403 79 1
 -1 6 15 86 38 1
 0 6 15 0 50 1
 1 6 15 3 45 1
 2 6 15 1 38 1
 -14 7 15 6 23 1
 -13 7 15 283 47 1
 -12 7 15 118 42 1
 -11 7 15 19 31 1
 -10 7 15 785 48 1
 -9 7 15 2035 131 1
 -8 7 15 830 95 1
 -7 7 15 319 56 1
 -6 7 15 1 33 1
 -5 7 15 23 37 1
 -4 7 15 0 42 1
 -3 7 15 50 35 1
 -2 7 15 169 51 1
 -1 7 15 45 44 1
 0 7 15 20 36 1
 1 7 15 74 50 1
 -14 8 15 12 21 1
 -13 8 15 0 22 1
 -12 8 15 25 26 1
 -11 8 15 20 26 1
 -10 8 15 175 47 1
 -9 8 15 55 37 1
 -8 8 15 412 64 1
 -7 8 15 786 95 1
 -6 8 15 270 56 1
 -14 9 15 429 64 1
 -13 9 15 18 24 1
 -12 9 15 169 41 1
 -11 9 15 248 47 1
 -10 9 15 1007 102 1
 -9 9 15 1042 104 1
 -8 9 15 538 78 1
 -14 10 15 10 22 1
 -13 10 15 1 29 1
 -12 10 15 44 33 1
 -11 10 15 166 48 1
 -10 10 15 259 57 1
 -9 10 15 428 68 1
 -14 11 15 1047 95 1
 -13 11 15 185 45 1
 -12 11 15 373 60 1
 -11 11 15 301 58 1
 -14 12 15 394 60 1
 -13 12 15 153 45 1
 -12 12 15 6 25 1
 -14 13 15 40 25 1
 -13 13 15 325 61 1
 -14 14 15 195 50 1
 0 -15 16 347 71 1
 1 -15 16 145 54 1
 -2 -14 16 225 59 1
 -1 -14 16 49 39 1
 0 -14 16 110 47 1
 1 -14 16 710 99 1
 2 -14 16 279 64 1
 3 -14 16 47 36 1
 4 -14 16 290 73 1
 5 -14 16 92 32 1
 -3 -13 16 0 42 1
 -2 -13 16 736 99 1
 -1 -13 16 1417 95 1
 0 -13 16 582 87 1
 1 -13 16 67 41 1
 2 -13 16 48 33 1
 3 -13 16 3 43 1
 4 -13 16 4 32 1
 5 -13 16 159 57 1
 6 -13 16 0 30 1
 -4 -12 16 785 109 1
 -3 -12 16 704 68 1
 -2 -12 16 312 47 1
 -1 -12 16 18 58 1
 0 -12 16 280 64 1
 1 -12 16 582 83 1
 2 -12 16 523 77 1
 3 -12 16 55 37 1
 4 -12 16 69 45 1
 5 -12 16 60 42 1
 6 -12 16 96 43 1
 7 -12 16 1 45 1
 -5 -11 16 0 33 1
 -4 -11 16 142 35 1
 -3 -11 16 618 63 1
 -2 -11 16 227 38 1
 -1 -11 16 0 34 1
 0 -11 16 15 28 1
 1 -11 16 80 39 1
 2 -11 16 142 46 1
 3 -11 16 159 47 1
 4 -11 16 1047 113 1
 5 -11 16 1034 110 1
 6 -11 16 119 46 1
 7 -11 16 0 39 1
 -7 -10 16 26 36 1
 -6 -10 16 22 33 1
 -5 -10 16 211 52 1
 -4 -10 16 53 22 1
 -3 -10 16 36 27 1
 -2 -10 16 1 25 1
 -1 -10 16 41 31 1
 0 -10 16 472 71 1
 1 -10 16 198 52 1
 2 -10 16 80 36 1
 3 -10 16 65 37 1
 4 -10 16 6 32 1
 5 -10 16 214 60 1
 6 -10 16 179 60 1
 7 -10 16 24 29 1
 -8 -9 16 824 107 1
 -7 -9 16 110 38 1
 -6 -9 16 58 43 1
 -5 -9 16 6 41 1
 -4 -9 16 51 21 1
 -3 -9 16 1 24 1
 -2 -9 16 40 27 1
 -1 -9 16 59 35 1
 0 -9 16 46 33 1
 1 -9 16 125 40 1
 2 -9 16 94 37 1
 3 -9 16 409 64 1
 4 -9 16 914 104 1
 5 -9 16 636 86 1
 6 -9 16 1 39 1
 7 -9 16 77 39 1
 8 -9 16 224 61 1
 -10 -8 16 81 46 1
 -9 -8 16 251 58 1
 -8 -8 16 203 58 1
 -7 -8 16 56 41 1
 -6 -8 16 1172 124 1
 -5 -8 16 595 54 1
 -4 -8 16 0 24 1
 -3 -8 16 508 64 1
 -2 -8 16 833 82 1
 -1 -8 16 2201 140 1
 0 -8 16 1159 104 1
 1 -8 16 62 24 1
 2 -8 16 0 28 1
 3 -8 16 4 32 1
 4 -8 16 111 33 1
 5 -8 16 457 57 1
 6 -8 16 0 42 1
 7 -8 16 242 45 1
 8 -8 16 202 56 1
 -11 -7 16 270 65 1
 -10 -7 16 618 94 1
 -9 -7 16 221 54 1
 -8 -7 16 42 45 1
 -7 -7 16 1013 112 1
 -6 -7 16 713 94 1
 -5 -7 16 697 57 1
 -4 -7 16 379 56 1
 -3 -7 16 605 65 1
 -2 -7 16 227 49 1
 -1 -7 16 191 43 1
 0 -7 16 5 30 1
 1 -7 16 7 31 1
 2 -7 16 16 18 1
 3 -7 16 8 19 1
 4 -7 16 6 23 1
 5 -7 16 1 24 1
 6 -7 16 74 26 1
 7 -7 16 32 30 1
 8 -7 16 0 26 1
 -12 -6 16 27 32 1
 -11 -6 16 446 79 1
 -10 -6 16 662 96 1
 -9 -6 16 1178 117 1
 -8 -6 16 157 51 1
 -7 -6 16 59 35 1
 -6 -6 16 106 34 1
 -5 -6 16 0 23 1
 -4 -6 16 513 58 1
 -3 -6 16 1192 94 1
 -2 -6 16 417 54 1
 -1 -6 16 0 18 1
 0 -6 16 3 20 1
 1 -6 16 87 25 1
 2 -6 16 0 22 1
 3 -6 16 553 69 1
 4 -6 16 600 55 1
 5 -6 16 301 46 1
 6 -6 16 8 39 1
 7 -6 16 0 25 1
 8 -6 16 28 42 1
 -13 -5 16 18 35 1
 -12 -5 16 526 89 1
 -11 -5 16 301 63 1
 -10 -5 16 0 42 1
 -9 -5 16 1425 128 1
 -8 -5 16 2597 167 1
 -7 -5 16 1097 115 1
 -6 -5 16 49 37 1
 -5 -5 16 66 25 1
 -4 -5 16 688 66 1
 -3 -5 16 1099 82 1
 -2 -5 16 201 31 1
 -1 -5 16 70 17 1
 0 -5 16 58 21 1
 1 -5 16 692 54 1
 2 -5 16 833 84 1
 3 -5 16 176 32 1
 4 -5 16 40 25 1
 5 -5 16 232 37 1
 6 -5 16 115 33 1
 7 -5 16 0 43 1
 8 -5 16 15 35 1
 -14 -4 16 373 74 1
 -13 -4 16 30 36 1
 -12 -4 16 43 35 1
 -11 -4 16 506 86 1
 -10 -4 16 792 94 1
 -9 -4 16 2285 157 1
 -8 -4 16 2669 176 1
 -7 -4 16 1017 95 1
 -6 -4 16 253 30 1
 -5 -4 16 71 24 1
 -4 -4 16 625 47 1
 -3 -4 16 56 21 1
 -2 -4 16 119 25 1
 -1 -4 16 68 22 1
 0 -4 16 261 47 1
 1 -4 16 606 114 1
 2 -4 16 450 119 1
 3 -4 16 658 55 1
 4 -4 16 682 60 1
 5 -4 16 528 89 1
 6 -4 16 389 72 1
 7 -4 16 0 43 1
 -15 -3 16 1146 127 1
 -14 -3 16 181 53 1
 -13 -3 16 9 27 1
 -12 -3 16 81 38 1
 -11 -3 16 270 53 1
 -10 -3 16 303 61 1
 -9 -3 16 173 55 1
 -8 -3 16 50 35 1
 -7 -3 16 1297 113 1
 -6 -3 16 1406 69 1
 -5 -3 16 448 47 1
 -4 -3 16 252 29 1
 -3 -3 16 312 35 1
 -2 -3 16 250 31 1
 -1 -3 16 160 26 1
 0 -3 16 46 19 1
 1 -3 16 7 20 1
 2 -3 16 6 21 1
 3 -3 16 92 27 1
 4 -3 16 127 51 1
 5 -3 16 17 32 1
 6 -3 16 61 39 1
 7 -3 16 409 78 1
 -16 -2 16 1041 122 1
 -15 -2 16 716 92 1
 -14 -2 16 282 64 1
 -13 -2 16 175 53 1
 -12 -2 16 1 41 1
 -11 -2 16 59 30 1
 -10 -2 16 83 40 1
 -9 -2 16 906 88 1
 -8 -2 16 1488 119 1
 -7 -2 16 996 71 1
 -6 -2 16 326 57 1
 -5 -2 16 325 36 1
 -4 -2 16 169 23 1
 -3 -2 16 213 27 1
 -2 -2 16 850 77 1
 -1 -2 16 1612 144 1
 0 -2 16 1228 71 1
 1 -2 16 37 20 1
 2 -2 16 100 42 1
 3 -2 16 165 52 1
 4 -2 16 519 87 1
 5 -2 16 882 109 1
 6 -2 16 423 81 1
 -16 -1 16 731 97 1
 -15 -1 16 530 81 1
 -14 -1 16 339 70 1
 -13 -1 16 250 54 1
 -12 -1 16 94 35 1
 -11 -1 16 2 26 1
 -10 -1 16 0 24 1
 -9 -1 16 74 34 1
 -8 -1 16 605 75 1
 -7 -1 16 2083 137 1
 -6 -1 16 2010 136 1
 -5 -1 16 110 41 1
 -4 -1 16 208 28 1
 -3 -1 16 293 79 1
 -2 -1 16 341 63 1
 -1 -1 16 280 34 1
 0 -1 16 158 66 1
 1 -1 16 2 30 1
 2 -1 16 68 40 1
 3 -1 16 65 45 1
 4 -1 16 34 41 1
 5 -1 16 0 36 1
 6 -1 16 1 39 1
 -17 0 16 2546 175 1
 -16 0 16 1990 154 1
 -15 0 16 444 78 1
 -14 0 16 26 28 1
 -13 0 16 307 61 1
 -12 0 16 573 72 1
 -11 0 16 560 71 1
 -10 0 16 51 25 1
 -9 0 16 1494 83 1
 -8 0 16 2146 97 1
 -7 0 16 370 57 1
 -6 0 16 0 32 1
 -5 0 16 53 37 1
 -4 0 16 2529 155 1
 -3 0 16 1932 76 1
 -2 0 16 753 52 1
 -1 0 16 50 18 1
 0 0 16 159 52 1
 1 0 16 302 60 1
 2 0 16 1 43 1
 3 0 16 787 98 1
 4 0 16 527 88 1
 5 0 16 222 63 1
 -18 1 16 155 57 1
 -17 1 16 542 85 1
 -16 1 16 234 56 1
 -15 1 16 151 52 1
 -14 1 16 57 30 1
 -13 1 16 113 39 1
 -12 1 16 10 23 1
 -11 1 16 69 28 1
 -10 1 16 0 30 1
 -9 1 16 840 82 1
 -8 1 16 2372 141 1
 -7 1 16 2259 140 1
 -6 1 16 86 35 1
 -5 1 16 492 73 1
 -4 1 16 410 67 1
 -3 1 16 358 63 1
 -2 1 16 157 25 1
 -1 1 16 110 41 1
 0 1 16 0 35 1
 1 1 16 61 37 1
 2 1 16 227 65 1
 3 1 16 21 35 1
 4 1 16 0 43 1
 -19 2 16 109 51 1
 -18 2 16 928 107 1
 -17 2 16 320 63 1
 -16 2 16 129 43 1
 -15 2 16 195 50 1
 -14 2 16 76 29 1
 -13 2 16 51 29 1
 -12 2 16 96 32 1
 -11 2 16 537 43 1
 -10 2 16 738 58 1
 -9 2 16 641 53 1
 -8 2 16 288 49 1
 -7 2 16 559 75 1
 -6 2 16 197 47 1
 -5 2 16 289 54 1
 -4 2 16 957 99 1
 -3 2 16 1197 115 1
 -2 2 16 875 100 1
 -1 2 16 12 29 1
 0 2 16 216 61 1
 1 2 16 185 54 1
 2 2 16 591 90 1
 3 2 16 565 90 1
 4 2 16 252 67 1
 -19 3 16 1072 117 1
 -18 3 16 645 88 1
 -17 3 16 80 35 1
 -16 3 16 24 23 1
 -15 3 16 69 36 1
 -14 3 16 310 47 1
 -13 3 16 427 60 1
 -12 3 16 193 35 1
 -11 3 16 42 22 1
 -10 3 16 1249 69 1
 -9 3 16 1260 68 1
 -8 3 16 289 54 1
 -7 3 16 77 31 1
 -6 3 16 271 60 1
 -5 3 16 414 67 1
 -4 3 16 249 52 1
 -3 3 16 0 44 1
 -2 3 16 2 41 1
 -1 3 16 148 47 1
 0 3 16 162 53 1
 1 3 16 217 61 1
 2 3 16 1 35 1
 3 3 16 39 39 1
 -17 4 16 117 42 1
 -16 4 16 87 31 1
 -15 4 16 752 86 1
 -14 4 16 1267 97 1
 -13 4 16 2787 100 1
 -12 4 16 2012 93 1
 -11 4 16 674 46 1
 -10 4 16 118 33 1
 -9 4 16 184 29 1
 -8 4 16 840 87 1
 -7 4 16 23 28 1
 -6 4 16 174 43 1
 -5 4 16 32 32 1
 -4 4 16 116 46 1
 -3 4 16 354 62 1
 -2 4 16 439 85 1
 -1 4 16 941 107 1
 0 4 16 725 95 1
 1 4 16 220 66 1
 2 4 16 197 57 1
 -15 5 16 1 33 1
 -14 5 16 976 126 1
 -13 5 16 2018 110 1
 -12 5 16 956 62 1
 -11 5 16 141 21 1
 -10 5 16 157 42 1
 -9 5 16 830 60 1
 -8 5 16 746 86 1
 -7 5 16 102 39 1
 -6 5 16 177 45 1
 -5 5 16 87 36 1
 -4 5 16 588 80 1
 -3 5 16 741 101 1
 -2 5 16 132 50 1
 -1 5 16 17 36 1
 0 5 16 71 43 1
 1 5 16 142 54 1
 -14 6 16 260 45 1
 -13 6 16 78 31 1
 -12 6 16 260 28 1
 -11 6 16 8 30 1
 -10 6 16 581 44 1
 -9 6 16 1314 113 1
 -8 6 16 323 58 1
 -7 6 16 34 26 1
 -6 6 16 92 34 1
 -5 6 16 147 49 1
 -4 6 16 2 31 1
 -3 6 16 502 86 1
 -2 6 16 872 103 1
 -1 6 16 83 50 1
 0 6 16 0 52 1
 -14 7 16 431 61 1
 -13 7 16 708 74 1
 -12 7 16 1033 96 1
 -11 7 16 689 81 1
 -10 7 16 613 73 1
 -9 7 16 205 52 1
 -8 7 16 86 34 1
 -7 7 16 2 32 1
 -6 7 16 3 39 1
 -5 7 16 12 40 1
 -4 7 16 115 47 1
 -3 7 16 11 37 1
 -2 7 16 32 39 1
 -1 7 16 1 38 1
 -14 8 16 890 84 1
 -13 8 16 443 62 1
 -12 8 16 0 32 1
 -11 8 16 464 67 1
 -10 8 16 925 93 1
 -9 8 16 2080 148 1
 -8 8 16 1141 112 1
 -7 8 16 120 37 1
 -6 8 16 19 32 1
 -5 8 16 13 30 1
 -4 8 16 82 46 1
 -3 8 16 251 70 1
 -2 8 16 1 47 1
 -14 9 16 0 29 1
 -13 9 16 16 24 1
 -12 9 16 0 32 1
 -11 9 16 90 39 1
 -10 9 16 40 29 1
 -9 9 16 37 39 1
 -8 9 16 96 41 1
 -7 9 16 0 30 1
 -6 9 16 394 73 1
 -5 9 16 1489 140 1
 -14 10 16 0 26 1
 -13 10 16 0 23 1
 -12 10 16 19 24 1
 -11 10 16 17 28 1
 -10 10 16 245 57 1
 -9 10 16 103 40 1
 -8 10 16 18 32 1
 -14 11 16 499 69 1
 -13 11 16 166 49 1
 -12 11 16 1 30 1
 -11 11 16 0 38 1
 -10 11 16 100 44 1
 -9 11 16 112 49 1
 -14 12 16 403 62 1
 -13 12 16 0 31 1
 -12 12 16 415 68 1
 -11 12 16 772 98 1
 -14 13 16 1079 106 1
 -13 13 16 553 77 1
 -12 13 16 81 44 1
 -14 14 16 129 42 1
 -13 14 16 720 99 1
 -14 15 16 165 53 1
 -2 -14 17 624 94 1
 -1 -14 17 991 115 1
 0 -14 17 629 94 1
 1 -14 17 99 42 1
 2 -14 17 186 58 1
 3 -14 17 33 34 1
 -3 -13 17 315 65 1
 -2 -13 17 38 35 1
 -1 -13 17 73 42 1
 0 -13 17 500 79 1
 1 -13 17 687 96 1
 2 -13 17 147 55 1
 3 -13 17 64 36 1
 4 -13 17 8 33 1
 -3 -12 17 556 82 1
 -2 -12 17 1388 129 1
 -1 -12 17 302 61 1
 0 -12 17 1 42 1
 1 -12 17 14 31 1
 2 -12 17 8 33 1
 3 -12 17 35 34 1
 4 -12 17 366 77 1
 5 -12 17 153 50 1
 -4 -11 17 34 25 1
 -3 -11 17 145 45 1
 -2 -11 17 103 27 1
 -1 -11 17 7 24 1
 0 -11 17 278 55 1
 1 -11 17 1 36 1
 2 -11 17 11 28 1
 3 -11 17 128 53 1
 4 -11 17 72 43 1
 5 -11 17 66 50 1
 6 -11 17 116 49 1
 -6 -10 17 0 38 1
 -5 -10 17 108 50 1
 -4 -10 17 287 42 1
 -3 -10 17 435 84 1
 -2 -10 17 68 31 1
 -1 -10 17 50 37 1
 0 -10 17 100 39 1
 1 -10 17 0 31 1
 2 -10 17 364 66 1
 3 -10 17 2486 166 1
 4 -10 17 2607 178 1
 5 -10 17 800 100 1
 6 -10 17 56 29 1
 -7 -9 17 229 61 1
 -6 -9 17 1112 121 1
 -5 -9 17 825 108 1
 -4 -9 17 141 54 1
 -3 -9 17 60 24 1
 -2 -9 17 737 86 1
 -1 -9 17 1465 120 1
 0 -9 17 514 69 1
 1 -9 17 11 22 1
 2 -9 17 5 40 1
 3 -9 17 1 27 1
 4 -9 17 200 57 1
 5 -9 17 78 37 1
 6 -9 17 0 39 1
 7 -9 17 84 39 1
 -9 -8 17 69 46 1
 -8 -8 17 217 62 1
 -7 -8 17 406 80 1
 -6 -8 17 516 83 1
 -5 -8 17 501 108 1
 -4 -8 17 427 55 1
 -3 -8 17 251 52 1
 -2 -8 17 236 51 1
 -1 -8 17 246 51 1
 0 -8 17 2 21 1
 1 -8 17 0 27 1
 2 -8 17 80 31 1
 3 -8 17 142 49 1
 4 -8 17 304 59 1
 5 -8 17 127 63 1
 6 -8 17 79 31 1
 7 -8 17 106 49 1
 -10 -7 17 233 62 1
 -9 -7 17 0 36 1
 -8 -7 17 154 51 1
 -7 -7 17 646 95 1
 -6 -7 17 760 97 1
 -5 -7 17 163 27 1
 -4 -7 17 6 23 1
 -3 -7 17 521 60 1
 -2 -7 17 969 93 1
 -1 -7 17 193 43 1
 0 -7 17 1 26 1
 1 -7 17 3 29 1
 2 -7 17 0 42 1
 3 -7 17 377 79 1
 4 -7 17 268 47 1
 5 -7 17 0 31 1
 6 -7 17 35 24 1
 7 -7 17 88 44 1
 -11 -6 17 287 67 1
 -10 -6 17 13 30 1
 -9 -6 17 609 89 1
 -8 -6 17 1252 123 1
 -7 -6 17 1459 135 1
 -6 -6 17 1047 115 1
 -5 -6 17 348 45 1
 -4 -6 17 307 49 1
 -3 -6 17 176 43 1
 -2 -6 17 698 64 1
 -1 -6 17 130 58 1
 0 -6 17 6 22 1
 1 -6 17 189 46 1
 2 -6 17 389 44 1
 3 -6 17 3 27 1
 4 -6 17 4 41 1
 5 -6 17 28 25 1
 6 -6 17 148 36 1
 7 -6 17 126 50 1
 -12 -5 17 39 30 1
 -11 -5 17 246 61 1
 -10 -5 17 542 82 1
 -9 -5 17 1649 141 1
 -8 -5 17 1518 137 1
 -7 -5 17 279 58 1
 -6 -5 17 3 46 1
 -5 -5 17 5 20 1
 -4 -5 17 48 24 1
 -3 -5 17 15 19 1
 -2 -5 17 77 34 1
 -1 -5 17 191 54 1
 0 -5 17 137 51 1
 1 -5 17 5 19 1
 2 -5 17 132 58 1
 3 -5 17 784 61 1
 4 -5 17 838 74 1
 5 -5 17 86 35 1
 6 -5 17 51 73 1
 7 -5 17 32 32 1
 -13 -4 17 94 39 1
 -12 -4 17 0 32 1
 -11 -4 17 331 63 1
 -10 -4 17 1316 127 1
 -9 -4 17 1392 125 1
 -8 -4 17 987 106 1
 -7 -4 17 0 40 1
 -4 -4 17 706 51 1
 -3 -4 17 1102 84 1
 -2 -4 17 503 46 1
 -1 -4 17 100 25 1
 0 -4 17 1 19 1
 1 -4 17 23 48 1
 2 -4 17 22 18 1
 3 -4 17 89 31 1
 4 -4 17 210 38 1
 5 -4 17 54 27 1
 6 -4 17 39 44 1
 -14 -3 17 31 32 1
 -13 -3 17 54 34 1
 -12 -3 17 1 36 1
 -11 -3 17 2 29 1
 -10 -3 17 117 40 1
 -9 -3 17 91 41 1
 -8 -3 17 716 87 1
 -7 -3 17 856 97 1
 -6 -3 17 252 63 1
 -5 -3 17 120 47 1
 -4 -3 17 68 41 1
 -3 -3 17 9 23 1
 -2 -3 17 0 28 1
 -1 -3 17 98 21 1
 0 -3 17 133 26 1
 1 -3 17 62 25 1
 2 -3 17 165 34 1
 3 -3 17 284 44 1
 4 -3 17 217 60 1
 5 -3 17 222 62 1
 -15 -2 17 779 104 1
 -14 -2 17 298 64 1
 -13 -2 17 302 59 1
 -12 -2 17 577 82 1
 -11 -2 17 661 87 1
 -10 -2 17 1155 113 1
 -9 -2 17 110 45 1
 -8 -2 17 2480 154 1
 -7 -2 17 3314 178 1
 -6 -2 17 767 94 1
 -5 -2 17 0 27 1
 -4 -2 17 56 33 1
 -3 -2 17 211 49 1
 -2 -2 17 636 49 1
 -1 -2 17 457 49 1
 0 -2 17 340 42 1
 1 -2 17 1 18 1
 2 -2 17 44 29 1
 3 -2 17 88 47 1
 4 -2 17 34 41 1
 5 -2 17 0 44 1
 -16 -1 17 1625 146 1
 -15 -1 17 51 33 1
 -14 -1 17 105 41 1
 -13 -1 17 473 73 1
 -12 -1 17 1317 118 1
 -11 -1 17 1092 104 1
 -10 -1 17 2 25 1
 -9 -1 17 356 66 1
 -8 -1 17 392 46 1
 -7 -1 17 141 43 1
 -6 -1 17 14 32 1
 -5 -1 17 244 53 1
 -4 -1 17 368 66 1
 -3 -1 17 799 95 1
 -2 -1 17 1112 110 1
 -1 -1 17 229 33 1
 0 -1 17 1 19 1
 1 -1 17 492 48 1
 2 -1 17 11 33 1
 3 -1 17 194 49 1
 4 -1 17 572 92 1
 -17 0 17 4 32 1
 -16 0 17 176 59 1
 -15 0 17 87 42 1
 -14 0 17 1 35 1
 -13 0 17 0 33 1
 -12 0 17 0 28 1
 -11 0 17 96 39 1
 -10 0 17 0 37 1
 -9 0 17 0 22 1
 -8 0 17 131 49 1
 -7 0 17 32 32 1
 -6 0 17 0 37 1
 -5 0 17 1 29 1
 -4 0 17 49 41 1
 -3 0 17 29 37 1
 -2 0 17 0 48 1
 -1 0 17 73 31 1
 0 0 17 19 41 1
 1 0 17 199 59 1
 2 0 17 220 67 1
 3 0 17 49 43 1
 4 0 17 1 38 1
 -18 1 17 924 105 1
 -17 1 17 966 116 1
 -16 1 17 0 28 1
 -15 1 17 65 43 1
 -14 1 17 435 67 1
 -13 1 17 1224 105 1
 -12 1 17 1043 100 1
 -11 1 17 20 19 1
 -10 1 17 284 67 1
 -9 1 17 295 40 1
 -8 1 17 145 37 1
 -7 1 17 2 29 1
 -6 1 17 276 60 1
 -5 1 17 405 61 1
 -4 1 17 957 106 1
 -3 1 17 1023 108 1
 -2 1 17 249 59 1
 -1 1 17 0 41 1
 0 1 17 394 72 1
 1 1 17 0 43 1
 2 1 17 222 60 1
 3 1 17 411 78 1
 -19 2 17 353 73 1
 -18 2 17 450 73 1
 -17 2 17 319 63 1
 -16 2 17 75 42 1
 -15 2 17 266 56 1
 -14 2 17 408 65 1
 -13 2 17 783 88 1
 -12 2 17 1219 74 1
 -11 2 17 43 31 1
 -10 2 17 2352 100 1
 -9 2 17 3648 125 1
 -8 2 17 795 92 1
 -7 2 17 48 30 1
 -6 2 17 123 43 1
 -5 2 17 550 71 1
 -4 2 17 777 98 1
 -3 2 17 513 79 1
 -2 2 17 192 56 1
 -1 2 17 0 33 1
 0 2 17 17 38 1
 1 2 17 272 70 1
 2 2 17 0 39 1
 -17 3 17 153 46 1
 -16 3 17 66 30 1
 -15 3 17 50 28 1
 -14 3 17 53 32 1
 -13 3 17 250 33 1
 -12 3 17 19 18 1
 -11 3 17 325 67 1
 -10 3 17 488 80 1
 -9 3 17 389 46 1
 -8 3 17 124 43 1
 -7 3 17 11 26 1
 -6 3 17 219 50 1
 -5 3 17 11 27 1
 -4 3 17 68 41 1
 -3 3 17 137 47 1
 -2 3 17 13 31 1
 -1 3 17 195 58 1
 0 3 17 543 86 1
 1 3 17 236 63 1
 -16 4 17 0 25 1
 -15 4 17 315 52 1
 -14 4 17 1133 68 1
 -13 4 17 1222 91 1
 -12 4 17 805 58 1
 -11 4 17 10 25 1
 -10 4 17 361 40 1
 -9 4 17 0 24 1
 -8 4 17 644 82 1
 -7 4 17 1018 103 1
 -6 4 17 733 89 1
 -5 4 17 66 32 1
 -4 4 17 1 33 1
 -3 4 17 0 42 1
 -2 4 17 2 33 1
 -1 4 17 103 52 1
 0 4 17 136 56 1
 -14 5 17 1717 116 1
 -13 5 17 1270 71 1
 -12 5 17 129 28 1
 -11 5 17 12 16 1
 -10 5 17 1 19 1
 -9 5 17 109 38 1
 -8 5 17 4 37 1
 -7 5 17 59 33 1
 -6 5 17 445 74 1
 -5 5 17 291 69 1
 -4 5 17 1 40 1
 -3 5 17 190 61 1
 -2 5 17 666 91 1
 -1 5 17 1189 132 1
 0 5 17 37 38 1
 -14 6 17 836 82 1
 -13 6 17 1214 103 1
 -12 6 17 1107 102 1
 -11 6 17 558 69 1
 -10 6 17 403 69 1
 -9 6 17 190 57 1
 -8 6 17 416 60 1
 -7 6 17 79 45 1
 -6 6 17 46 37 1
 -5 6 17 89 46 1
 -4 6 17 227 61 1
 -3 6 17 10 32 1
 -2 6 17 2 39 1
 -1 6 17 0 52 1
 -14 7 17 461 65 1
 -13 7 17 645 76 1
 -12 7 17 330 57 1
 -11 7 17 44 30 1
 -10 7 17 445 66 1
 -9 7 17 1041 111 1
 -8 7 17 128 43 1
 -7 7 17 0 48 1
 -6 7 17 0 39 1
 -5 7 17 0 31 1
 -4 7 17 517 86 1
 -3 7 17 203 60 1
 -2 7 17 0 35 1
 -14 8 17 318 55 1
 -13 8 17 583 73 1
 -12 8 17 633 80 1
 -11 8 17 401 67 1
 -10 8 17 292 60 1
 -9 8 17 70 39 1
 -8 8 17 9 31 1
 -7 8 17 19 30 1
 -6 8 17 99 42 1
 -5 8 17 488 85 1
 -4 8 17 514 94 1
 -14 9 17 702 80 1
 -13 9 17 160 41 1
 -12 9 17 52 33 1
 -11 9 17 579 81 1
 -10 9 17 1254 119 1
 -9 9 17 445 72 1
 -8 9 17 74 32 1
 -7 9 17 32 36 1
 -6 9 17 47 45 1
 -5 9 17 144 58 1
 -14 10 17 312 57 1
 -13 10 17 349 62 1
 -12 10 17 75 34 1
 -11 10 17 0 34 1
 -10 10 17 77 34 1
 -9 10 17 5 29 1
 -8 10 17 475 80 1
 -7 10 17 2377 180 1
 -6 10 17 2813 209 1
 -14 11 17 187 45 1
 -13 11 17 27 27 1
 -12 11 17 14 27 1
 -11 11 17 275 62 1
 -10 11 17 0 34 1
 -9 11 17 60 38 1
 -8 11 17 347 77 1
 -7 11 17 81 53 1
 -14 12 17 984 102 1
 -13 12 17 362 63 1
 -12 12 17 39 40 1
 -11 12 17 32 34 1
 -10 12 17 34 30 1
 -9 12 17 25 34 1
 -14 13 17 47 31 1
 -13 13 17 769 103 1
 -12 13 17 830 99 1
 -11 13 17 194 61 1
 -10 13 17 1 33 1
 -14 14 17 530 87 1
 -13 14 17 270 60 1
 -12 14 17 386 77 1
 -14 15 17 142 48 1
 -3 -13 18 354 70 1
 -2 -13 18 632 90 1
 -1 -13 18 842 104 1
 0 -13 18 235 60 1
 1 -13 18 31 28 1
 2 -13 18 75 46 1
 3 -13 18 11 32 1
 -3 -12 18 0 40 1
 -2 -12 18 54 37 1
 -1 -12 18 85 44 1
 0 -12 18 357 71 1
 1 -12 18 130 46 1
 2 -12 18 38 31 1
 3 -12 18 64 39 1
 4 -12 18 25 31 1
 -4 -11 18 176 49 1
 -3 -11 18 197 54 1
 -2 -11 18 1 33 1
 -1 -11 18 0 31 1
 0 -11 18 0 43 1
 1 -11 18 26 27 1
 2 -11 18 487 77 1
 3 -11 18 951 111 1
 4 -11 18 545 88 1
 5 -11 18 92 47 1
 -4 -10 18 0 19 1
 -3 -10 18 2 33 1
 -2 -10 18 84 37 1
 -1 -10 18 279 57 1
 0 -10 18 197 48 1
 1 -10 18 0 43 1
 2 -10 18 75 43 1
 3 -10 18 40 32 1
 4 -10 18 0 44 1
 5 -10 18 0 38 1
 -6 -9 18 18 34 1
 -5 -9 18 0 52 1
 -4 -9 18 288 69 1
 -3 -9 18 83 34 1
 -2 -9 18 17 25 1
 -1 -9 18 35 27 1
 0 -9 18 184 47 1
 1 -9 18 212 52 1
 2 -9 18 567 81 1
 3 -9 18 1042 111 1
 4 -9 18 596 84 1
 5 -9 18 139 50 1
 6 -9 18 0 39 1
 -8 -8 18 744 106 1
 -7 -8 18 896 119 1
 -6 -8 18 832 104 1
 -5 -8 18 292 71 1
 -3 -8 18 1141 106 1
 -2 -8 18 1250 103 1
 -1 -8 18 9 24 1
 0 -8 18 4 29 1
 1 -8 18 54 34 1
 2 -8 18 41 26 1
 3 -8 18 17 27 1
 4 -8 18 0 39 1
 5 -8 18 0 45 1
 6 -8 18 149 52 1
 -9 -7 18 276 66 1
 -8 -7 18 362 76 1
 -7 -7 18 667 105 1
 -6 -7 18 767 96 1
 -5 -7 18 1146 121 1
 -2 -7 18 686 76 1
 -1 -7 18 115 41 1
 0 -7 18 3 24 1
 1 -7 18 0 25 1
 2 -7 18 12 20 1
 3 -7 18 27 55 1
 4 -7 18 0 56 1
 5 -7 18 33 27 1
 6 -7 18 209 58 1
 -10 -6 18 126 49 1
 -9 -6 18 0 39 1
 -8 -6 18 7 31 1
 -7 -6 18 291 68 1
 -6 -6 18 165 45 1
 -2 -6 18 30 25 1
 -1 -6 18 267 69 1
 0 -6 18 79 26 1
 1 -6 18 8 20 1
 2 -6 18 15 21 1
 3 -6 18 268 42 1
 4 -6 18 237 50 1
 5 -6 18 7 26 1
 6 -6 18 101 46 1
 -12 -5 18 303 66 1
 -11 -5 18 50 34 1
 -10 -5 18 276 63 1
 -9 -5 18 1533 136 1
 -8 -5 18 1553 144 1
 -7 -5 18 92 38 1
 -6 -5 18 1 49 1
 -3 -5 18 736 92 1
 -2 -5 18 568 91 1
 -1 -5 18 2 24 1
 0 -5 18 47 22 1
 1 -5 18 41 22 1
 2 -5 18 20 21 1
 3 -5 18 22 21 1
 4 -5 18 137 34 1
 5 -5 18 268 61 1
 6 -5 18 31 35 1
 -13 -4 18 256 61 1
 -12 -4 18 108 47 1
 -11 -4 18 70 40 1
 -10 -4 18 49 40 1
 -9 -4 18 96 48 1
 -8 -4 18 353 58 1
 -7 -4 18 1 39 1
 -4 -4 18 1062 110 1
 -3 -4 18 430 69 1
 -2 -4 18 326 79 1
 -1 -4 18 184 52 1
 0 -4 18 1 34 1
 1 -4 18 70 24 1
 2 -4 18 447 49 1
 3 -4 18 238 43 1
 4 -4 18 295 65 1
 5 -4 18 111 43 1
 6 -4 18 30 48 1
 -14 -3 18 0 42 1
 -13 -3 18 0 36 1
 -12 -3 18 485 80 1
 -11 -3 18 1109 117 1
 -10 -3 18 1196 120 1
 -9 -3 18 2 31 1
 -8 -3 18 770 89 1
 -7 -3 18 2212 157 1
 -6 -3 18 935 106 1
 -5 -3 18 23 37 1
 -4 -3 18 234 60 1
 -3 -3 18 382 65 1
 -2 -3 18 311 69 1
 -1 -3 18 113 49 1
 0 -3 18 91 47 1
 1 -3 18 1 38 1
 2 -3 18 146 58 1
 3 -3 18 46 34 1
 4 -3 18 16 26 1
 -15 -2 18 78 47 1
 -14 -2 18 684 93 1
 -13 -2 18 984 110 1
 -12 -2 18 754 99 1
 -11 -2 18 516 77 1
 -10 -2 18 1 35 1
 -9 -2 18 146 44 1
 -8 -2 18 122 45 1
 -7 -2 18 98 40 1
 -6 -2 18 295 63 1
 -5 -2 18 383 67 1
 -4 -2 18 11 33 1
 -3 -2 18 0 48 1
 -2 -2 18 68 39 1
 -1 -2 18 60 39 1
 0 -2 18 0 32 1
 1 -2 18 110 45 1
 2 -2 18 114 53 1
 3 -2 18 9 33 1
 -16 -1 18 341 70 1
 -15 -1 18 312 67 1
 -14 -1 18 0 35 1
 -13 -1 18 99 40 1
 -12 -1 18 60 38 1
 -11 -1 18 31 29 1
 -10 -1 18 3 30 1
 -9 -1 18 4 27 1
 -8 -1 18 658 83 1
 -7 -1 18 684 91 1
 -6 -1 18 60 30 1
 -5 -1 18 19 38 1
 -4 -1 18 62 38 1
 -3 -1 18 380 71 1
 -2 -1 18 315 66 1
 -1 -1 18 259 59 1
 0 -1 18 291 64 1
 1 -1 18 372 78 1
 2 -1 18 212 63 1
 -17 0 18 453 82 1
 -16 0 18 0 38 1
 -15 0 18 700 96 1
 -14 0 18 1381 123 1
 -13 0 18 880 96 1
 -12 0 18 645 85 1
 -11 0 18 843 94 1
 -10 0 18 802 57 1
 -9 0 18 3 23 1
 -8 0 18 45 29 1
 -7 0 18 102 34 1
 -6 0 18 1 42 1
 -5 0 18 442 74 1
 -4 0 18 373 72 1
 -3 0 18 919 104 1
 -2 0 18 93 42 1
 -1 0 18 239 63 1
 0 0 18 1236 123 1
 1 0 18 167 59 1
 2 0 18 3 34 1
 -17 1 18 184 58 1
 -16 1 18 83 39 1
 -15 1 18 1 29 1
 -14 1 18 212 55 1
 -13 1 18 179 51 1
 -12 1 18 81 35 1
 -11 1 18 1 18 1
 -10 1 18 37 40 1
 -9 1 18 877 67 1
 -8 1 18 975 102 1
 -7 1 18 2 36 1
 -6 1 18 47 32 1
 -5 1 18 179 45 1
 -4 1 18 463 79 1
 -3 1 18 487 78 1
 -2 1 18 67 41 1
 -1 1 18 86 46 1
 0 1 18 621 94 1
 1 1 18 395 88 1
 -17 2 18 133 46 1
 -16 2 18 808 92 1
 -15 2 18 736 93 1
 -14 2 18 645 79 1
 -13 2 18 402 64 1
 -12 2 18 66 22 1
 -11 2 18 53 49 1
 -10 2 18 54 46 1
 -9 2 18 71 27 1
 -8 2 18 68 42 1
 -7 2 18 208 52 1
 -6 2 18 31 35 1
 -5 2 18 28 34 1
 -4 2 18 98 44 1
 -3 2 18 11 31 1
 -2 2 18 0 30 1
 -1 2 18 95 49 1
 0 2 18 56 42 1
 -16 3 18 14 26 1
 -15 3 18 593 76 1
 -14 3 18 1377 114 1
 -13 3 18 1297 78 1
 -12 3 18 97 36 1
 -11 3 18 542 60 1
 -10 3 18 2325 101 1
 -9 3 18 915 68 1
 -8 3 18 11 32 1
 -7 3 18 371 69 1
 -6 3 18 785 92 1
 -5 3 18 441 78 1
 -4 3 18 137 50 1
 -3 3 18 80 39 1
 -2 3 18 13 35 1
 -1 3 18 232 68 1
 0 3 18 103 46 1
 -14 4 18 2 27 1
 -13 4 18 37 24 1
 -12 4 18 166 26 1
 -11 4 18 25 17 1
 -10 4 18 83 22 1
 -9 4 18 262 65 1
 -8 4 18 853 94 1
 -7 4 18 838 96 1
 -6 4 18 655 94 1
 -5 4 18 278 60 1
 -4 4 18 22 31 1
 -3 4 18 90 50 1
 -2 4 18 523 83 1
 -1 4 18 340 77 1
 -14 5 18 1150 98 1
 -13 5 18 1209 109 1
 -12 5 18 39 28 1
 -11 5 18 53 29 1
 -10 5 18 75 23 1
 -9 5 18 396 64 1
 -8 5 18 689 91 1
 -7 5 18 486 79 1
 -6 5 18 15 28 1
 -5 5 18 59 38 1
 -4 5 18 0 41 1
 -3 5 18 1 35 1
 -2 5 18 25 40 1
 -14 6 18 0 28 1
 -13 6 18 347 60 1
 -12 6 18 327 59 1
 -11 6 18 32 31 1
 -10 6 18 15 31 1
 -9 6 18 0 27 1
 -8 6 18 23 29 1
 -7 6 18 239 61 1
 -6 6 18 104 47 1
 -5 6 18 4 38 1
 -4 6 18 79 41 1
 -3 6 18 240 66 1
 -14 7 18 541 74 1
 -13 7 18 1146 103 1
 -12 7 18 1385 114 1
 -11 7 18 1063 113 1
 -10 7 18 844 93 1
 -9 7 18 597 82 1
 -8 7 18 125 55 1
 -7 7 18 1 48 1
 -6 7 18 2 39 1
 -5 7 18 45 42 1
 -4 7 18 177 55 1
 -14 8 18 658 78 1
 -13 8 18 207 49 1
 -12 8 18 131 40 1
 -11 8 18 1057 120 1
 -10 8 18 1225 120 1
 -9 8 18 4 33 1
 -8 8 18 3 32 1
 -7 8 18 0 38 1
 -6 8 18 2 47 1
 -5 8 18 146 60 1
 -14 9 18 10 26 1
 -13 9 18 419 73 1
 -12 9 18 313 58 1
 -11 9 18 0 39 1
 -10 9 18 80 43 1
 -9 9 18 189 52 1
 -8 9 18 326 72 1
 -7 9 18 765 110 1
 -14 10 18 0 30 1
 -13 10 18 1 38 1
 -12 10 18 72 39 1
 -11 10 18 184 52 1
 -10 10 18 275 62 1
 -9 10 18 0 32 1
 -8 10 18 28 34 1
 -14 11 18 148 43 1
 -13 11 18 119 45 1
 -12 11 18 0 29 1
 -11 11 18 17 30 1
 -10 11 18 7 34 1
 -9 11 18 545 89 1
 -14 12 18 66 36 1
 -13 12 18 296 63 1
 -12 12 18 516 87 1
 -11 12 18 217 57 1
 -14 13 18 652 90 1
 -13 13 18 401 75 1
 -12 13 18 227 60 1
 -14 14 18 58 31 1
 0 -13 19 25 29 1
 0 -12 19 103 46 1
 1 -12 19 0 39 1
 2 -12 19 67 34 1
 1 -11 19 140 45 1
 2 -11 19 0 35 1
 3 -11 19 29 33 1
 1 -10 19 81 42 1
 2 -10 19 644 91 1
 3 -10 19 697 97 1
 4 -10 19 95 42 1
 2 -9 19 8 26 1
 3 -9 19 0 37 1
 4 -9 19 0 27 1
 5 -9 19 0 37 1
 -6 -8 19 55 32 1
 -5 -8 19 0 47 1
 3 -8 19 34 31 1
 4 -8 19 2 34 1
 5 -8 19 0 29 1
 -8 -7 19 725 108 1
 -7 -7 19 564 90 1
 -6 -7 19 181 62 1
 -5 -7 19 0 38 1
 -9 -6 19 346 76 1
 -8 -6 19 417 82 1
 -7 -6 19 104 42 1
 -6 -6 19 213 65 1
 -1 -6 19 10 39 1
 0 -6 19 102 45 1
 1 -6 19 283 68 1
 -11 -5 19 1 41 1
 -10 -5 19 22 40 1
 -9 -5 19 6 35 1
 -8 -5 19 61 48 1
 -7 -5 19 121 43 1
 -6 -5 19 387 76 1
 -3 -5 19 616 93 1
 -2 -5 19 977 116 1
 -1 -5 19 403 77 1
 0 -5 19 243 65 1
 1 -5 19 62 43 1
 -12 -4 19 17 30 1
 -11 -4 19 195 57 1
 -10 -4 19 259 60 1
 -9 -4 19 160 55 1
 -8 -4 19 22 33 1
 -7 -4 19 355 71 1
 -4 -4 19 766 98 1
 -3 -4 19 260 62 1
 -2 -4 19 0 34 1
 -1 -4 19 0 46 1
 0 -4 19 0 49 1
 1 -4 19 0 43 1
 -13 -3 19 334 73 1
 -12 -3 19 68 39 1
 -11 -3 19 1 37 1
 -10 -3 19 0 30 1
 -9 -3 19 45 35 1
 -8 -3 19 28 36 1
 -7 -3 19 106 48 1
 -6 -3 19 1315 125 1
 -5 -3 19 1193 118 1
 -4 -3 19 481 83 1
 -3 -3 19 198 54 1
 -2 -3 19 108 43 1
 -1 -3 19 0 45 1
 0 -3 19 0 50 1
 1 -3 19 60 47 1
 -14 -2 19 0 46 1
 -13 -2 19 0 54 1
 -12 -2 19 28 31 1
 -11 -2 19 23 30 1
 -10 -2 19 0 34 1
 -9 -2 19 833 94 1
 -8 -2 19 2149 161 1
 -7 -2 19 972 108 1
 -6 -2 19 283 62 1
 -5 -2 19 57 42 1
 -4 -2 19 479 78 1
 -3 -2 19 460 83 1
 -2 -2 19 368 71 1
 -1 -2 19 580 88 1
 0 -2 19 403 78 1
 1 -2 19 167 66 1
 -15 -1 19 229 57 1
 -14 -1 19 1134 121 1
 -13 -1 19 1072 114 1
 -12 -1 19 730 95 1
 -11 -1 19 512 75 1
 -10 -1 19 622 81 1
 -9 -1 19 336 49 1
 -8 -1 19 648 60 1
 -7 -1 19 658 87 1
 -6 -1 19 404 74 1
 -5 -1 19 77 36 1
 -4 -1 19 74 42 1
 -3 -1 19 0 40 1
 -2 -1 19 0 37 1
 -1 -1 19 280 72 1
 0 -1 19 725 101 1
 -16 0 19 28 28 1
 -15 0 19 0 44 1
 -14 0 19 1 35 1
 -13 0 19 41 33 1
 -12 0 19 33 31 1
 -11 0 19 0 34 1
 -10 0 19 0 23 1
 -9 0 19 21 25 1
 -8 0 19 0 38 1
 -7 0 19 13 38 1
 -6 0 19 0 41 1
 -5 0 19 53 37 1
 -4 0 19 0 42 1
 -3 0 19 0 38 1
 -2 0 19 0 37 1
 -1 0 19 116 56 1
 0 0 19 59 46 1
 -17 1 19 94 42 1
 -16 1 19 356 70 1
 -15 1 19 1072 111 1
 -14 1 19 957 104 1
 -13 1 19 808 97 1
 -12 1 19 568 74 1
 -11 1 19 858 66 1
 -10 1 19 402 50 1
 -9 1 19 483 51 1
 -8 1 19 478 76 1
 -7 1 19 213 57 1
 -6 1 19 20 31 1
 -5 1 19 87 45 1
 -4 1 19 1 39 1
 -3 1 19 0 43 1
 -2 1 19 379 75 1
 -1 1 19 579 97 1
 -16 2 19 22 32 1
 -15 2 19 36 30 1
 -14 2 19 74 35 1
 -13 2 19 1 26 1
 -12 2 19 0 24 1
 -11 2 19 690 56 1
 -10 2 19 2524 188 1
 -9 2 19 1168 76 1
 -8 2 19 235 51 1
 -7 2 19 33 34 1
 -6 2 19 606 85 1
 -5 2 19 589 92 1
 -4 2 19 415 73 1
 -3 2 19 500 88 1
 -2 2 19 307 73 1
 -14 3 19 0 27 1
 -13 3 19 0 40 1
 -12 3 19 145 31 1
 -11 3 19 51 19 1
 -10 3 19 109 31 1
 -9 3 19 714 92 1
 -8 3 19 948 104 1
 -7 3 19 436 78 1
 -6 3 19 399 73 1
 -5 3 19 146 48 1
 -4 3 19 0 38 1
 -3 3 19 106 56 1
 -2 3 19 65 48 1
 -14 4 19 187 43 1
 -13 4 19 153 52 1
 -12 4 19 0 33 1
 -11 4 19 204 33 1
 -10 4 19 100 49 1
 -9 4 19 24 32 1
 -8 4 19 731 92 1
 -7 4 19 334 68 1
 -6 4 19 38 46 1
 -5 4 19 0 39 1
 -4 4 19 7 36 1
 -3 4 19 1 35 1
 -14 5 19 29 27 1
 -13 5 19 155 50 1
 -12 5 19 144 38 1
 -11 5 19 303 62 1
 -10 5 19 225 58 1
 -9 5 19 252 54 1
 -8 5 19 615 92 1
 -7 5 19 960 115 1
 -6 5 19 480 80 1
 -5 5 19 366 74 1
 -4 5 19 22 40 1
 -14 6 19 350 63 1
 -13 6 19 51 23 1
 -12 6 19 298 65 1
 -11 6 19 411 69 1
 -10 6 19 416 68 1
 -9 6 19 343 74 1
 -8 6 19 74 45 1
 -7 6 19 2 49 1
 -6 6 19 132 41 1
 -5 6 19 37 35 1
 -14 7 19 747 83 1
 -13 7 19 156 52 1
 -12 7 19 8 35 1
 -11 7 19 317 66 1
 -10 7 19 63 28 1
 -9 7 19 41 35 1
 -8 7 19 168 51 1
 -7 7 19 216 57 1
 -6 7 19 0 43 1
 -14 8 19 2 24 1
 -13 8 19 1 27 1
 -12 8 19 189 52 1
 -11 8 19 18 31 1
 -10 8 19 18 32 1
 -9 8 19 0 41 1
 -8 8 19 59 40 1
 -7 8 19 203 61 1
 -14 9 19 53 29 1
 -13 9 19 0 30 1
 -12 9 19 107 45 1
 -11 9 19 316 63 1
 -10 9 19 421 76 1
 -9 9 19 113 50 1
 -14 10 19 9 28 1
 -13 10 19 0 38 1
 -12 10 19 0 32 1
 -11 10 19 0 33 1
 -10 10 19 0 46 1
 -14 11 19 0 44 1
 -13 11 19 0 45 1
 -12 11 19 0 42 1
 -11 11 19 66 38 1
 -14 12 19 29 29 1
 -13 12 19 1 39 1
 -5 -7 20 40 39 1
 -8 -6 20 87 50 1
 -7 -6 20 0 45 1
 -6 -6 20 0 36 1
 -9 -5 20 57 44 1
 -8 -5 20 178 53 1
 -7 -5 20 81 44 1
 -3 -5 20 88 49 1
 -2 -5 20 48 41 1
 -11 -4 20 260 66 1
 -10 -4 20 246 57 1
 -9 -4 20 121 53 1
 -8 -4 20 102 47 1
 -7 -4 20 87 48 1
 -4 -4 20 867 111 1
 -3 -4 20 506 85 1
 -2 -4 20 149 50 1
 -12 -3 20 24 42 1
 -11 -3 20 1 39 1
 -10 -3 20 14 31 1
 -9 -3 20 306 70 1
 -8 -3 20 1569 144 1
 -6 -3 20 81 44 1
 -5 -3 20 11 38 1
 -4 -3 20 43 37 1
 -3 -3 20 2 36 1
 -2 -3 20 0 34 1
 -13 -2 20 23 42 1
 -12 -2 20 1 35 1
 -11 -2 20 1 30 1
 -10 -2 20 68 39 1
 -9 -2 20 150 50 1
 -8 -2 20 387 71 1
 -7 -2 20 494 83 1
 -6 -2 20 736 102 1
 -5 -2 20 238 61 1
 -4 -2 20 11 41 1
 -3 -2 20 0 44 1
 -2 -2 20 91 48 1
 -14 -1 20 0 34 1
 -13 -1 20 36 30 1
 -12 -1 20 86 38 1
 -11 -1 20 0 33 1
 -10 -1 20 29 32 1
 -9 -1 20 423 52 1
 -8 -1 20 191 48 1
 -7 -1 20 110 49 1
 -6 -1 20 44 35 1
 -5 -1 20 61 39 1
 -4 -1 20 45 40 1
 -3 -1 20 157 54 1
 -2 -1 20 0 47 1
 -15 0 20 241 61 1
 -14 0 20 150 51 1
 -13 0 20 5 33 1
 -12 0 20 102 37 1
 -11 0 20 223 54 1
 -10 0 20 562 60 1
 -9 0 20 609 59 1
 -8 0 20 611 90 1
 -7 0 20 235 61 1
 -6 0 20 0 47 1
 -5 0 20 266 66 1
 -4 0 20 2 33 1
 -3 0 20 5 33 1
 -16 1 20 140 49 1
 -15 1 20 100 41 1
 -14 1 20 61 32 1
 -13 1 20 46 34 1
 -12 1 20 32 30 1
 -11 1 20 52 30 1
 -10 1 20 365 49 1
 -9 1 20 416 54 1
 -8 1 20 0 38 1
 -7 1 20 0 50 1
 -6 1 20 191 55 1
 -5 1 20 93 43 1
 -4 1 20 142 51 1
 -3 1 20 133 58 1
 -14 2 20 30 24 1
 -13 2 20 1 25 1
 -12 2 20 139 33 1
 -11 2 20 306 42 1
 -10 2 20 152 34 1
 -9 2 20 377 46 1
 -8 2 20 428 74 1
 -7 2 20 122 47 1
 -6 2 20 93 49 1
 -5 2 20 43 31 1
 -4 2 20 272 69 1
 -13 3 20 13 28 1
 -12 3 20 328 66 1
 -11 3 20 1182 78 1
 -10 3 20 577 57 1
 -9 3 20 35 33 1
 -8 3 20 1 39 1
 -7 3 20 127 52 1
 -6 3 20 1 30 1
 -5 3 20 0 47 1
 -14 4 20 91 36 1
 -13 4 20 58 37 1
 -12 4 20 151 49 1
 -11 4 20 0 37 1
 -10 4 20 189 53 1
 -9 4 20 599 88 1
 -8 4 20 695 98 1
 -7 4 20 504 90 1
 -6 4 20 139 47 1
 -5 4 20 113 49 1
 -14 5 20 96 42 1
 -13 5 20 156 45 1
 -12 5 20 24 27 1
 -11 5 20 0 36 1
 -10 5 20 0 32 1
 -9 5 20 0 29 1
 -8 5 20 10 34 1
 -7 5 20 61 43 1
 -6 5 20 396 82 1
 -14 6 20 88 40 1
 -13 6 20 1 45 1
 -12 6 20 19 28 1
 -11 6 20 0 35 1
 -10 6 20 0 32 1
 -9 6 20 305 70 1
 -8 6 20 335 71 1
 -7 6 20 365 76 1
 -14 7 20 273 62 1
 -13 7 20 114 44 1
 -12 7 20 0 35 1
 -11 7 20 0 30 1
 -10 7 20 54 33 1
 -9 7 20 58 52 1
 -8 7 20 133 55 1
 -14 8 20 37 40 1
 -13 8 20 0 40 1
 -12 8 20 146 47 1
 -11 8 20 545 85 1
 -10 8 20 175 65 1
 -14 9 20 484 77 1
 -13 9 20 73 39 1
 -12 9 20 0 36 1
 -11 9 20 50 41 1
 -14 10 20 26 27 1
 -13 10 20 66 35 1
 -12 10 20 261 64 1
 -14 11 20 116 45 1
 -7 -5 21 47 40 1
 -9 -4 21 414 82 1
 -8 -4 21 611 96 1
 -7 -4 21 175 58 1
 -11 -3 21 354 70 1
 -10 -3 21 0 39 1
 -9 -3 21 106 46 1
 -8 -3 21 67 50 1
 -6 -3 21 11 33 1
 -12 -2 21 0 39 1
 -11 -2 21 0 40 1
 -10 -2 21 421 75 1
 -9 -2 21 466 82 1
 -8 -2 21 244 58 1
 -7 -2 21 26 37 1
 -6 -2 21 35 34 1
 -5 -2 21 42 39 1
 -13 -1 21 35 30 1
 -12 -1 21 295 68 1
 -11 -1 21 215 50 1
 -10 -1 21 0 27 1
 -9 -1 21 108 30 1
 -8 -1 21 43 42 1
 -7 -1 21 14 34 1
 -6 -1 21 182 58 1
 -5 -1 21 343 73 1
 -15 0 21 0 31 1
 -14 0 21 0 30 1
 -13 0 21 0 26 1
 -12 0 21 0 32 1
 -11 0 21 62 40 1
 -10 0 21 5 24 1
 -9 0 21 0 21 1
 -8 0 21 0 38 1
 -7 0 21 31 35 1
 -6 0 21 98 53 1
 -14 1 21 5 32 1
 -13 1 21 304 62 1
 -12 1 21 164 49 1
 -11 1 21 0 21 1
 -10 1 21 108 28 1
 -9 1 21 0 22 1
 -8 1 21 9 34 1
 -7 1 21 107 50 1
 -6 1 21 344 69 1
 -12 2 21 607 59 1
 -11 2 21 372 50 1
 -10 2 21 148 32 1
 -9 2 21 17 20 1
 -8 2 21 2 41 1
 -7 2 21 3 41 1
 -13 3 21 0 31 1
 -12 3 21 39 40 1
 -11 3 21 103 44 1
 -10 3 21 73 46 1
 -9 3 21 53 37 1
 -8 3 21 231 65 1
 -7 3 21 10 33 1
 -14 4 21 142 44 1
 -13 4 21 327 69 1
 -12 4 21 445 76 1
 -11 4 21 173 51 1
 -10 4 21 21 32 1
 -9 4 21 47 40 1
 -8 4 21 67 32 1
 -14 5 21 0 39 1
 -13 5 21 32 35 1
 -12 5 21 79 34 1
 -11 5 21 30 31 1
 -10 5 21 142 49 1
 -9 5 21 274 67 1
 -14 6 21 3 30 1
 -13 6 21 50 33 1
 -12 6 21 0 45 1
 -11 6 21 0 32 1
 -10 6 21 0 42 1
 -14 7 21 0 41 1
 -13 7 21 51 29 1
 -12 7 21 218 56 1
 -11 7 21 184 56 1
 -14 8 21 586 88 1
 -13 8 21 196 58 1
 -12 8 21 0 31 1
 -14 9 21 184 53 1
 -8 -3 22 0 43 1
 -10 -2 22 163 55 1
 -9 -2 22 16 32 1
 -8 -2 22 126 51 1
 -12 -1 22 88 42 1
 -11 -1 22 118 51 1
 -10 -1 22 74 40 1
 -9 -1 22 106 46 1
 -8 -1 22 17 28 1
 -13 0 22 366 71 1
 -12 0 22 232 55 1
 -11 0 22 12 27 1
 -10 0 22 1 26 1
 -9 0 22 93 40 1
 -11 1 22 144 35 1
 -10 1 22 0 32 1
 -9 1 22 33 38 1
 -12 2 22 125 43 1
 -11 2 22 146 53 1
 -13 3 22 445 78 1
 -12 3 22 419 81 1
 -11 3 22 53 44 1
 -13 4 22 263 65 1
 -12 4 22 393 72 1
 -13 5 22 0 50 1
 -11 0 23 13 28 1
 -10 0 23 0 32 1
 -9 0 23 0 32 1

_iucr_refine_instructions_details
;

    exp_3751_p-sr.res created by SHELXL-2014/7

TITL exp_3751_a.res in P-1 New: C2/c
CELL 0.71073 28.0514 16.1942 16.8286 90 115.432 90
ZERR 4 0.0015 0.0006 0.0006 0 0.004 0
LATT 7
SYMM -X,+Y,0.5-Z
SFAC C H N O V
UNIT 184 408 48 76 24
DFIX 0.97 C28 H28a C28 H28b
SADI N7 N3 N3 N12 N9 N3
SADI N8 N7 N12 N11 N9 N10
EADP N3 N7 N8 N12 N11 N9 N10
SUMP 1 0.001 1 2 1 3 1 4
 
L.S. 5
PLAN  -20
FREE H1Ac C1AA
FREE H1Ac C3A
FREE H1Ac H3Aa
FREE H1Ad H1Af
FREE H1Ad C1AA
FREE H1Ad H3Aa
FREE H0Aa H0Ad
FREE H3Ac C3B
FREE C1AA C0AB
FREE C1AA C3
FREE C1AA C1AB
FREE C1AA C3B
FREE C1AA H1Ae
FREE C1AA H3Bc
FREE C1AB C3A
FREE H1Af C1AA
FREE H3Bc C3A
FREE H3Bc H1Aa
FREE H1Aa C3B
FREE H1Aa H1Ae
FREE H1Aa H3Bb
FREE H1Ab C1AB
FREE H1Ab H1Ad
FREE H1Ab H1Af
FREE C3A H1Ad
FREE H3Ba C3A
FREE H3Ba H3Ac
FREE C0AA C1AB
FREE C0AA H0Ad
FREE C0AA H0Ac
FREE H0Ab C0AB
FREE H0Ab H0Ac
FREE H3Aa C1AB
FREE H3Ab H3Ba
FREE H3Ab C3B
BIND C3B C1AB
FREE C3B C3A
FREE H3Bb C1AA
FREE H3Bb C3A
FREE C0AB C0AA
FREE C0AB H0Aa
FREE H0Ac H0Aa
FREE H0Ad H0Ab
BOND $H
CONF
fmap 2
acta
REM <olex2.extras>
REM <HklSrc "%.\\exp_3751_p-sr.hkl">
REM </olex2.extras>
 
WGHT    0.078500    7.677000
FVAR       0.50555   0.46845   0.29366   0.23809
V1    5    0.210584    0.374241    0.477141    11.00000    0.02927    0.01656 =
         0.03694    0.00105    0.02056    0.00066
V5    5    0.323649    0.318853    0.584224    11.00000    0.02911    0.02068 =
         0.03954   -0.00527    0.01843   -0.00192
V6    5    0.243588    0.225885    0.625629    11.00000    0.03722    0.02092 =
         0.03316    0.00207    0.02258    0.00205
O1    4    0.250000    0.250000    0.500000    10.50000    0.02479    0.01509 =
         0.03319   -0.00173    0.01941   -0.00156
O6    4    0.176324    0.177506    0.537392    11.00000    0.03088    0.01881 =
         0.04557   -0.00162    0.02678    0.00010
O7    4    0.174928    0.455974    0.459518    11.00000    0.03128    0.02093 =
         0.04332    0.00081    0.02118    0.00308
O8    4    0.203054    0.335113    0.582688    11.00000    0.03013    0.01997 =
         0.03675    0.00019    0.02205    0.00005
O9    4    0.221730    0.365930    0.374811    11.00000    0.03420    0.02201 =
         0.03663    0.00483    0.02198    0.00244
O11   4    0.148840    0.294226    0.414627    11.00000    0.02766    0.02060 =
         0.04012   -0.00164    0.01774    0.00024
O12   4    0.304536    0.292057    0.669032    11.00000    0.03833    0.02337 =
         0.03293   -0.00423    0.01702    0.00158
O13   4    0.276388    0.407581    0.543206    11.00000    0.03064    0.01717 =
         0.03989   -0.00312    0.02095   -0.00233
O17   4    0.230357    0.217412    0.709077    11.00000    0.05860    0.02708 =
         0.04345    0.00457    0.03613    0.00472
O20   4    0.379808    0.363825    0.634900    11.00000    0.03321    0.02588 =
         0.05593   -0.00873    0.01900   -0.00308
N3    3    0.062430    0.271678    0.612325    11.00000    0.10817    0.08238 =
         0.13473   -0.00385    0.09686   -0.00782
C1    1    0.111395    0.285418    0.522180    11.00000    0.04078    0.02358 =
         0.06503   -0.00538    0.03792   -0.00223
C2    1    0.153305    0.343561    0.586826    11.00000    0.03967    0.02470 =
         0.04829   -0.00181    0.03186   -0.00004
AFIX  23
H2A   2    0.141194    0.400165    0.573369    11.00000   -1.20000
H2B   2    0.157886    0.331574    0.646157    11.00000   -1.20000
AFIX   0
C7    1    0.128167    0.195282    0.543964    11.00000    0.03650    0.02473 =
         0.06523   -0.00220    0.03676   -0.00309
AFIX  23
H7A   2    0.132687    0.183293    0.603262    11.00000   -1.20000
H7B   2    0.100447    0.159681    0.503934    11.00000   -1.20000
AFIX   0
C14   1    0.102072    0.304618    0.428109    11.00000    0.02758    0.02329 =
         0.06548   -0.00846    0.02231    0.00012
AFIX  23
H14A  2    0.074633    0.268529    0.388215    11.00000   -1.20000
H14B  2    0.089761    0.361089    0.414217    11.00000   -1.20000
AFIX   0
C27   1    0.058391    0.298905    0.528613    11.00000    0.04741    0.03102 =
         0.10984   -0.00986    0.05470   -0.00552
AFIX  23
H27A  2    0.049223    0.357049    0.520917    11.00000   -1.20000
H27B  2    0.030580    0.268452    0.482044    11.00000   -1.20000
AFIX   0
PART 1
N7    3    0.027502    0.209125    0.588805    10.35000    0.10817    0.08238 =
         0.13473   -0.00385    0.09686   -0.00782
N8    3    0.002569    0.153077    0.591919    10.35000    0.10817    0.08238 =
         0.13473   -0.00385    0.09686   -0.00782
PART 0
PART 3
N9    3    0.045747    0.293838    0.668743    10.35000    0.10817    0.08238 =
         0.13473   -0.00385    0.09686   -0.00782
N10   3    0.021877    0.311039    0.705330    10.35000    0.10817    0.08238 =
         0.13473   -0.00385    0.09686   -0.00782
PART 0
PART 2
N11   3   -0.022377    0.226276    0.597980    10.30000    0.10817    0.08238 =
         0.13473   -0.00385    0.09686   -0.00782
N12   3    0.013114    0.255214    0.594673    10.30000    0.10817    0.08238 =
         0.13473   -0.00385    0.09686   -0.00782
 
PART 0
N2    3    0.180669    0.070257    0.123145    11.00000    0.04200    0.02958 =
         0.04563   -0.00960    0.02592   -0.00272
C4    1    0.241569   -0.062743    0.338472    11.00000    0.04330    0.03539 =
         0.04205   -0.01015    0.01749    0.00581
AFIX  23
H4A   2    0.243076   -0.053337    0.396431    11.00000   -1.20000
H4B   2    0.218777   -0.109919    0.312976    11.00000   -1.20000
AFIX   0
C6    1    0.199515   -0.005083    0.183520    11.00000    0.03486    0.02744 =
         0.04191   -0.00739    0.01774    0.00281
AFIX  23
H6A   2    0.171064   -0.045122    0.165027    11.00000   -1.20000
H6B   2    0.228678   -0.030233    0.175946    11.00000   -1.20000
AFIX   0
C8    1    0.160240    0.038521    0.029124    11.00000    0.04889    0.02960 =
         0.04279   -0.01213    0.02944   -0.00594
AFIX  23
H8A   2    0.130779    0.001718    0.018097    11.00000   -1.20000
H8B   2    0.187910    0.006214    0.024016    11.00000   -1.20000
AFIX   0
C12   1    0.137864    0.116608    0.137593    11.00000    0.04807    0.03212 =
         0.03675   -0.00224    0.02549    0.00911
AFIX  23
H12A  2    0.153004    0.137663    0.197343    11.00000   -1.20000
H12B  2    0.127128    0.163787    0.098286    11.00000   -1.20000
AFIX   0
C17   1    0.296632   -0.083080    0.348119    11.00000    0.03964    0.04804 =
         0.04723   -0.01679    0.01070    0.00285
AFIX 137
H17A  2    0.295855   -0.089749    0.290891    11.00000   -1.50000
H17B  2    0.308575   -0.133380    0.380919    11.00000   -1.50000
H17C  2    0.320283   -0.038971    0.378647    11.00000   -1.50000
AFIX   0
C18   1    0.050089    0.119530    0.141823    11.00000    0.05024    0.07279 =
         0.04404    0.00931    0.02528    0.02753
AFIX  23
H18A  2    0.067223    0.140949    0.201335    11.00000   -1.20000
H18B  2    0.039340    0.166204    0.101828    11.00000   -1.20000
AFIX   0
C19   1    0.217309    0.013129    0.281150    11.00000    0.03831    0.02974 =
         0.04813   -0.01126    0.02081    0.00252
AFIX  23
H19A  2    0.187226    0.031679    0.290487    11.00000   -1.20000
H19B  2    0.243096    0.057399    0.298833    11.00000   -1.20000
AFIX   0
C21   1    0.089461    0.067380    0.123400    11.00000    0.03794    0.04674 =
         0.04624   -0.00591    0.01885    0.00912
AFIX  23
H21A  2    0.099523    0.019679    0.162002    11.00000   -1.20000
H21B  2    0.072979    0.047713    0.063139    11.00000   -1.20000
AFIX   0
C22   1    0.113168    0.066630   -0.132638    11.00000    0.07041    0.03936 =
         0.04916   -0.00888    0.03770   -0.00909
AFIX  23
H22A  2    0.136231    0.027289   -0.142278    11.00000   -1.20000
H22B  2    0.082784    0.036579   -0.134537    11.00000   -1.20000
AFIX   0
C28   1    0.225896    0.131619    0.144277    11.00000    0.06660    0.03412 =
         0.05768   -0.02051    0.03892   -0.02097
C32   1    0.094734    0.129565   -0.206142    11.00000    0.08037    0.04956 =
         0.04987   -0.00420    0.02621   -0.00497
AFIX 137
H32A  2    0.073931    0.171013   -0.194903    11.00000   -1.50000
H32B  2    0.073753    0.102642   -0.260979    11.00000   -1.50000
H32C  2    0.124814    0.154994   -0.209206    11.00000   -1.50000
AFIX   0
C33   1    0.142336    0.104695   -0.042081    11.00000    0.06726    0.03095 =
         0.04853   -0.00705    0.03135   -0.00498
AFIX  23
H33A  2    0.119346    0.143527   -0.031551    11.00000   -1.20000
H33B  2    0.172843    0.134799   -0.039589    11.00000   -1.20000
AFIX   0
C34   1    0.001531    0.071050    0.131382    11.00000    0.04115    0.10022 =
         0.08277    0.00703    0.03333    0.02064
AFIX 137
H34A  2   -0.018281    0.056274    0.070696    11.00000   -1.50000
H34B  2   -0.020008    0.104299    0.150301    11.00000   -1.50000
H34C  2    0.012126    0.021869    0.166534    11.00000   -1.50000
AFIX   0
PART 1
C0AA  1    0.268689    0.105267    0.127218    21.00000    0.03815
AFIX  23
H0AA  2    0.255432    0.079882    0.069485    21.00000   -1.20000
H0AB  2    0.289317    0.064449    0.170536    21.00000   -1.20000
AFIX   0
C1AA  1    0.303798    0.179719    0.131100    21.00000    0.04190
AFIX  23
H1AA  2    0.284481    0.216402    0.082191    21.00000   -1.20000
H1AB  2    0.312176    0.210069    0.185164    21.00000   -1.20000
AFIX   0
C3A   1    0.354882    0.153187    0.127238    21.00000    0.06365
AFIX 137
H3AA  2    0.374843    0.118811    0.176981    21.00000   -1.50000
H3AB  2    0.375239    0.201187    0.128339    21.00000   -1.50000
H3AC  2    0.346744    0.122847    0.073960    21.00000   -1.50000
AFIX   0
C3B   1    0.308160    0.181334    0.067266    31.00000    0.05178
AFIX 137
H3BA  2    0.307298    0.134178    0.032103    31.00000   -1.50000
H3BB  2    0.334902    0.219050    0.068621    31.00000   -1.50000
H3BC  2    0.274436    0.208357    0.042274    31.00000   -1.50000
AFIX   0
PART 0
C0AB  1    0.281781    0.087331    0.159702   -21.00000    0.03820
AFIX  23
H0AC  2    0.296260    0.058184    0.215460   -21.00000   -1.20000
H0AD  2    0.275846    0.047692    0.113174   -21.00000   -1.20000
AFIX   0
C1AB  1    0.320483    0.153713    0.159629   -21.00000    0.04338
PART 1
AFIX  23
H1AC  2    0.318601    0.200755    0.193851    31.00000   -1.20000
H1AD  2    0.356146    0.132008    0.187130    31.00000   -1.20000
AFIX  23
PART 0
PART 2
H1AE  2    0.306641    0.177879    0.101271    41.00000   -1.20000
H1AF  2    0.321214    0.196983    0.199995    41.00000   -1.20000
AFIX   0
C3    1    0.372671    0.128979    0.182423    41.00000    0.05301
AFIX 137
H3A   2    0.372726    0.082773    0.146725    41.00000   -1.50000
H3B   2    0.389098    0.113326    0.243333    41.00000   -1.50000
H3C   2    0.391899    0.173914    0.172807    41.00000   -1.50000
AFIX   0
PART 0
H28A  2    0.233989    0.154249    0.202635    11.00000    0.02531
H28B  2    0.211515    0.175754    0.101888    11.00000    0.04836
HKLF 4 1 2 1 0 0 1 0 0 0 1
 
REM  exp_3751_a.res in P-1 New: C2/c
REM R1 =  0.0632 for    5952 Fo > 4sig(Fo)  and  0.0861 for all    8159 data
REM    358 parameters refined using      9 restraints
 
END  
     
WGHT      0.0785      7.6889 

REM Highest difference peak  1.369,  deepest hole -0.719,  1-sigma level  0.095
Q1    1  -0.0630  0.2657  0.5303  11.00000  0.05    0.78
Q2    1   0.3143  0.3382  0.5397  11.00000  0.05    0.55
Q3    1   0.0834  0.2789  0.6599  11.00000  0.05    0.50
Q4    1   0.1011  0.2786  0.4657  11.00000  0.05    0.49
Q5    1  -0.0767  0.3000  0.4882  11.00000  0.05    0.42
Q6    1   0.0992  0.3686  0.2156  11.00000  0.05    0.40
Q7    1   0.0815  0.4418  0.1759  11.00000  0.05    0.38
Q8    1  -0.0657  0.3616  0.5285  11.00000  0.05    0.38
Q9    1   0.3418  0.3737  0.6009  11.00000  0.05    0.37
Q10   1   0.2579  0.1218  0.0857  11.00000  0.05    0.36
Q11   1   0.1946  0.3622  0.4306  11.00000  0.05    0.35
Q12   1   0.3284  0.1244  0.1492  11.00000  0.05    0.34
Q13   1   0.2561  0.2334  0.7072  11.00000  0.05    0.32
Q14   1   0.2048  0.4429  0.4553  11.00000  0.05    0.32
Q15   1   0.2517  0.3732  0.5501  11.00000  0.05    0.32
Q16   1  -0.0609  0.4424  0.5600  11.00000  0.05    0.31
Q17   1   0.0776  0.2821  0.5527  11.00000  0.05    0.30
Q18   1   0.2530  0.2120  0.7356  11.00000  0.05    0.30
Q19   1   0.3490  0.2663  0.5785  11.00000  0.05    0.29
Q20   1   0.2268  0.3200  0.3789  11.00000  0.05    0.29

  REM The information below was added by Olex2.
  REM
  REM R1 = 0.0632 for 5952 Fo > 4sig(Fo) and 0.0861 for all 14148 data
  REM n/a parameters refined using n/a restraints
  REM Highest difference peak 1.37, deepest hole -0.72
  REM Mean Shift 0, Max Shift -0.001.
  
  REM +++ Tabular Listing of Refinement Information +++
  REM R1_all = 0.0861
  REM R1_gt = 0.0632
  REM wR_ref = 0.1783
  REM GOOF = 1.055
  REM Shift_max = -0.001
  REM Shift_mean = 0
  REM Reflections_all = 14148
  REM Reflections_gt = 5952
  REM Parameters = n/a
  REM Hole = -0.72
  REM Peak = 1.37
  REM Flack = n/a
  
  
;
_olex2_submission_special_instructions 'No special instructions were received'
# SQUEEZE RESULTS (APPEND TO CIF)
# Note: Data are Listed for all Voids in the P1 Unit Cell
# i.e. Centre of Gravity, Solvent Accessible Volume,
# Recovered number of Electrons in the Void and
# Details about the Squeezed Material
loop_
  _platon_squeeze_void_nr
  _platon_squeeze_void_average_x
  _platon_squeeze_void_average_y
  _platon_squeeze_void_average_z
  _platon_squeeze_void_volume
  _platon_squeeze_void_count_electrons
  _platon_squeeze_void_content
   1  0.000  0.500  0.260       663       102 ' '
_platon_squeeze_details
;
The unti cell contains 8 acetonitrile molecules which have been treated as a diffuse contribution to the overall scattering without specific atom position by SUQEEZE/PLATON.
;
