# Supplementary material for: Tosylation of alcohols: an effective strategy for the functional group transformation of organic derivatives of polyoxometalates
Source: Sci Rep. 2017 Oct 2;7:12523. doi: 10.1038/s41598-017-12633-8 (PMC5624914; doi:10.1038/s41598-017-12633-8)
Supplement: Supplementary file 1 — Dataset 3 [file 41598_2017_12633_MOESM1_ESM.zip › cif/Compound 3.cif]

Compound 3��CCDC 1557515


data_exp_1369
_audit_creation_date              2017-06-22
_audit_creation_method
;
Olex2 1.2-beta
(compiled 2016.11.07 svn.r3352 for OlexSys, GUI svn.r5261)
;
_publ_contact_author_address      ?
_publ_contact_author_email        ?
_publ_contact_author_id_orcid     ?
_publ_contact_author_name         ''
_publ_contact_author_phone        ?
_publ_section_references
;
Dolomanov, O.V., Bourhis, L.J., Gildea, R.J, Howard, J.A.K. & Puschmann, H.
 (2009), J. Appl. Cryst. 42, 339-341.

Sheldrick, G.M. (2015). Acta Cryst. A71, 3-8.

Sheldrick, G.M. (2015). Acta Cryst. C71, 3-8.
;
_chemical_name_common             ?
_chemical_name_systematic         ?
_chemical_formula_moiety          '2(C5 H8 Br O9.5 V3), 2(C16 H36 N)'
_chemical_formula_sum             'C42 H88 Br2 N2 O19 V6'
_chemical_formula_weight          1390.60
_chemical_melting_point           ?
_chemical_oxdiff_formula          V6CHOBr
loop_
  _atom_type_symbol
  _atom_type_description
  _atom_type_scat_dispersion_real
  _atom_type_scat_dispersion_imag
  _atom_type_scat_source
 'C' 'C' 0.0181 0.0091 'International Tables Vol C Tables 4.2.6.8 and 6.1.1.4'
 'H' 'H' 0.0000 0.0000 'International Tables Vol C Tables 4.2.6.8 and 6.1.1.4'
 'Br' 'Br' -0.6763 1.2805
 'International Tables Vol C Tables 4.2.6.8 and 6.1.1.4'
 'N' 'N' 0.0311 0.0180 'International Tables Vol C Tables 4.2.6.8 and 6.1.1.4'
 'O' 'O' 0.0492 0.0322 'International Tables Vol C Tables 4.2.6.8 and 6.1.1.4'
 'V' 'V' 0.0687 2.1097 'International Tables Vol C Tables 4.2.6.8 and 6.1.1.4'

_shelx_space_group_comment
;
The symmetry employed for this shelxl refinement is uniquely defined
by the following loop, which should always be used as a source of
symmetry information in preference to the above space-group names.
They are only intended as comments.
;
_space_group_crystal_system       'triclinic'
_space_group_IT_number            2
_space_group_name_H-M_alt         'P -1'
_space_group_name_Hall            '-P 1'
loop_
  _space_group_symop_operation_xyz
 'x, y, z'
 '-x, -y, -z'

_cell_length_a                    10.8872(2)
_cell_length_b                    13.0882(4)
_cell_length_c                    20.4111(6)
_cell_angle_alpha                 81.547(3)
_cell_angle_beta                  83.464(2)
_cell_angle_gamma                 85.946(2)
_cell_volume                      2853.86(14)
_cell_formula_units_Z             2
_cell_measurement_reflns_used     9561
_cell_measurement_temperature     297.51(18)
_cell_measurement_theta_max       75.7260
_cell_measurement_theta_min       4.3890
_shelx_estimated_absorpt_T_max    ?
_shelx_estimated_absorpt_T_min    ?
_exptl_absorpt_coefficient_mu     10.131
_exptl_absorpt_correction_T_max   1.00000
_exptl_absorpt_correction_T_min   0.57724
_exptl_absorpt_correction_type    multi-scan
_exptl_absorpt_process_details
;
CrysAlisPro 1.171.39.27b (Rigaku Oxford Diffraction, 2015)
Empirical absorption correction using spherical harmonics,
 implemented in SCALE3 ABSPACK scaling algorithm.
;
_exptl_absorpt_special_details    ?
_exptl_crystal_colour             brown
_exptl_crystal_colour_primary     brown
_exptl_crystal_density_diffrn     1.618
_exptl_crystal_density_meas       ?
_exptl_crystal_density_method     ?
_exptl_crystal_description        cube
_exptl_crystal_F_000              1428
_exptl_crystal_size_max           0.3
_exptl_crystal_size_mid           0.2
_exptl_crystal_size_min           0.1
_exptl_transmission_factor_max    ?
_exptl_transmission_factor_min    ?
_diffrn_reflns_av_R_equivalents   0.0378
_diffrn_reflns_av_unetI/netI      0.0591
_diffrn_reflns_Laue_measured_fraction_full 1.000
_diffrn_reflns_Laue_measured_fraction_max 0.965
_diffrn_reflns_limit_h_max        12
_diffrn_reflns_limit_h_min        -13
_diffrn_reflns_limit_k_max        15
_diffrn_reflns_limit_k_min        -16
_diffrn_reflns_limit_l_max        25
_diffrn_reflns_limit_l_min        -25
_diffrn_reflns_number             20449
_diffrn_reflns_point_group_measured_fraction_full 1.000
_diffrn_reflns_point_group_measured_fraction_max 0.965
_diffrn_reflns_theta_full         67.684
_diffrn_reflns_theta_max          75.950
_diffrn_reflns_theta_min          3.419
_diffrn_ambient_environment       air
_diffrn_ambient_temperature       297.51(18)
_diffrn_detector                  'CCD plate'
_diffrn_detector_area_resol_mean  5.2137
_diffrn_detector_type             AtlasS2
_diffrn_measured_fraction_theta_full 1.000
_diffrn_measured_fraction_theta_max 0.965
_diffrn_measurement_details
;
List of Runs (angles in degrees, time in seconds):

  # Type    Start    End  Width  t~exp~   \w     \q     \k     \f   Frames
--------------------------------------------------------------------------
  1  \w    -62.00 -33.00   1.00    1.00    --  -40.81  38.00 -30.00   29
  2  \w   -115.00 -16.00   1.00    1.00    --  -40.81 -38.00 -90.00   99
  3  \w    -67.00  25.00   1.00    1.00    --  -40.81  57.00-150.00   92
  4  \w    -57.00  32.00   1.00    1.00    --  -40.81  57.00  60.00   89
  5  \w     13.00  64.00   1.00    1.00    --   40.81 -99.00 120.00   51
  6  \w     56.00  89.00   1.00    1.00    --   40.81-125.00 -30.00   33
  7  \w    125.00 151.00   1.00   13.00    --  110.27 125.00 -60.00   26
  8  \w     42.00 134.00   1.00   13.00    --  110.27 -77.00  90.00   92
  9  \w     81.00 125.00   1.00   13.00    --  110.27  77.00 120.00   44
 10  \w     88.00 160.00   1.00   13.00    --  110.27  45.00 -90.00   72
 11  \w     38.00 132.00   1.00   13.00    --  110.27 -61.00-180.00   94
 12  \w     88.00 178.00   1.00   13.00    --  110.27  45.00 -30.00   90
 13  \w     71.00  96.00   1.00   13.00    --  110.27-125.00 -30.00   25
 14  \w     62.00 117.00   1.00   13.00    --  110.27-125.00  30.00   55
 15  \w     94.00 164.00   1.00   13.00    --  110.27 125.00 150.00   70
 16  \w     43.00 100.00   1.00   13.00    --  110.27 -95.00  60.00   57
 17  \w     85.00 121.00   1.00   13.00    --  110.27-125.00 -90.00   36
 18  \w    141.00 173.00   1.00   13.00    --  110.27  77.00 120.00   32
 19  \w    130.00 177.00   1.00   13.00    --  110.27  77.00-150.00   47
 20  \w    102.00 133.00   1.00   13.00    --  110.27 101.00-173.00   31
 21  \w     89.00 114.00   1.00   13.00    --  110.27  77.00-150.00   25
;
_diffrn_measurement_device        'four-circle diffractometer'
_diffrn_measurement_device_type   'SuperNova, Dual, Cu at home/near, AtlasS2'
_diffrn_measurement_method        '\w scans'
_diffrn_orient_matrix_type
'CrysAlisPro convention (1999,Acta A55,543-557)'
_diffrn_orient_matrix_UB_11       0.0201596000
_diffrn_orient_matrix_UB_12       -0.0775306000
_diffrn_orient_matrix_UB_13       -0.0506800000
_diffrn_orient_matrix_UB_21       -0.0593139000
_diffrn_orient_matrix_UB_22       -0.0839129000
_diffrn_orient_matrix_UB_23       0.0526481000
_diffrn_orient_matrix_UB_31       -0.1281500000
_diffrn_orient_matrix_UB_32       0.0339277000
_diffrn_orient_matrix_UB_33       -0.0233873000
_diffrn_radiation_monochromator   mirror
_diffrn_radiation_probe           x-ray
_diffrn_radiation_type            CuK\a
_diffrn_radiation_wavelength      1.54184
_diffrn_source                    'micro-focus sealed X-ray tube'
_diffrn_source_type               'SuperNova (Cu) X-ray Source'
_reflns_Friedel_coverage          0.000
_reflns_Friedel_fraction_full     .
_reflns_Friedel_fraction_max      .
_reflns_number_gt                 9120
_reflns_number_total              11512
_reflns_odcompleteness_completeness 99.99
_reflns_odcompleteness_iscentric  1
_reflns_odcompleteness_theta      61.08
_reflns_special_details
;
 Reflections were merged by SHELXL according to the crystal
 class for the calculation of statistics and refinement.
 
 _reflns_Friedel_fraction is defined as the number of unique
 Friedel pairs measured divided by the number that would be
 possible theoretically, ignoring centric projections and
 systematic absences.
;
_reflns_threshold_expression      'I > 2\s(I)'
_computing_cell_refinement        'CrysAlisPro 1.171.39.27b (Rigaku OD, 2015)'
_computing_data_collection        'CrysAlisPro 1.171.39.27b (Rigaku OD, 2015)'
_computing_data_reduction         'CrysAlisPro 1.171.39.27b (Rigaku OD, 2015)'
_computing_molecular_graphics     'Olex2 (Dolomanov et al., 2009)'
_computing_publication_material   'Olex2 (Dolomanov et al., 2009)'
_computing_structure_refinement   'ShelXL (Sheldrick, 2015)'
_computing_structure_solution     'ShelXT (Sheldrick, 2015)'
_refine_diff_density_max          1.395
_refine_diff_density_min          -1.638
_refine_diff_density_rms          0.116
_refine_ls_extinction_coef        .
_refine_ls_extinction_method      none
_refine_ls_goodness_of_fit_ref    1.052
_refine_ls_hydrogen_treatment     constr
_refine_ls_matrix_type            full
_refine_ls_number_parameters      660
_refine_ls_number_reflns          11512
_refine_ls_number_restraints      0
_refine_ls_R_factor_all           0.0834
_refine_ls_R_factor_gt            0.0685
_refine_ls_restrained_S_all       1.052
_refine_ls_shift/su_max           0.001
_refine_ls_shift/su_mean          0.000
_refine_ls_structure_factor_coef  Fsqd
_refine_ls_weighting_details
'w=1/[\s^2^(Fo^2^)+(0.1176P)^2^+4.3341P] where P=(Fo^2^+2Fc^2^)/3'
_refine_ls_weighting_scheme       calc
_refine_ls_wR_factor_gt           0.2029
_refine_ls_wR_factor_ref          0.2153
_refine_special_details           ?
_olex2_refinement_description
;
1. Fixed Uiso
 At 1.2 times of:
  All C(H,H) groups, All C(H,H,H,H) groups
 At 1.5 times of:
  All C(H,H,H) groups
2. Others
 Fixed Sof: Br2A(0.8) H10C(0.75) H10D(0.75) H10A(0.25) H10B(0.25) Br2B(0.2)
3.a Secondary CH2 refined with riding coordinates:
 C23(H23A,H23B), C24(H24A,H24B), C3(H3A,H3B), C2(H2A,H2B), C6(H6A,H6B),
 C14(H14A,H14B), C8(H8A,H8B), C1(H1A,H1B), C22(H22A,H22B), C15(H15A,H15B),
 C35(H35A,H35B), C7(H7A,H7B), C16(H16A,H16B), C25(H25A,H25B), C5(H5A,H5B),
 C30(H30A,H30B), C21(H21A,H21B), C40(H40A,H40B), C12(H12A,H12B), C20(H20A,H20B),
  C39(H39A,H39B), C36(H36A,H36B), C37(H37A,H37B), C10(H10C,H10D), C10(H10A,
 H10B), C13(H13A,H13B), C17(H17A,H17B), C29(H29A,H29B), C41(H41A,H41B),
 C31(H31A,H31B), C28(H28A,H28B), C33(H33A,H33B), C32(H32A,H32B)
3.b Idealised Me refined as rotating group:
 C26(H26A,H26B,H26C), C11(H11A,H11B,H11C), C19(H19A,H19B,H19C), C18(H18A,H18B,
 H18C), C42(H42A,H42B,H42C), C38(H38A,H38B,H38C), C34(H34A,H34B,H34C), C27(H27A,
 H27B,H27C)
;
_atom_sites_solution_hydrogens    geom
_atom_sites_solution_primary      direct
_atom_sites_solution_secondary    ?
loop_
  _atom_site_label
  _atom_site_type_symbol
  _atom_site_fract_x
  _atom_site_fract_y
  _atom_site_fract_z
  _atom_site_U_iso_or_equiv
  _atom_site_adp_type
  _atom_site_occupancy
  _atom_site_site_symmetry_order
  _atom_site_calc_flag
  _atom_site_refinement_flags_posn
  _atom_site_refinement_flags_adp
  _atom_site_refinement_flags_occupancy
  _atom_site_disorder_assembly
  _atom_site_disorder_group
 V4 V 0.69719(7) 0.93587(6) 0.50014(4) 0.0417(2) Uani 1 1 d . . . . .
 V5 V 0.45778(8) 0.86854(7) 0.58010(4) 0.0428(2) Uani 1 1 d . . . . .
 V3 V 0.49742(8) 0.37456(7) 0.93544(4) 0.0432(2) Uani 1 1 d . . . . .
 V6 V 0.49293(8) 0.90882(7) 0.41581(4) 0.0436(2) Uani 1 1 d . . . . .
 V2 V 0.30789(8) 0.56594(6) 0.98388(4) 0.0434(2) Uani 1 1 d . . . . .
 V1 V 0.55816(8) 0.59971(7) 0.90519(4) 0.0434(2) Uani 1 1 d . . . . .
 Br1 Br 0.07072(9) 0.15246(8) 1.10112(6) 0.0985(3) Uani 1 1 d . . . . .
 Br2A Br 0.09272(11) 0.62799(10) 0.55437(10) 0.1170(6) Uani 0.8 1 d . . . A 2
 O6 O 0.5000 0.5000 1.0000 0.0365(9) Uani 1 2 d S T P . .
 O13 O 0.5000 1.0000 0.5000 0.0362(9) Uani 1 2 d S T P . .
 O20 O 0.3139(3) 0.9663(3) 0.43197(18) 0.0447(7) Uani 1 1 d . . . . .
 O10 O 0.2788(3) 0.4572(3) 1.06561(18) 0.0447(7) Uani 1 1 d . . . . .
 O18 O 0.4402(3) 0.8074(3) 0.49514(18) 0.0444(7) Uani 1 1 d . . . . .
 O5 O 0.3211(3) 0.4409(3) 0.93654(18) 0.0452(8) Uani 1 1 d . . . . .
 O9 O 0.4310(3) 0.3048(3) 1.02459(17) 0.0424(7) Uani 1 1 d . . . . .
 O17 O 0.2886(3) 0.9306(3) 0.56445(18) 0.0459(8) Uani 1 1 d . . . . .
 O12 O 0.6515(3) 0.8783(3) 0.42955(18) 0.0470(8) Uani 1 1 d . . . . .
 O14 O 0.6272(3) 0.8408(3) 0.56209(18) 0.0466(8) Uani 1 1 d . . . . .
 O8 O 0.6513(3) 0.3484(3) 0.9576(2) 0.0517(9) Uani 1 1 d . . . . .
 O15 O 0.4757(4) 0.9629(3) 0.63310(17) 0.0507(8) Uani 1 1 d . . . . .
 O2 O 0.3893(4) 0.6370(3) 0.91292(19) 0.0519(9) Uani 1 1 d . . . . .
 O16 O 0.4157(4) 0.7681(3) 0.6297(2) 0.0579(10) Uani 1 1 d . . . . .
 O3 O 0.5397(4) 0.4850(3) 0.87049(17) 0.0532(9) Uani 1 1 d . . . . .
 O11 O 0.8430(3) 0.9058(3) 0.4993(2) 0.0568(10) Uani 1 1 d . . . . .
 O1 O 0.6109(4) 0.6797(3) 0.84278(19) 0.0588(10) Uani 1 1 d . . . . .
 N1 N 0.3368(4) 0.9261(3) 0.8216(2) 0.0449(9) Uani 1 1 d . . . . .
 O19 O 0.4688(4) 0.8417(4) 0.3597(2) 0.0621(11) Uani 1 1 d . . . . .
 O7 O 0.4754(4) 0.2839(4) 0.8944(2) 0.0625(10) Uani 1 1 d . . . . .
 O4 O 0.1649(4) 0.5978(3) 0.9757(2) 0.0613(11) Uani 1 1 d . . . . .
 N2 N 0.6766(5) 0.5347(4) 0.6699(2) 0.0583(12) Uani 1 1 d . . . . .
 C23 C 0.3425(5) 0.8294(4) 0.7881(3) 0.0460(11) Uani 1 1 d . . . . .
 H23A H 0.3569 0.8495 0.7404 0.055 Uiso 1 1 calc R . . . .
 H23B H 0.4132 0.7853 0.8018 0.055 Uiso 1 1 calc R . . . .
 C24 C 0.2287(5) 0.7667(4) 0.8029(3) 0.0509(12) Uani 1 1 d . . . . .
 H24A H 0.2092 0.7513 0.8507 0.061 Uiso 1 1 calc R . . . .
 H24B H 0.1592 0.8076 0.7850 0.061 Uiso 1 1 calc R . . . .
 C4 C 0.2057(5) 0.3144(4) 1.0175(3) 0.0498(12) Uani 1 1 d . . . . .
 C3 C 0.3241(5) 0.2458(4) 1.0302(3) 0.0482(11) Uani 1 1 d . . . . .
 H3A H 0.3131 0.2068 1.0745 0.058 Uiso 1 1 calc R . . . .
 H3B H 0.3369 0.1968 0.9984 0.058 Uiso 1 1 calc R . . . .
 C2 C 0.2199(5) 0.3753(4) 0.9466(3) 0.0521(12) Uani 1 1 d . . . . .
 H2A H 0.2322 0.3268 0.9144 0.062 Uiso 1 1 calc R . . . .
 H2B H 0.1442 0.4168 0.9389 0.062 Uiso 1 1 calc R . . . .
 C6 C 0.1929(5) 0.8648(4) 0.5589(3) 0.0557(13) Uani 1 1 d . . . . .
 H6A H 0.1143 0.9046 0.5599 0.067 Uiso 1 1 calc R . . . .
 H6B H 0.1883 0.8107 0.5970 0.067 Uiso 1 1 calc R . . . .
 C14 C 0.4473(5) 0.9901(4) 0.7940(3) 0.0513(12) Uani 1 1 d . . . . .
 H14A H 0.4496 1.0022 0.7459 0.062 Uiso 1 1 calc R . . . .
 H14B H 0.4337 1.0569 0.8097 0.062 Uiso 1 1 calc R . . . .
 C8 C 0.2165(5) 0.8988(5) 0.4340(3) 0.0549(13) Uani 1 1 d . . . . .
 H8A H 0.2266 0.8663 0.3938 0.066 Uiso 1 1 calc R . . . .
 H8B H 0.1379 0.9388 0.4350 0.066 Uiso 1 1 calc R . . . .
 C1 C 0.1810(5) 0.3900(4) 1.0686(3) 0.0529(12) Uani 1 1 d . . . . .
 H1A H 0.1049 0.4309 1.0608 0.064 Uiso 1 1 calc R . . . .
 H1B H 0.1695 0.3511 1.1129 0.064 Uiso 1 1 calc R . . . .
 C22 C 0.3348(6) 0.8924(4) 0.8968(3) 0.0545(13) Uani 1 1 d . . . . .
 H22A H 0.2622 0.8530 0.9118 0.065 Uiso 1 1 calc R . . . .
 H22B H 0.4069 0.8461 0.9047 0.065 Uiso 1 1 calc R . . . .
 C15 C 0.2200(5) 0.9929(4) 0.8086(3) 0.0524(12) Uani 1 1 d . . . . .
 H15A H 0.1498 0.9557 0.8312 0.063 Uiso 1 1 calc R . . . .
 H15B H 0.2225 1.0551 0.8290 0.063 Uiso 1 1 calc R . . . .
 C35 C 0.5499(6) 0.5079(5) 0.7051(3) 0.0591(14) Uani 1 1 d . . . . .
 H35A H 0.5489 0.5176 0.7514 0.071 Uiso 1 1 calc R . . . .
 H35B H 0.4891 0.5575 0.6857 0.071 Uiso 1 1 calc R . . . .
 C7 C 0.3367(5) 0.7482(4) 0.4928(3) 0.0534(13) Uani 1 1 d . . . . .
 H7A H 0.3322 0.6933 0.5303 0.064 Uiso 1 1 calc R . . . .
 H7B H 0.3477 0.7165 0.4523 0.064 Uiso 1 1 calc R . . . .
 C9 C 0.2142(5) 0.8152(5) 0.4947(4) 0.0569(14) Uani 1 1 d . . . . .
 C16 C 0.1972(6) 1.0246(5) 0.7372(3) 0.0578(14) Uani 1 1 d . . . . .
 H16A H 0.1926 0.9639 0.7157 0.069 Uiso 1 1 calc R . . . .
 H16B H 0.2645 1.0646 0.7137 0.069 Uiso 1 1 calc R . . . .
 C25 C 0.2457(7) 0.6670(5) 0.7737(3) 0.0634(15) Uani 1 1 d . . . . .
 H25A H 0.2611 0.6826 0.7256 0.076 Uiso 1 1 calc R . . . .
 H25B H 0.3179 0.6278 0.7898 0.076 Uiso 1 1 calc R . . . .
 C5 C 0.0964(6) 0.2472(5) 1.0191(4) 0.0622(15) Uani 1 1 d . . . . .
 H5A H 0.1103 0.2078 0.9820 0.075 Uiso 1 1 calc R . . . .
 H5B H 0.0220 0.2915 1.0135 0.075 Uiso 1 1 calc R . . . .
 C30 C 0.6930(7) 0.6430(5) 0.6851(4) 0.0666(17) Uani 1 1 d . . . . .
 H30A H 0.6283 0.6887 0.6659 0.080 Uiso 1 1 calc R . . . .
 H30B H 0.6791 0.6416 0.7330 0.080 Uiso 1 1 calc R . . . .
 C21 C 0.3337(8) 0.9785(5) 0.9398(3) 0.0707(18) Uani 1 1 d . . . . .
 H21A H 0.4115 1.0123 0.9304 0.085 Uiso 1 1 calc R . . . .
 H21B H 0.2675 1.0298 0.9291 0.085 Uiso 1 1 calc R . . . .
 C40 C 0.7975(7) 0.4489(6) 0.7661(4) 0.0702(17) Uani 1 1 d . . . . .
 H40A H 0.7223 0.4282 0.7936 0.084 Uiso 1 1 calc R . . . .
 H40B H 0.8178 0.5153 0.7765 0.084 Uiso 1 1 calc R . . . .
 C12 C 0.6749(7) 1.0105(6) 0.7745(5) 0.077(2) Uani 1 1 d . . . . .
 H12A H 0.7534 0.9770 0.7862 0.093 Uiso 1 1 calc R . . . .
 H12B H 0.6731 1.0105 0.7271 0.093 Uiso 1 1 calc R . . . .
 C20 C 0.3148(8) 0.9349(6) 1.0125(3) 0.0730(19) Uani 1 1 d . . . . .
 H20A H 0.3781 0.8802 1.0215 0.088 Uiso 1 1 calc R . . . .
 H20B H 0.3269 0.9890 1.0386 0.088 Uiso 1 1 calc R . . . .
 C39 C 0.7771(7) 0.4586(5) 0.6938(4) 0.0668(16) Uani 1 1 d . . . . .
 H39A H 0.8543 0.4772 0.6675 0.080 Uiso 1 1 calc R . . . .
 H39B H 0.7590 0.3909 0.6845 0.080 Uiso 1 1 calc R . . . .
 C36 C 0.5078(7) 0.4014(5) 0.7037(4) 0.0732(18) Uani 1 1 d . . . . .
 H36A H 0.5612 0.3498 0.7275 0.088 Uiso 1 1 calc R . . . .
 H36B H 0.5113 0.3877 0.6581 0.088 Uiso 1 1 calc R . . . .
 C37 C 0.3744(7) 0.3965(6) 0.7370(5) 0.080(2) Uani 1 1 d . . . . .
 H37A H 0.3707 0.4196 0.7802 0.096 Uiso 1 1 calc R . . . .
 H37B H 0.3212 0.4438 0.7102 0.096 Uiso 1 1 calc R . . . .
 C10 C 0.1053(6) 0.7500(5) 0.4900(5) 0.081(2) Uani 1 1 d . . . . .
 H10C H 0.1126 0.7297 0.4458 0.097 Uiso 0.75 1 calc R . . A 2
 H10D H 0.0292 0.7926 0.4953 0.097 Uiso 0.75 1 calc R . . A 2
 H10A H 0.0355 0.7993 0.4834 0.097 Uiso 0.25 1 calc R . . A 1
 H10B H 0.0878 0.7121 0.5343 0.097 Uiso 0.25 1 calc R . . A 1
 C13 C 0.5710(6) 0.9449(5) 0.8115(4) 0.0686(17) Uani 1 1 d . . . . .
 H13A H 0.5830 0.8753 0.8001 0.082 Uiso 1 1 calc R . . . .
 H13B H 0.5742 0.9408 0.8591 0.082 Uiso 1 1 calc R . . . .
 C17 C 0.0750(6) 1.0899(6) 0.7355(4) 0.0686(17) Uani 1 1 d . . . . .
 H17A H 0.0083 1.0483 0.7581 0.082 Uiso 1 1 calc R . . . .
 H17B H 0.0792 1.1480 0.7596 0.082 Uiso 1 1 calc R . . . .
 C29 C 0.8129(7) 0.6897(6) 0.6617(5) 0.085(2) Uani 1 1 d . . . . .
 H29A H 0.8231 0.7039 0.6135 0.102 Uiso 1 1 calc R . . . .
 H29B H 0.8807 0.6427 0.6761 0.102 Uiso 1 1 calc R . . . .
 Br2B Br 0.0959(7) 0.6703(6) 0.4415(5) 0.145(3) Uani 0.2 1 d . . . A 1
 C26 C 0.1360(8) 0.6017(7) 0.7908(5) 0.089(2) Uani 1 1 d . . . . .
 H26A H 0.0663 0.6367 0.7706 0.134 Uiso 1 1 calc GR . . . .
 H26B H 0.1166 0.5900 0.8383 0.134 Uiso 1 1 calc GR . . . .
 H26C H 0.1547 0.5366 0.7745 0.134 Uiso 1 1 calc GR . . . .
 C41 C 0.9032(8) 0.3684(7) 0.7810(5) 0.087(2) Uani 1 1 d . . . . .
 H41A H 0.8807 0.3024 0.7711 0.104 Uiso 1 1 calc R . . . .
 H41B H 0.9763 0.3883 0.7513 0.104 Uiso 1 1 calc R . . . .
 C31 C 0.6895(10) 0.5295(6) 0.5953(3) 0.086(3) Uani 1 1 d . . . . .
 H31A H 0.7732 0.5466 0.5776 0.103 Uiso 1 1 calc R . . . .
 H31B H 0.6805 0.4583 0.5893 0.103 Uiso 1 1 calc R . . . .
 C28 C 0.8128(10) 0.7919(7) 0.6920(6) 0.107(4) Uani 1 1 d . . . . .
 H28A H 0.7443 0.8372 0.6767 0.129 Uiso 1 1 calc R . . . .
 H28B H 0.7968 0.7758 0.7400 0.129 Uiso 1 1 calc R . . . .
 C11 C 0.6716(9) 1.1184(8) 0.7870(5) 0.097(3) Uani 1 1 d . . . . .
 H11A H 0.7459 1.1496 0.7659 0.145 Uiso 1 1 calc GR . . . .
 H11B H 0.6659 1.1202 0.8341 0.145 Uiso 1 1 calc GR . . . .
 H11C H 0.6010 1.1558 0.7692 0.145 Uiso 1 1 calc GR . . . .
 C19 C 0.1905(10) 0.8923(8) 1.0358(4) 0.098(3) Uani 1 1 d . . . . .
 H19A H 0.1787 0.8366 1.0118 0.146 Uiso 1 1 calc GR . . . .
 H19B H 0.1268 0.9460 1.0279 0.146 Uiso 1 1 calc GR . . . .
 H19C H 0.1863 0.8672 1.0825 0.146 Uiso 1 1 calc GR . . . .
 C18 C 0.0462(8) 1.1299(8) 0.6661(4) 0.092(3) Uani 1 1 d . . . . .
 H18A H 0.1138 1.1680 0.6427 0.138 Uiso 1 1 calc GR . . . .
 H18B H -0.0277 1.1744 0.6676 0.138 Uiso 1 1 calc GR . . . .
 H18C H 0.0339 1.0728 0.6433 0.138 Uiso 1 1 calc GR . . . .
 C33 C 0.6598(14) 0.5864(7) 0.4784(4) 0.115(4) Uani 1 1 d . . . . .
 H33A H 0.6670 0.5140 0.4724 0.138 Uiso 1 1 calc R . . . .
 H33B H 0.5936 0.6183 0.4530 0.138 Uiso 1 1 calc R . . . .
 C42 C 0.9352(8) 0.3546(8) 0.8496(5) 0.093(3) Uani 1 1 d . . . . .
 H42A H 0.9664 0.4174 0.8586 0.140 Uiso 1 1 calc GR . . . .
 H42B H 0.9974 0.2993 0.8555 0.140 Uiso 1 1 calc GR . . . .
 H42C H 0.8627 0.3381 0.8797 0.140 Uiso 1 1 calc GR . . . .
 C32 C 0.6106(9) 0.5902(7) 0.5579(5) 0.089(2) Uani 1 1 d . . . . .
 H32A H 0.6082 0.6607 0.5676 0.107 Uiso 1 1 calc R . . . .
 H32B H 0.5277 0.5654 0.5679 0.107 Uiso 1 1 calc R . . . .
 C38 C 0.3267(9) 0.2909(7) 0.7457(6) 0.098(3) Uani 1 1 d . . . . .
 H38A H 0.3352 0.2657 0.7035 0.147 Uiso 1 1 calc GR . . . .
 H38B H 0.2409 0.2938 0.7630 0.147 Uiso 1 1 calc GR . . . .
 H38C H 0.3731 0.2453 0.7763 0.147 Uiso 1 1 calc GR . . . .
 C34 C 0.7704(14) 0.6301(9) 0.4470(8) 0.141(5) Uani 1 1 d . . . . .
 H34A H 0.7506 0.6879 0.4144 0.211 Uiso 1 1 calc GR . . . .
 H34B H 0.8209 0.5790 0.4254 0.211 Uiso 1 1 calc GR . . . .
 H34C H 0.8147 0.6530 0.4797 0.211 Uiso 1 1 calc GR . . . .
 C27 C 0.9183(10) 0.8452(9) 0.6777(7) 0.121(4) Uani 1 1 d . . . . .
 H27A H 0.9333 0.8650 0.6305 0.181 Uiso 1 1 calc GR . . . .
 H27B H 0.9870 0.8020 0.6933 0.181 Uiso 1 1 calc GR . . . .
 H27C H 0.9086 0.9059 0.6995 0.181 Uiso 1 1 calc GR . . . .

loop_
  _atom_site_aniso_label
  _atom_site_aniso_U_11
  _atom_site_aniso_U_22
  _atom_site_aniso_U_33
  _atom_site_aniso_U_23
  _atom_site_aniso_U_13
  _atom_site_aniso_U_12
 V4 0.0354(4) 0.0399(4) 0.0471(4) -0.0029(3) -0.0057(3) 0.0116(3)
 V5 0.0452(4) 0.0433(4) 0.0349(4) 0.0058(3) -0.0041(3) 0.0073(3)
 V3 0.0479(5) 0.0421(4) 0.0392(4) -0.0074(3) -0.0042(3) 0.0035(3)
 V6 0.0466(5) 0.0489(5) 0.0350(4) -0.0091(3) -0.0051(3) 0.0077(3)
 V2 0.0404(4) 0.0382(4) 0.0495(5) 0.0017(3) -0.0116(3) 0.0084(3)
 V1 0.0510(5) 0.0439(4) 0.0325(4) 0.0054(3) -0.0088(3) 0.0011(3)
 Br1 0.0814(6) 0.0868(6) 0.1176(8) 0.0057(5) 0.0165(5) -0.0223(5)
 Br2A 0.0711(7) 0.0696(6) 0.2007(18) -0.0035(8) 0.0107(8) -0.0094(5)
 O6 0.044(2) 0.032(2) 0.032(2) 0.0013(16) -0.0057(17) 0.0052(17)
 O13 0.040(2) 0.037(2) 0.030(2) -0.0004(16) -0.0022(16) 0.0040(17)
 O20 0.0398(17) 0.0477(18) 0.0466(18) -0.0047(14) -0.0139(14) 0.0091(14)
 O10 0.0435(17) 0.0432(17) 0.0450(18) -0.0019(14) -0.0021(14) 0.0014(14)
 O18 0.0405(17) 0.0407(17) 0.0499(19) -0.0040(14) -0.0046(14) 0.0068(13)
 O5 0.0464(18) 0.0453(18) 0.0443(18) -0.0013(14) -0.0159(14) 0.0031(14)
 O9 0.0416(17) 0.0373(16) 0.0461(18) 0.0015(13) -0.0076(14) 0.0031(13)
 O17 0.0403(17) 0.0442(18) 0.0491(19) -0.0019(14) 0.0017(14) 0.0052(14)
 O12 0.0449(18) 0.0483(19) 0.0461(18) -0.0100(15) -0.0009(14) 0.0105(15)
 O14 0.0474(19) 0.0414(17) 0.0487(19) 0.0016(14) -0.0136(15) 0.0119(14)
 O8 0.0455(19) 0.0445(18) 0.065(2) -0.0122(17) -0.0053(16) 0.0097(15)
 O15 0.057(2) 0.061(2) 0.0304(15) -0.0007(15) -0.0042(14) 0.0062(17)
 O2 0.054(2) 0.0466(19) 0.052(2) 0.0119(16) -0.0235(17) 0.0024(16)
 O16 0.062(2) 0.054(2) 0.049(2) 0.0104(17) 0.0000(17) 0.0080(18)
 O3 0.067(2) 0.061(2) 0.0314(16) -0.0058(15) -0.0043(15) -0.0044(18)
 O11 0.0375(18) 0.055(2) 0.076(3) -0.0071(19) -0.0115(17) 0.0143(16)
 O1 0.071(3) 0.060(2) 0.0405(19) 0.0108(17) -0.0067(17) -0.0062(19)
 N1 0.055(2) 0.038(2) 0.040(2) 0.0004(16) -0.0093(17) -0.0010(17)
 O19 0.072(3) 0.067(3) 0.051(2) -0.0253(19) -0.0107(19) 0.010(2)
 O7 0.071(3) 0.059(2) 0.060(2) -0.0227(19) -0.005(2) 0.002(2)
 O4 0.044(2) 0.055(2) 0.083(3) -0.002(2) -0.0192(19) 0.0122(17)
 N2 0.081(3) 0.054(3) 0.043(2) -0.010(2) -0.010(2) -0.011(2)
 C23 0.055(3) 0.042(2) 0.040(2) -0.0054(19) -0.006(2) 0.002(2)
 C24 0.053(3) 0.049(3) 0.051(3) -0.005(2) -0.009(2) -0.002(2)
 C4 0.044(3) 0.044(3) 0.059(3) 0.001(2) -0.008(2) 0.001(2)
 C3 0.048(3) 0.039(2) 0.055(3) 0.003(2) -0.008(2) 0.001(2)
 C2 0.052(3) 0.049(3) 0.056(3) -0.004(2) -0.017(2) -0.001(2)
 C6 0.043(3) 0.046(3) 0.072(4) 0.000(2) 0.008(2) 0.004(2)
 C14 0.058(3) 0.046(3) 0.048(3) 0.002(2) -0.010(2) -0.004(2)
 C8 0.039(3) 0.054(3) 0.075(4) -0.013(3) -0.023(2) 0.008(2)
 C1 0.045(3) 0.049(3) 0.059(3) 0.001(2) 0.001(2) 0.001(2)
 C22 0.077(4) 0.045(3) 0.041(3) 0.000(2) -0.007(2) -0.008(3)
 C15 0.056(3) 0.044(3) 0.054(3) 0.000(2) -0.003(2) 0.003(2)
 C35 0.071(4) 0.055(3) 0.051(3) -0.004(2) -0.014(3) -0.002(3)
 C7 0.045(3) 0.042(3) 0.072(4) -0.008(2) -0.005(2) 0.005(2)
 C9 0.043(3) 0.047(3) 0.082(4) -0.009(3) -0.013(3) 0.004(2)
 C16 0.059(3) 0.056(3) 0.056(3) 0.004(3) -0.016(3) 0.005(3)
 C25 0.078(4) 0.054(3) 0.060(3) -0.013(3) -0.001(3) -0.012(3)
 C5 0.051(3) 0.055(3) 0.079(4) 0.000(3) -0.011(3) -0.005(3)
 C30 0.092(5) 0.048(3) 0.065(4) -0.009(3) -0.034(3) -0.002(3)
 C21 0.111(6) 0.053(3) 0.050(3) -0.009(3) -0.008(3) -0.016(3)
 C40 0.073(4) 0.063(4) 0.069(4) -0.004(3) -0.002(3) 0.011(3)
 C12 0.058(4) 0.075(4) 0.098(6) -0.005(4) -0.015(4) -0.004(3)
 C20 0.109(6) 0.065(4) 0.048(3) -0.011(3) -0.018(3) -0.004(4)
 C39 0.068(4) 0.058(3) 0.074(4) -0.020(3) 0.006(3) 0.001(3)
 C36 0.076(4) 0.055(3) 0.086(5) -0.001(3) -0.007(4) -0.006(3)
 C37 0.074(5) 0.071(4) 0.096(6) -0.016(4) -0.013(4) 0.001(4)
 C10 0.051(3) 0.053(3) 0.141(8) -0.007(4) -0.021(4) 0.001(3)
 C13 0.067(4) 0.058(4) 0.079(4) 0.005(3) -0.020(3) -0.001(3)
 C17 0.060(4) 0.075(4) 0.070(4) -0.004(3) -0.016(3) 0.007(3)
 C29 0.072(5) 0.065(4) 0.124(7) -0.008(4) -0.041(5) -0.005(3)
 Br2B 0.111(4) 0.106(4) 0.232(10) -0.074(6) -0.015(5) -0.004(4)
 C26 0.095(6) 0.066(4) 0.109(7) -0.015(4) -0.001(5) -0.026(4)
 C41 0.075(5) 0.080(5) 0.107(7) -0.024(5) -0.016(4) 0.009(4)
 C31 0.141(8) 0.074(5) 0.047(3) -0.007(3) -0.013(4) -0.037(5)
 C28 0.117(8) 0.065(5) 0.152(10) -0.017(5) -0.058(7) -0.018(5)
 C11 0.102(7) 0.087(6) 0.103(7) -0.006(5) -0.019(5) -0.021(5)
 C19 0.125(8) 0.100(6) 0.064(5) -0.016(4) 0.012(5) -0.015(6)
 C18 0.079(5) 0.112(7) 0.081(5) 0.006(5) -0.029(4) 0.015(5)
 C33 0.220(14) 0.068(5) 0.064(5) -0.019(4) -0.047(7) 0.023(7)
 C42 0.079(5) 0.090(6) 0.104(7) 0.004(5) -0.017(5) 0.011(4)
 C32 0.101(6) 0.067(4) 0.105(7) -0.028(4) -0.021(5) 0.008(4)
 C38 0.085(6) 0.081(5) 0.128(8) -0.015(5) 0.002(5) -0.016(4)
 C34 0.172(13) 0.074(6) 0.179(14) 0.011(8) -0.061(11) -0.016(7)
 C27 0.095(7) 0.097(7) 0.172(12) -0.029(8) 0.004(7) -0.018(6)

_geom_special_details
;
 All esds (except the esd in the dihedral angle between two l.s. planes)
 are estimated using the full covariance matrix.  The cell esds are taken
 into account individually in the estimation of esds in distances, angles
 and torsion angles; correlations between esds in cell parameters are only
 used when they are defined by crystal symmetry.  An approximate (isotropic)
 treatment of cell esds is used for estimating esds involving l.s. planes.
;
loop_
  _geom_bond_atom_site_label_1
  _geom_bond_atom_site_label_2
  _geom_bond_distance
  _geom_bond_site_symmetry_2
  _geom_bond_publ_flag
 V4 V5 3.0278(12) . ?
 V4 V6 3.0324(12) . ?
 V4 O13 2.2493(8) . ?
 V4 O20 2.009(4) 2_676 ?
 V4 O17 2.032(4) 2_676 ?
 V4 O12 1.851(4) . ?
 V4 O14 1.783(4) . ?
 V4 O11 1.607(4) . ?
 V5 V6 3.0148(13) 2_676 ?
 V5 O13 2.2268(8) . ?
 V5 O18 2.047(4) . ?
 V5 O17 2.001(3) . ?
 V5 O14 1.860(4) . ?
 V5 O15 1.792(4) . ?
 V5 O16 1.597(4) . ?
 V3 V2 3.0357(12) 2_667 ?
 V3 V1 3.0249(12) . ?
 V3 O6 2.2547(8) . ?
 V3 O5 2.050(3) . ?
 V3 O9 1.993(4) . ?
 V3 O8 1.782(4) . ?
 V3 O3 1.857(4) . ?
 V3 O7 1.595(4) . ?
 V6 V5 3.0149(13) 2_676 ?
 V6 O13 2.2426(8) . ?
 V6 O20 2.047(3) . ?
 V6 O18 1.995(4) . ?
 V6 O12 1.788(4) . ?
 V6 O15 1.855(4) 2_676 ?
 V6 O19 1.596(4) . ?
 V2 V3 3.0358(12) 2_667 ?
 V2 V1 3.0272(13) . ?
 V2 O6 2.2462(8) . ?
 V2 O10 2.039(4) . ?
 V2 O5 2.008(4) . ?
 V2 O8 1.861(4) 2_667 ?
 V2 O2 1.782(4) . ?
 V2 O4 1.604(4) . ?
 V1 O6 2.2236(8) . ?
 V1 O10 1.996(4) 2_667 ?
 V1 O9 2.053(4) 2_667 ?
 V1 O2 1.864(4) . ?
 V1 O3 1.785(4) . ?
 V1 O1 1.604(4) . ?
 Br1 C5 1.936(7) . ?
 Br2A C10 1.915(9) . ?
 O6 V3 2.2547(8) 2_667 ?
 O6 V2 2.2462(8) 2_667 ?
 O6 V1 2.2235(8) 2_667 ?
 O13 V4 2.2493(8) 2_676 ?
 O13 V5 2.2268(8) 2_676 ?
 O13 V6 2.2426(8) 2_676 ?
 O20 V4 2.009(4) 2_676 ?
 O20 C8 1.422(7) . ?
 O10 V1 1.996(4) 2_667 ?
 O10 C1 1.419(7) . ?
 O18 C7 1.421(7) . ?
 O5 C2 1.423(7) . ?
 O9 V1 2.053(4) 2_667 ?
 O9 C3 1.427(6) . ?
 O17 V4 2.032(4) 2_676 ?
 O17 C6 1.422(7) . ?
 O8 V2 1.861(4) 2_667 ?
 O15 V6 1.855(4) 2_676 ?
 N1 C23 1.518(6) . ?
 N1 C14 1.521(7) . ?
 N1 C22 1.533(6) . ?
 N1 C15 1.517(7) . ?
 N2 C35 1.520(9) . ?
 N2 C30 1.520(8) . ?
 N2 C39 1.501(9) . ?
 N2 C31 1.524(8) . ?
 C23 H23A 0.9700 . ?
 C23 H23B 0.9700 . ?
 C23 C24 1.512(8) . ?
 C24 H24A 0.9700 . ?
 C24 H24B 0.9700 . ?
 C24 C25 1.504(8) . ?
 C4 C3 1.542(7) . ?
 C4 C2 1.544(8) . ?
 C4 C1 1.530(8) . ?
 C4 C5 1.524(8) . ?
 C3 H3A 0.9700 . ?
 C3 H3B 0.9700 . ?
 C2 H2A 0.9700 . ?
 C2 H2B 0.9700 . ?
 C6 H6A 0.9700 . ?
 C6 H6B 0.9700 . ?
 C6 C9 1.534(9) . ?
 C14 H14A 0.9700 . ?
 C14 H14B 0.9700 . ?
 C14 C13 1.492(8) . ?
 C8 H8A 0.9700 . ?
 C8 H8B 0.9700 . ?
 C8 C9 1.528(9) . ?
 C1 H1A 0.9700 . ?
 C1 H1B 0.9700 . ?
 C22 H22A 0.9700 . ?
 C22 H22B 0.9700 . ?
 C22 C21 1.525(8) . ?
 C15 H15A 0.9700 . ?
 C15 H15B 0.9700 . ?
 C15 C16 1.500(8) . ?
 C35 H35A 0.9700 . ?
 C35 H35B 0.9700 . ?
 C35 C36 1.503(9) . ?
 C7 H7A 0.9700 . ?
 C7 H7B 0.9700 . ?
 C7 C9 1.543(7) . ?
 C9 C10 1.528(9) . ?
 C16 H16A 0.9700 . ?
 C16 H16B 0.9700 . ?
 C16 C17 1.531(9) . ?
 C25 H25A 0.9700 . ?
 C25 H25B 0.9700 . ?
 C25 C26 1.496(10) . ?
 C5 H5A 0.9700 . ?
 C5 H5B 0.9700 . ?
 C30 H30A 0.9700 . ?
 C30 H30B 0.9700 . ?
 C30 C29 1.481(11) . ?
 C21 H21A 0.9700 . ?
 C21 H21B 0.9700 . ?
 C21 C20 1.506(9) . ?
 C40 H40A 0.9700 . ?
 C40 H40B 0.9700 . ?
 C40 C39 1.502(10) . ?
 C40 C41 1.530(10) . ?
 C12 H12A 0.9700 . ?
 C12 H12B 0.9700 . ?
 C12 C13 1.529(10) . ?
 C12 C11 1.469(12) . ?
 C20 H20A 0.9700 . ?
 C20 H20B 0.9700 . ?
 C20 C19 1.500(12) . ?
 C39 H39A 0.9700 . ?
 C39 H39B 0.9700 . ?
 C36 H36A 0.9700 . ?
 C36 H36B 0.9700 . ?
 C36 C37 1.533(11) . ?
 C37 H37A 0.9700 . ?
 C37 H37B 0.9700 . ?
 C37 C38 1.490(12) . ?
 C10 H10C 0.9700 . ?
 C10 H10D 0.9700 . ?
 C10 H10A 0.9700 . ?
 C10 H10B 0.9700 . ?
 C10 Br2B 1.556(11) . ?
 C13 H13A 0.9700 . ?
 C13 H13B 0.9700 . ?
 C17 H17A 0.9700 . ?
 C17 H17B 0.9700 . ?
 C17 C18 1.497(10) . ?
 C29 H29A 0.9700 . ?
 C29 H29B 0.9700 . ?
 C29 C28 1.553(12) . ?
 C26 H26A 0.9600 . ?
 C26 H26B 0.9600 . ?
 C26 H26C 0.9600 . ?
 C41 H41A 0.9700 . ?
 C41 H41B 0.9700 . ?
 C41 C42 1.463(13) . ?
 C31 H31A 0.9700 . ?
 C31 H31B 0.9700 . ?
 C31 C32 1.352(12) . ?
 C28 H28A 0.9700 . ?
 C28 H28B 0.9700 . ?
 C28 C27 1.367(14) . ?
 C11 H11A 0.9600 . ?
 C11 H11B 0.9600 . ?
 C11 H11C 0.9600 . ?
 C19 H19A 0.9600 . ?
 C19 H19B 0.9600 . ?
 C19 H19C 0.9600 . ?
 C18 H18A 0.9600 . ?
 C18 H18B 0.9600 . ?
 C18 H18C 0.9600 . ?
 C33 H33A 0.9700 . ?
 C33 H33B 0.9700 . ?
 C33 C32 1.657(13) . ?
 C33 C34 1.414(18) . ?
 C42 H42A 0.9600 . ?
 C42 H42B 0.9600 . ?
 C42 H42C 0.9600 . ?
 C32 H32A 0.9700 . ?
 C32 H32B 0.9700 . ?
 C38 H38A 0.9600 . ?
 C38 H38B 0.9600 . ?
 C38 H38C 0.9600 . ?
 C34 H34A 0.9600 . ?
 C34 H34B 0.9600 . ?
 C34 H34C 0.9600 . ?
 C27 H27A 0.9600 . ?
 C27 H27B 0.9600 . ?
 C27 H27C 0.9600 . ?

loop_
  _geom_angle_atom_site_label_1
  _geom_angle_atom_site_label_2
  _geom_angle_atom_site_label_3
  _geom_angle
  _geom_angle_site_symmetry_1
  _geom_angle_site_symmetry_3
  _geom_angle_publ_flag
 V5 V4 V6 65.97(3) . . ?
 O13 V4 V5 47.12(2) . . ?
 O13 V4 V6 47.45(2) . . ?
 O20 V4 V5 81.35(11) 2_676 . ?
 O20 V4 V6 124.95(10) 2_676 . ?
 O20 V4 O13 77.71(10) 2_676 . ?
 O20 V4 O17 82.39(15) 2_676 2_676 ?
 O17 V4 V5 123.74(10) 2_676 . ?
 O17 V4 V6 81.06(11) 2_676 . ?
 O17 V4 O13 76.85(10) 2_676 . ?
 O12 V4 V5 88.77(12) . . ?
 O12 V4 V6 32.91(11) . . ?
 O12 V4 O13 80.32(11) . . ?
 O12 V4 O20 156.98(14) . 2_676 ?
 O12 V4 O17 86.01(16) . 2_676 ?
 O14 V4 V5 34.62(11) . . ?
 O14 V4 V6 87.35(12) . . ?
 O14 V4 O13 81.71(11) . . ?
 O14 V4 O20 89.36(17) . 2_676 ?
 O14 V4 O17 158.20(15) . 2_676 ?
 O14 V4 O12 94.25(18) . . ?
 O11 V4 V5 138.35(17) . . ?
 O11 V4 V6 136.71(17) . . ?
 O11 V4 O13 172.36(16) . . ?
 O11 V4 O20 97.20(19) . 2_676 ?
 O11 V4 O17 96.95(19) . 2_676 ?
 O11 V4 O12 103.9(2) . . ?
 O11 V4 O14 104.1(2) . . ?
 V6 V5 V4 66.52(3) 2_676 . ?
 O13 V5 V4 47.75(2) . . ?
 O13 V5 V6 47.80(2) . 2_676 ?
 O18 V5 V4 81.13(10) . . ?
 O18 V5 V6 124.67(11) . 2_676 ?
 O18 V5 O13 77.08(10) . . ?
 O17 V5 V4 125.51(11) . . ?
 O17 V5 V6 81.99(11) . 2_676 ?
 O17 V5 O13 78.00(11) . . ?
 O17 V5 O18 82.29(15) . . ?
 O14 V5 V4 32.99(11) . . ?
 O14 V5 V6 88.97(12) . 2_676 ?
 O14 V5 O13 80.71(11) . . ?
 O14 V5 O18 86.15(15) . . ?
 O14 V5 O17 157.57(16) . . ?
 O15 V5 V4 87.89(13) . . ?
 O15 V5 V6 34.92(12) . 2_676 ?
 O15 V5 O13 82.69(12) . . ?
 O15 V5 O18 159.47(16) . . ?
 O15 V5 O17 90.22(17) . . ?
 O15 V5 O14 94.05(18) . . ?
 O16 V5 V4 135.42(15) . . ?
 O16 V5 V6 139.46(17) . 2_676 ?
 O16 V5 O13 171.33(18) . . ?
 O16 V5 O18 95.1(2) . . ?
 O16 V5 O17 97.47(19) . . ?
 O16 V5 O14 102.67(19) . . ?
 O16 V5 O15 104.9(2) . . ?
 V1 V3 V2 65.72(3) . 2_667 ?
 O6 V3 V2 47.47(2) . 2_667 ?
 O6 V3 V1 47.08(2) . . ?
 O5 V3 V2 123.93(11) . 2_667 ?
 O5 V3 V1 80.87(11) . . ?
 O5 V3 O6 76.66(10) . . ?
 O9 V3 V2 81.75(11) . 2_667 ?
 O9 V3 V1 124.63(11) . . ?
 O9 V3 O6 77.76(11) . . ?
 O9 V3 O5 82.34(14) . . ?
 O8 V3 V2 34.40(12) . 2_667 ?
 O8 V3 V1 86.84(13) . . ?
 O8 V3 O6 81.83(13) . . ?
 O8 V3 O5 158.26(17) . . ?
 O8 V3 O9 90.14(17) . . ?
 O8 V3 O3 93.97(19) . . ?
 O3 V3 V2 88.74(13) . 2_667 ?
 O3 V3 V1 33.09(12) . . ?
 O3 V3 O6 80.10(12) . . ?
 O3 V3 O5 85.47(17) . . ?
 O3 V3 O9 156.67(16) . . ?
 O7 V3 V2 138.59(17) . 2_667 ?
 O7 V3 V1 137.27(18) . . ?
 O7 V3 O6 171.71(18) . . ?
 O7 V3 O5 96.5(2) . . ?
 O7 V3 O9 96.8(2) . . ?
 O7 V3 O8 104.6(2) . . ?
 O7 V3 O3 104.3(2) . . ?
 V5 V6 V4 66.07(3) 2_676 . ?
 O13 V6 V4 47.63(2) . . ?
 O13 V6 V5 47.36(2) . 2_676 ?
 O20 V6 V4 124.54(11) . . ?
 O20 V6 V5 81.11(11) . 2_676 ?
 O20 V6 O13 77.11(10) . . ?
 O18 V6 V4 81.79(11) . . ?
 O18 V6 V5 124.89(11) . 2_676 ?
 O18 V6 O13 77.75(11) . . ?
 O18 V6 O20 82.41(14) . . ?
 O12 V6 V4 34.23(12) . . ?
 O12 V6 V5 87.07(13) . 2_676 ?
 O12 V6 O13 81.83(12) . . ?
 O12 V6 O20 158.68(16) . . ?
 O12 V6 O18 90.03(16) . . ?
 O12 V6 O15 93.86(18) . 2_676 ?
 O15 V6 V4 89.04(13) 2_676 . ?
 O15 V6 V5 33.56(12) 2_676 2_676 ?
 O15 V6 O13 80.89(12) 2_676 . ?
 O15 V6 O20 86.07(16) 2_676 . ?
 O15 V6 O18 157.51(16) 2_676 . ?
 O19 V6 V4 138.63(16) . . ?
 O19 V6 V5 135.93(18) . 2_676 ?
 O19 V6 O13 172.25(18) . . ?
 O19 V6 O20 96.1(2) . . ?
 O19 V6 O18 97.9(2) . . ?
 O19 V6 O12 104.7(2) . . ?
 O19 V6 O15 102.5(2) . 2_676 ?
 V1 V2 V3 66.00(3) . 2_667 ?
 O6 V2 V3 47.71(2) . 2_667 ?
 O6 V2 V1 47.05(2) . . ?
 O10 V2 V3 81.40(11) . 2_667 ?
 O10 V2 V1 123.84(10) . . ?
 O10 V2 O6 77.02(10) . . ?
 O5 V2 V3 125.17(10) . 2_667 ?
 O5 V2 V1 81.42(11) . . ?
 O5 V2 O6 77.68(10) . . ?
 O5 V2 O10 82.17(15) . . ?
 O8 V2 V3 32.75(11) 2_667 2_667 ?
 O8 V2 V1 88.79(13) 2_667 . ?
 O8 V2 O6 80.41(11) 2_667 . ?
 O8 V2 O10 86.19(17) 2_667 . ?
 O8 V2 O5 157.00(15) 2_667 . ?
 O2 V2 V3 87.02(13) . 2_667 ?
 O2 V2 V1 34.73(11) . . ?
 O2 V2 O6 81.74(12) . . ?
 O2 V2 O10 158.45(16) . . ?
 O2 V2 O5 89.87(18) . . ?
 O2 V2 O8 93.86(19) . 2_667 ?
 O4 V2 V3 136.37(18) . 2_667 ?
 O4 V2 V1 138.45(18) . . ?
 O4 V2 O6 172.41(17) . . ?
 O4 V2 O10 96.8(2) . . ?
 O4 V2 O5 97.3(2) . . ?
 O4 V2 O8 103.7(2) . 2_667 ?
 O4 V2 O2 104.1(2) . . ?
 V3 V1 V2 66.61(3) . . ?
 O6 V1 V3 47.95(2) . . ?
 O6 V1 V2 47.69(2) . . ?
 O10 V1 V3 82.32(11) 2_667 . ?
 O10 V1 V2 125.84(11) 2_667 . ?
 O10 V1 O6 78.41(10) 2_667 . ?
 O10 V1 O9 82.52(14) 2_667 2_667 ?
 O9 V1 V3 125.04(10) 2_667 . ?
 O9 V1 V2 81.08(10) 2_667 . ?
 O9 V1 O6 77.29(10) 2_667 . ?
 O2 V1 V3 89.27(12) . . ?
 O2 V1 V2 33.00(11) . . ?
 O2 V1 O6 80.65(12) . . ?
 O2 V1 O10 157.73(16) . 2_667 ?
 O2 V1 O9 85.59(16) . 2_667 ?
 O3 V1 V3 34.62(12) . . ?
 O3 V1 V2 87.41(14) . . ?
 O3 V1 O6 82.50(12) . . ?
 O3 V1 O10 90.80(18) . 2_667 ?
 O3 V1 O9 159.60(16) . 2_667 ?
 O3 V1 O2 93.91(19) . . ?
 O1 V1 V3 138.52(17) . . ?
 O1 V1 V2 135.47(17) . . ?
 O1 V1 O6 172.12(17) . . ?
 O1 V1 O10 97.27(19) . 2_667 ?
 O1 V1 O9 95.71(19) . 2_667 ?
 O1 V1 O2 102.6(2) . . ?
 O1 V1 O3 104.3(2) . . ?
 V3 O6 V3 180.0 . 2_667 ?
 V2 O6 V3 84.83(3) . 2_667 ?
 V2 O6 V3 84.83(3) 2_667 . ?
 V2 O6 V3 95.17(3) 2_667 2_667 ?
 V2 O6 V3 95.17(3) . . ?
 V2 O6 V2 179.999(17) 2_667 . ?
 V1 O6 V3 84.98(3) 2_667 2_667 ?
 V1 O6 V3 95.02(3) 2_667 . ?
 V1 O6 V3 84.98(3) . . ?
 V1 O6 V3 95.02(3) . 2_667 ?
 V1 O6 V2 94.74(3) 2_667 . ?
 V1 O6 V2 85.26(3) . . ?
 V1 O6 V2 85.26(3) 2_667 2_667 ?
 V1 O6 V2 94.74(3) . 2_667 ?
 V1 O6 V1 180.0 2_667 . ?
 V4 O13 V4 180.0 2_676 . ?
 V5 O13 V4 85.13(3) . . ?
 V5 O13 V4 94.87(3) 2_676 . ?
 V5 O13 V4 94.87(3) . 2_676 ?
 V5 O13 V4 85.13(3) 2_676 2_676 ?
 V5 O13 V5 180.0 . 2_676 ?
 V5 O13 V6 95.16(3) . . ?
 V5 O13 V6 84.84(3) . 2_676 ?
 V5 O13 V6 95.16(3) 2_676 2_676 ?
 V5 O13 V6 84.84(3) 2_676 . ?
 V6 O13 V4 84.92(3) 2_676 2_676 ?
 V6 O13 V4 95.08(3) . 2_676 ?
 V6 O13 V4 84.92(3) . . ?
 V6 O13 V4 95.08(3) 2_676 . ?
 V6 O13 V6 180.00(2) . 2_676 ?
 V4 O20 V6 109.57(16) 2_676 . ?
 C8 O20 V4 118.8(3) . 2_676 ?
 C8 O20 V6 118.6(3) . . ?
 V1 O10 V2 109.19(16) 2_667 . ?
 C1 O10 V2 118.6(3) . . ?
 C1 O10 V1 119.6(3) . 2_667 ?
 V6 O18 V5 109.44(17) . . ?
 C7 O18 V5 119.2(3) . . ?
 C7 O18 V6 118.6(3) . . ?
 V2 O5 V3 109.96(16) . . ?
 C2 O5 V3 118.6(3) . . ?
 C2 O5 V2 118.6(3) . . ?
 V3 O9 V1 109.39(16) . 2_667 ?
 C3 O9 V3 119.4(3) . . ?
 C3 O9 V1 118.0(3) . 2_667 ?
 V5 O17 V4 109.66(17) . 2_676 ?
 C6 O17 V4 118.2(3) . 2_676 ?
 C6 O17 V5 119.4(3) . . ?
 V6 O12 V4 112.86(18) . . ?
 V4 O14 V5 112.40(17) . . ?
 V3 O8 V2 112.84(19) . 2_667 ?
 V5 O15 V6 111.51(18) . 2_676 ?
 V2 O2 V1 112.27(17) . . ?
 V1 O3 V3 112.30(19) . . ?
 C23 N1 C14 109.8(4) . . ?
 C23 N1 C22 108.0(4) . . ?
 C14 N1 C22 111.7(4) . . ?
 C15 N1 C23 111.1(4) . . ?
 C15 N1 C14 107.9(4) . . ?
 C15 N1 C22 108.3(4) . . ?
 C35 N2 C30 104.2(5) . . ?
 C35 N2 C31 113.8(5) . . ?
 C30 N2 C31 112.2(5) . . ?
 C39 N2 C35 112.1(5) . . ?
 C39 N2 C30 112.3(5) . . ?
 C39 N2 C31 102.6(6) . . ?
 N1 C23 H23A 108.4 . . ?
 N1 C23 H23B 108.4 . . ?
 H23A C23 H23B 107.5 . . ?
 C24 C23 N1 115.5(4) . . ?
 C24 C23 H23A 108.4 . . ?
 C24 C23 H23B 108.4 . . ?
 C23 C24 H24A 109.1 . . ?
 C23 C24 H24B 109.1 . . ?
 H24A C24 H24B 107.8 . . ?
 C25 C24 C23 112.5(5) . . ?
 C25 C24 H24A 109.1 . . ?
 C25 C24 H24B 109.1 . . ?
 C3 C4 C2 110.0(5) . . ?
 C1 C4 C3 110.1(5) . . ?
 C1 C4 C2 109.6(5) . . ?
 C5 C4 C3 110.1(5) . . ?
 C5 C4 C2 105.3(5) . . ?
 C5 C4 C1 111.5(5) . . ?
 O9 C3 C4 112.3(4) . . ?
 O9 C3 H3A 109.1 . . ?
 O9 C3 H3B 109.1 . . ?
 C4 C3 H3A 109.1 . . ?
 C4 C3 H3B 109.1 . . ?
 H3A C3 H3B 107.9 . . ?
 O5 C2 C4 112.2(4) . . ?
 O5 C2 H2A 109.2 . . ?
 O5 C2 H2B 109.2 . . ?
 C4 C2 H2A 109.2 . . ?
 C4 C2 H2B 109.2 . . ?
 H2A C2 H2B 107.9 . . ?
 O17 C6 H6A 109.1 . . ?
 O17 C6 H6B 109.1 . . ?
 O17 C6 C9 112.3(5) . . ?
 H6A C6 H6B 107.9 . . ?
 C9 C6 H6A 109.1 . . ?
 C9 C6 H6B 109.1 . . ?
 N1 C14 H14A 108.2 . . ?
 N1 C14 H14B 108.2 . . ?
 H14A C14 H14B 107.3 . . ?
 C13 C14 N1 116.4(5) . . ?
 C13 C14 H14A 108.2 . . ?
 C13 C14 H14B 108.2 . . ?
 O20 C8 H8A 109.2 . . ?
 O20 C8 H8B 109.2 . . ?
 O20 C8 C9 111.9(4) . . ?
 H8A C8 H8B 107.9 . . ?
 C9 C8 H8A 109.2 . . ?
 C9 C8 H8B 109.2 . . ?
 O10 C1 C4 112.5(4) . . ?
 O10 C1 H1A 109.1 . . ?
 O10 C1 H1B 109.1 . . ?
 C4 C1 H1A 109.1 . . ?
 C4 C1 H1B 109.1 . . ?
 H1A C1 H1B 107.8 . . ?
 N1 C22 H22A 108.2 . . ?
 N1 C22 H22B 108.2 . . ?
 H22A C22 H22B 107.3 . . ?
 C21 C22 N1 116.5(5) . . ?
 C21 C22 H22A 108.2 . . ?
 C21 C22 H22B 108.2 . . ?
 N1 C15 H15A 108.1 . . ?
 N1 C15 H15B 108.1 . . ?
 H15A C15 H15B 107.3 . . ?
 C16 C15 N1 116.8(5) . . ?
 C16 C15 H15A 108.1 . . ?
 C16 C15 H15B 108.1 . . ?
 N2 C35 H35A 107.8 . . ?
 N2 C35 H35B 107.8 . . ?
 H35A C35 H35B 107.2 . . ?
 C36 C35 N2 118.0(6) . . ?
 C36 C35 H35A 107.8 . . ?
 C36 C35 H35B 107.8 . . ?
 O18 C7 H7A 109.2 . . ?
 O18 C7 H7B 109.2 . . ?
 O18 C7 C9 111.9(4) . . ?
 H7A C7 H7B 107.9 . . ?
 C9 C7 H7A 109.2 . . ?
 C9 C7 H7B 109.2 . . ?
 C6 C9 C7 110.4(5) . . ?
 C8 C9 C6 110.1(5) . . ?
 C8 C9 C7 110.1(5) . . ?
 C8 C9 C10 105.7(6) . . ?
 C10 C9 C6 109.8(6) . . ?
 C10 C9 C7 110.6(5) . . ?
 C15 C16 H16A 110.1 . . ?
 C15 C16 H16B 110.1 . . ?
 C15 C16 C17 108.2(5) . . ?
 H16A C16 H16B 108.4 . . ?
 C17 C16 H16A 110.1 . . ?
 C17 C16 H16B 110.1 . . ?
 C24 C25 H25A 109.0 . . ?
 C24 C25 H25B 109.0 . . ?
 H25A C25 H25B 107.8 . . ?
 C26 C25 C24 113.0(6) . . ?
 C26 C25 H25A 109.0 . . ?
 C26 C25 H25B 109.0 . . ?
 Br1 C5 H5A 109.0 . . ?
 Br1 C5 H5B 109.0 . . ?
 C4 C5 Br1 112.9(4) . . ?
 C4 C5 H5A 109.0 . . ?
 C4 C5 H5B 109.0 . . ?
 H5A C5 H5B 107.8 . . ?
 N2 C30 H30A 107.8 . . ?
 N2 C30 H30B 107.8 . . ?
 H30A C30 H30B 107.2 . . ?
 C29 C30 N2 118.0(7) . . ?
 C29 C30 H30A 107.8 . . ?
 C29 C30 H30B 107.8 . . ?
 C22 C21 H21A 109.6 . . ?
 C22 C21 H21B 109.6 . . ?
 H21A C21 H21B 108.1 . . ?
 C20 C21 C22 110.2(5) . . ?
 C20 C21 H21A 109.6 . . ?
 C20 C21 H21B 109.6 . . ?
 H40A C40 H40B 108.2 . . ?
 C39 C40 H40A 109.7 . . ?
 C39 C40 H40B 109.7 . . ?
 C39 C40 C41 109.8(6) . . ?
 C41 C40 H40A 109.7 . . ?
 C41 C40 H40B 109.7 . . ?
 H12A C12 H12B 107.3 . . ?
 C13 C12 H12A 108.2 . . ?
 C13 C12 H12B 108.2 . . ?
 C11 C12 H12A 108.2 . . ?
 C11 C12 H12B 108.2 . . ?
 C11 C12 C13 116.4(8) . . ?
 C21 C20 H20A 108.5 . . ?
 C21 C20 H20B 108.5 . . ?
 H20A C20 H20B 107.5 . . ?
 C19 C20 C21 115.2(7) . . ?
 C19 C20 H20A 108.5 . . ?
 C19 C20 H20B 108.5 . . ?
 N2 C39 C40 117.3(5) . . ?
 N2 C39 H39A 108.0 . . ?
 N2 C39 H39B 108.0 . . ?
 C40 C39 H39A 108.0 . . ?
 C40 C39 H39B 108.0 . . ?
 H39A C39 H39B 107.2 . . ?
 C35 C36 H36A 110.1 . . ?
 C35 C36 H36B 110.1 . . ?
 C35 C36 C37 107.9(6) . . ?
 H36A C36 H36B 108.4 . . ?
 C37 C36 H36A 110.1 . . ?
 C37 C36 H36B 110.1 . . ?
 C36 C37 H37A 108.9 . . ?
 C36 C37 H37B 108.9 . . ?
 H37A C37 H37B 107.8 . . ?
 C38 C37 C36 113.2(7) . . ?
 C38 C37 H37A 108.9 . . ?
 C38 C37 H37B 108.9 . . ?
 Br2A C10 H10C 108.6 . . ?
 Br2A C10 H10D 108.6 . . ?
 C9 C10 Br2A 114.7(5) . . ?
 C9 C10 H10C 108.6 . . ?
 C9 C10 H10D 108.6 . . ?
 C9 C10 H10A 105.2 . . ?
 C9 C10 H10B 105.2 . . ?
 C9 C10 Br2B 128.3(7) . . ?
 H10C C10 H10D 107.6 . . ?
 H10A C10 H10B 105.9 . . ?
 Br2B C10 H10A 105.2 . . ?
 Br2B C10 H10B 105.2 . . ?
 C14 C13 C12 111.1(6) . . ?
 C14 C13 H13A 109.4 . . ?
 C14 C13 H13B 109.4 . . ?
 C12 C13 H13A 109.4 . . ?
 C12 C13 H13B 109.4 . . ?
 H13A C13 H13B 108.0 . . ?
 C16 C17 H17A 109.1 . . ?
 C16 C17 H17B 109.1 . . ?
 H17A C17 H17B 107.8 . . ?
 C18 C17 C16 112.6(6) . . ?
 C18 C17 H17A 109.1 . . ?
 C18 C17 H17B 109.1 . . ?
 C30 C29 H29A 110.2 . . ?
 C30 C29 H29B 110.2 . . ?
 C30 C29 C28 107.7(8) . . ?
 H29A C29 H29B 108.5 . . ?
 C28 C29 H29A 110.2 . . ?
 C28 C29 H29B 110.2 . . ?
 C25 C26 H26A 109.5 . . ?
 C25 C26 H26B 109.5 . . ?
 C25 C26 H26C 109.5 . . ?
 H26A C26 H26B 109.5 . . ?
 H26A C26 H26C 109.5 . . ?
 H26B C26 H26C 109.5 . . ?
 C40 C41 H41A 108.5 . . ?
 C40 C41 H41B 108.5 . . ?
 H41A C41 H41B 107.5 . . ?
 C42 C41 C40 115.0(7) . . ?
 C42 C41 H41A 108.5 . . ?
 C42 C41 H41B 108.5 . . ?
 N2 C31 H31A 107.8 . . ?
 N2 C31 H31B 107.8 . . ?
 H31A C31 H31B 107.2 . . ?
 C32 C31 N2 118.0(8) . . ?
 C32 C31 H31A 107.8 . . ?
 C32 C31 H31B 107.8 . . ?
 C29 C28 H28A 108.2 . . ?
 C29 C28 H28B 108.2 . . ?
 H28A C28 H28B 107.3 . . ?
 C27 C28 C29 116.5(11) . . ?
 C27 C28 H28A 108.2 . . ?
 C27 C28 H28B 108.2 . . ?
 C12 C11 H11A 109.5 . . ?
 C12 C11 H11B 109.5 . . ?
 C12 C11 H11C 109.5 . . ?
 H11A C11 H11B 109.5 . . ?
 H11A C11 H11C 109.5 . . ?
 H11B C11 H11C 109.5 . . ?
 C20 C19 H19A 109.5 . . ?
 C20 C19 H19B 109.5 . . ?
 C20 C19 H19C 109.5 . . ?
 H19A C19 H19B 109.5 . . ?
 H19A C19 H19C 109.5 . . ?
 H19B C19 H19C 109.5 . . ?
 C17 C18 H18A 109.5 . . ?
 C17 C18 H18B 109.5 . . ?
 C17 C18 H18C 109.5 . . ?
 H18A C18 H18B 109.5 . . ?
 H18A C18 H18C 109.5 . . ?
 H18B C18 H18C 109.5 . . ?
 H33A C33 H33B 106.5 . . ?
 C32 C33 H33A 106.5 . . ?
 C32 C33 H33B 106.5 . . ?
 C34 C33 H33A 106.5 . . ?
 C34 C33 H33B 106.5 . . ?
 C34 C33 C32 123.1(10) . . ?
 C41 C42 H42A 109.5 . . ?
 C41 C42 H42B 109.5 . . ?
 C41 C42 H42C 109.5 . . ?
 H42A C42 H42B 109.5 . . ?
 H42A C42 H42C 109.5 . . ?
 H42B C42 H42C 109.5 . . ?
 C31 C32 C33 108.2(8) . . ?
 C31 C32 H32A 110.1 . . ?
 C31 C32 H32B 110.1 . . ?
 C33 C32 H32A 110.1 . . ?
 C33 C32 H32B 110.1 . . ?
 H32A C32 H32B 108.4 . . ?
 C37 C38 H38A 109.5 . . ?
 C37 C38 H38B 109.5 . . ?
 C37 C38 H38C 109.5 . . ?
 H38A C38 H38B 109.5 . . ?
 H38A C38 H38C 109.5 . . ?
 H38B C38 H38C 109.5 . . ?
 C33 C34 H34A 109.5 . . ?
 C33 C34 H34B 109.5 . . ?
 C33 C34 H34C 109.5 . . ?
 H34A C34 H34B 109.5 . . ?
 H34A C34 H34C 109.5 . . ?
 H34B C34 H34C 109.5 . . ?
 C28 C27 H27A 109.5 . . ?
 C28 C27 H27B 109.5 . . ?
 C28 C27 H27C 109.5 . . ?
 H27A C27 H27B 109.5 . . ?
 H27A C27 H27C 109.5 . . ?
 H27B C27 H27C 109.5 . . ?

loop_
  _geom_torsion_atom_site_label_1
  _geom_torsion_atom_site_label_2
  _geom_torsion_atom_site_label_3
  _geom_torsion_atom_site_label_4
  _geom_torsion
  _geom_torsion_site_symmetry_1
  _geom_torsion_site_symmetry_2
  _geom_torsion_site_symmetry_3
  _geom_torsion_site_symmetry_4
  _geom_torsion_publ_flag
 V4 V5 O15 V6 49.93(18) . . . 2_676 ?
 V4 O20 C8 C9 -69.7(5) 2_676 . . . ?
 V4 O17 C6 C9 68.3(5) 2_676 . . . ?
 V5 V4 O12 V6 44.25(19) . . . . ?
 V5 V6 O12 V4 49.69(18) 2_676 . . . ?
 V5 O18 C7 C9 67.2(6) . . . . ?
 V5 O17 C6 C9 -69.4(5) . . . . ?
 V3 V2 O2 V1 50.23(19) 2_667 . . . ?
 V3 V1 O2 V2 44.8(2) . . . . ?
 V3 O5 C2 C4 67.8(5) . . . . ?
 V3 O9 C3 C4 -69.5(5) . . . . ?
 V6 V4 O14 V5 -49.43(18) . . . . ?
 V6 V5 O14 V4 -45.23(18) 2_676 . . . ?
 V6 O20 C8 C9 67.6(6) . . . . ?
 V6 O18 C7 C9 -70.4(6) . . . . ?
 V2 V3 O3 V1 -44.0(2) 2_667 . . . ?
 V2 V1 O3 V3 -50.6(2) . . . . ?
 V2 O10 C1 C4 68.4(5) . . . . ?
 V2 O5 C2 C4 -70.0(5) . . . . ?
 V1 V3 O8 V2 49.6(2) . . . 2_667 ?
 V1 O10 C1 C4 -69.3(5) 2_667 . . . ?
 V1 O9 C3 C4 67.6(5) 2_667 . . . ?
 O6 V3 O8 V2 2.53(18) . . . 2_667 ?
 O6 V3 O3 V1 2.97(18) . . . . ?
 O6 V2 O2 V1 2.55(18) . . . . ?
 O6 V1 O2 V2 -2.59(18) . . . . ?
 O6 V1 O3 V3 -3.00(18) . . . . ?
 O13 V4 O12 V6 -2.38(17) . . . . ?
 O13 V4 O14 V5 -2.07(16) . . . . ?
 O13 V5 O14 V4 2.10(17) . . . . ?
 O13 V5 O15 V6 2.28(17) . . . 2_676 ?
 O13 V6 O12 V4 2.37(17) . . . . ?
 O20 V4 O12 V6 -19.9(6) 2_676 . . . ?
 O20 V4 O14 V5 75.6(2) 2_676 . . . ?
 O20 V6 O12 V4 -6.5(6) . . . . ?
 O20 C8 C9 C6 61.2(6) . . . . ?
 O20 C8 C9 C7 -60.8(6) . . . . ?
 O20 C8 C9 C10 179.7(5) . . . . ?
 O10 V2 O2 V1 -7.1(6) . . . . ?
 O10 V1 O2 V2 -22.6(6) 2_667 . . . ?
 O10 V1 O3 V3 75.2(2) 2_667 . . . ?
 O18 V5 O14 V4 79.6(2) . . . . ?
 O18 V5 O15 V6 -7.5(6) . . . 2_676 ?
 O18 V6 O12 V4 -75.2(2) . . . . ?
 O18 C7 C9 C6 -60.0(7) . . . . ?
 O18 C7 C9 C8 61.9(7) . . . . ?
 O18 C7 C9 C10 178.3(6) . . . . ?
 O5 V3 O8 V2 -5.8(6) . . . 2_667 ?
 O5 V3 O3 V1 80.2(2) . . . . ?
 O5 V2 O2 V1 -75.0(2) . . . . ?
 O9 V3 O8 V2 -75.1(2) . . . 2_667 ?
 O9 V3 O3 V1 21.6(6) . . . . ?
 O9 V1 O2 V2 -80.4(2) 2_667 . . . ?
 O9 V1 O3 V3 4.8(6) 2_667 . . . ?
 O17 V4 O12 V6 -79.7(2) 2_676 . . . ?
 O17 V4 O14 V5 8.2(6) 2_676 . . . ?
 O17 V5 O14 V4 20.6(6) . . . . ?
 O17 V5 O15 V6 -75.6(2) . . . 2_676 ?
 O17 C6 C9 C8 -61.2(6) . . . . ?
 O17 C6 C9 C7 60.7(6) . . . . ?
 O17 C6 C9 C10 -177.1(5) . . . . ?
 O12 V4 O14 V5 -81.6(2) . . . . ?
 O14 V4 O12 V6 78.5(2) . . . . ?
 O14 V5 O15 V6 82.4(2) . . . 2_676 ?
 O8 V3 O3 V1 -78.0(2) . . . . ?
 O8 V2 O2 V1 82.3(2) 2_667 . . . ?
 O15 V5 O14 V4 -79.8(2) . . . . ?
 O15 V6 O12 V4 82.6(2) 2_676 . . . ?
 O2 V1 O3 V3 -83.0(2) . . . . ?
 O16 V5 O14 V4 174.0(2) . . . . ?
 O16 V5 O15 V6 -173.4(2) . . . 2_676 ?
 O3 V3 O8 V2 81.9(2) . . . 2_667 ?
 O3 V1 O2 V2 79.1(2) . . . . ?
 O11 V4 O12 V6 -175.9(2) . . . . ?
 O11 V4 O14 V5 172.9(2) . . . . ?
 O1 V1 O2 V2 -175.3(2) . . . . ?
 O1 V1 O3 V3 172.9(2) . . . . ?
 N1 C23 C24 C25 -174.4(5) . . . . ?
 N1 C14 C13 C12 173.5(6) . . . . ?
 N1 C22 C21 C20 172.6(6) . . . . ?
 N1 C15 C16 C17 179.4(5) . . . . ?
 O19 V6 O12 V4 -173.4(2) . . . . ?
 O7 V3 O8 V2 -172.2(2) . . . 2_667 ?
 O7 V3 O3 V1 175.8(2) . . . . ?
 O4 V2 O2 V1 -172.5(2) . . . . ?
 N2 C35 C36 C37 -175.3(6) . . . . ?
 N2 C30 C29 C28 -171.9(6) . . . . ?
 N2 C31 C32 C33 169.7(7) . . . . ?
 C23 N1 C14 C13 -68.6(6) . . . . ?
 C23 N1 C22 C21 178.0(6) . . . . ?
 C23 N1 C15 C16 -55.1(6) . . . . ?
 C23 C24 C25 C26 177.1(6) . . . . ?
 C3 C4 C2 O5 -60.1(6) . . . . ?
 C3 C4 C1 O10 60.6(6) . . . . ?
 C3 C4 C5 Br1 55.6(6) . . . . ?
 C2 C4 C3 O9 60.2(6) . . . . ?
 C2 C4 C1 O10 -60.6(6) . . . . ?
 C2 C4 C5 Br1 174.1(4) . . . . ?
 C6 C9 C10 Br2A -68.7(6) . . . . ?
 C6 C9 C10 Br2B -167.9(8) . . . . ?
 C14 N1 C23 C24 -171.0(4) . . . . ?
 C14 N1 C22 C21 57.1(7) . . . . ?
 C14 N1 C15 C16 65.4(6) . . . . ?
 C8 C9 C10 Br2A 172.6(5) . . . . ?
 C8 C9 C10 Br2B 73.4(9) . . . . ?
 C1 C4 C3 O9 -60.7(6) . . . . ?
 C1 C4 C2 O5 61.1(6) . . . . ?
 C1 C4 C5 Br1 -67.0(5) . . . . ?
 C22 N1 C23 C24 67.0(6) . . . . ?
 C22 N1 C14 C13 51.3(7) . . . . ?
 C22 N1 C15 C16 -173.6(5) . . . . ?
 C22 C21 C20 C19 -66.7(9) . . . . ?
 C15 N1 C23 C24 -51.7(6) . . . . ?
 C15 N1 C14 C13 170.2(5) . . . . ?
 C15 N1 C22 C21 -61.6(7) . . . . ?
 C15 C16 C17 C18 177.4(7) . . . . ?
 C35 N2 C30 C29 175.6(6) . . . . ?
 C35 N2 C39 C40 -61.6(8) . . . . ?
 C35 N2 C31 C32 58.6(9) . . . . ?
 C35 C36 C37 C38 -173.4(8) . . . . ?
 C7 C9 C10 Br2A 53.4(8) . . . . ?
 C7 C9 C10 Br2B -45.8(11) . . . . ?
 C5 C4 C3 O9 175.8(5) . . . . ?
 C5 C4 C2 O5 -178.8(5) . . . . ?
 C5 C4 C1 O10 -176.8(4) . . . . ?
 C30 N2 C35 C36 -176.2(6) . . . . ?
 C30 N2 C39 C40 55.2(8) . . . . ?
 C30 N2 C31 C32 -59.4(10) . . . . ?
 C30 C29 C28 C27 178.0(10) . . . . ?
 C39 N2 C35 C36 -54.6(7) . . . . ?
 C39 N2 C30 C29 54.1(8) . . . . ?
 C39 N2 C31 C32 179.9(8) . . . . ?
 C39 C40 C41 C42 177.8(8) . . . . ?
 C41 C40 C39 N2 -179.8(6) . . . . ?
 C31 N2 C35 C36 61.3(8) . . . . ?
 C31 N2 C30 C29 -60.8(9) . . . . ?
 C31 N2 C39 C40 175.9(6) . . . . ?
 C11 C12 C13 C14 59.9(10) . . . . ?
 C34 C33 C32 C31 -68.2(12) . . . . ?

_shelx_SHELXL_version_number      '2014/7'
_olex2_date_sample_data_collection 2017-06-18
_olex2_submission_special_instructions 'No special instructions were received'
_oxdiff_exptl_absorpt_empirical_details
;
Empirical correction (ABSPACK) includes:
- Absorption correction using spherical harmonics
- Frame scaling
;
_oxdiff_exptl_absorpt_empirical_full_max 1.603
_oxdiff_exptl_absorpt_empirical_full_min 0.626
